# Supplementary material for: Identification of extracellular vesicle microRNAs as potential facilitators of interferon-alpha escape in Marek’s disease virus infection
Source: Front Cell Infect Microbiol. 2026 May 20;16:1796248. doi: 10.3389/fcimb.2026.1796248 (PMC13231281; doi:10.3389/fcimb.2026.1796248)
Supplement: Supplementary file 6 [file Table1.xlsx]

## Sheet: Table S1
Pre-miRNA Index	miRNA_Index	miR_name	miR_seq	len	genomeID	strand	start	end	pre-miRNA_seq	#mir/MIR	mirIDs,	rep_mirID	rep_mirSeq	rep_miRID	rep_miRSeq	type	Sequence in miRbase	group	SS	hairpinLen	CG%	dG	control_1(raw)	control_2(raw)	control_3(raw)	chIFN-a_1(raw)	chIFN-a_2(raw)	chIFN-a_3(raw)	MDV_1(raw)	MDV_2(raw)	MDV_3(raw)	chIFN-a+MDV_1(raw)	chIFN-a+MDV_2(raw)	chIFN-a+MDV_3(raw)	A_1(norm)	A_2(norm)	A_3(norm)	chIFN-a_1(norm)	chIFN-a_2(norm)	chIFN-a_3(norm)	MDV_1(norm)	MDV_2(norm)	MDV_3(norm)	chIFN-a+MDV_1(norm)	chIFN-a+MDV_2(norm)	chIFN-a+MDV_3(norm)	Expression level
1	1	gga-miR-1b-3p_R+1_1ss9TC	TGGAATGTCAAGAAGTATGTAT	22	chr23	+	4704294	4704379	cctcccaaccctacatacttcttcatatgcccatatggagtcggccggcgttaTGGAATGTTAAGAAGTATGTATcctcgggctgg	8	gga-mir-1b,gga-mir-1b,cli-mir-1b,cli-mir-1b,gga-mir-1b,gga-mir-1b,cli-mir-1b,cli-mir-1b,	gga-mir-1b	ACATACTTCTTCATATGCCCATAtggagtcggccggcgttaTGGAATGTTAAGAAGTATGTAtc	gga-miR-1b-3p	TGGAATGTTAAGAAGTATGTA	3'	Diff	gp1a	....(((.(((((((((((((((.((((..(((((....(((....)))..))))).)))).)))))))))))).....))).)))	82	50	-32	1.66667	10	0	0	0	2	0	0	0	0	0	0	1.71656	5.80836	0	0	0	2.25228	0	0	0	0	0	0	low
2	2	gga-miR-1a-3p_R+1	TGGAATGTAAAGAAGTATGTAT	22	chr2	-	102137095	102137182	gtacctgctcagagcacatacttctttatgtacccatatgaacatacaatgctaTGGAATGTAAAGAAGTATGTATttttggcaggca	80	gga-mir-1a-2,gga-mir-1a-2,cli-mir-1a-2,cli-mir-1a-2,tgu-mir-1-2,tgu-mir-1-2,hsa-mir-1-2,bta-mir-1-2,ppa-mir-1,hsa-mir-1-2,bta-mir-1-2,ppa-mir-1,mmu-mir-1a-2,mmu-mir-1a-2,eca-mir-1-1,eca-mir-1-1,ptr-mir-1-2,ptr-mir-1-2,mdo-mir-1-1,mdo-mir-1-1,mml-mir-1-2,mml-mir-1-2,cja-mir-1a-1,cja-mir-1a-1,cfa-mir-1-2,cfa-mir-1-2,efu-mir-1-1,efu-mir-1-1,rno-mir-1,rno-mir-1,cpo-mir-1a,pal-mir-1-1,ocu-mir-1-2,cpo-…	gga-mir-1a-2	acctgctcagagcACATACTTCTTTATGTACCCATAtgaacatacaatgctaTGGAATGTAAAGAAGTATGTAtttttggcaggc	gga-miR-1a-3p	TGGAATGTAAAGAAGTATGTA	3'	Diff	gp1a	...(((((.(((((.(((((((((((((..(..(((((..............))))).)..)))))))))))))..))))))))))..	83	37.5	-32.2	1028.67	926.5	1230	459.5	562.5	1406.5	97.5	227.5	49	97	57	186	1059.46	538.144	1492.58	399.352	758.697	1583.91	105.589	250.502	53.4044	74.7997	39.4804	158.841	high
3	3	gga-miR-1a-3p_R+1	TGGAATGTAAAGAAGTATGTAT	22	chr20	+	8467367	8467457	tacctgcttgagagacatacttctttatatgcccatatgaacctggcaatctaTGGAATGTAAAGAAGTATGTATttcaggtgggaactct	40	gga-mir-1a-1,gga-mir-1a-1,cli-mir-1a-1,cli-mir-1a-1,tgu-mir-1-1,tgu-mir-1-1,mmu-mir-1a-1,mmu-mir-1a-1,bta-mir-1-1,bta-mir-1-1,eca-mir-1-2,eca-mir-1-2,efu-mir-1-2,efu-mir-1-2,rno-mir-1b,rno-mir-1b,pal-mir-1-2,pal-mir-1-2,chi-mir-1,chi-mir-1,gga-mir-1a-1,gga-mir-1a-1,cli-mir-1a-1,cli-mir-1a-1,tgu-mir-1-1,tgu-mir-1-1,mmu-mir-1a-1,mmu-mir-1a-1,bta-mir-1-1,bta-mir-1-1,eca-mir-1-2,eca-mir-1-2,efu-mir-1…	gga-mir-1a-1	tgagagACATACTTCTTTATATGCCCATAtgaacctggcaatctaTGGAATGTAAAGAAGTATGTAtttca	gga-miR-1a-3p	TGGAATGTAAAGAAGTATGTA	3'	Diff	gp1a	..((..(((((((.((((((((((((((((..(((((.((.........))))))).)))))))))))))))).)))))))..))......	83	38.5	-40.2	1028.67	926.5	1230	459.5	562.5	1406.5	97.5	227.5	49	97	57	186	1059.46	538.144	1492.58	399.352	758.697	1583.91	105.589	250.502	53.4044	74.7997	39.4804	158.841	high
4	4	gga-let-7d_R+1_1ss10GA	AGAGGTAGTAGGTTGCATAGTT	22	chr12	-	6270249	6270356	attgggctcctaggaAGAGGTAGTGGGTTGCATAGTTttagggcagggattttgctcacaaggaggtaaCTATACAACCTGCTGCCTTTCTtagggctttattataac	68	gga-let-7d,gga-let-7d,cli-let-7d,cli-let-7d,tgu-let-7d,tgu-let-7d,hsa-let-7d,ppy-let-7d,mml-let-7d,oar-let-7d,hsa-let-7d,ppy-let-7d,mml-let-7d,oar-let-7d,eca-let-7d,eca-let-7d,ptr-let-7d,ptr-let-7d,mdo-let-7d,mdo-let-7d,cja-let-7d,cja-let-7d,efu-let-7d,efu-let-7d,cpo-let-7d,ocu-let-7d,cpo-let-7d,ocu-let-7d,chi-let-7d,chi-let-7d,cgr-let-7d,cgr-let-7d,oan-let-7d,oan-let-7d,gga-let-7d,gga-let-7d,cli…	gga-let-7d	attgggctcctaggaAGAGGTAGTGGGTTGCATAGTtttagggcagggattttgctcacaaggaggtaactatacaacctgctgcctttcttagggctttatt	gga-let-7d	AGAGGTAGTGGGTTGCATAGT	5'	Diff	gp1a	....(((.((((((.((((((((..(((((.((((((...((((((.....))))))..........)))))).)))))..)))))))))))))))))..........	94	44.4	-44.2	217	3457	288	176	74	111	53	43	38	41	59	51	223.496	2007.95	349.483	152.962	99.8108	125.001	57.3971	47.3477	41.4157	31.6164	40.8657	43.5531	high
4	5	cli-let-7d-3p_1ss7AG	CTATACGACCTGCTGCCTTTCT	22	chr12	-	6270249	6270356	attgggctcctaggaAGAGGTAGTGGGTTGCATAGTTttagggcagggattttgctcacaaggaggtaaCTATACAACCTGCTGCCTTTCTtagggctttattataac	68	gga-let-7d,gga-let-7d,cli-let-7d,cli-let-7d,tgu-let-7d,tgu-let-7d,hsa-let-7d,ppy-let-7d,mml-let-7d,oar-let-7d,hsa-let-7d,ppy-let-7d,mml-let-7d,oar-let-7d,eca-let-7d,eca-let-7d,ptr-let-7d,ptr-let-7d,mdo-let-7d,mdo-let-7d,cja-let-7d,cja-let-7d,efu-let-7d,efu-let-7d,cpo-let-7d,ocu-let-7d,cpo-let-7d,ocu-let-7d,chi-let-7d,chi-let-7d,cgr-let-7d,cgr-let-7d,oan-let-7d,oan-let-7d,gga-let-7d,gga-let-7d,cli…	cli-let-7d	taggaAGAGGTAGTAGGTTGCATAGTTttagggcagggattttgctcacaaggaggtaaCTATACAACCTGCTGCCTTTCTtagggc	cli-let-7d-3p	CTATACAACCTGCTGCCTTTCT	3'	Diff	gp1a	....(((.((((((.((((((((..(((((.((((((...((((((.....))))))..........)))))).)))))..)))))))))))))))))..........	94	44.4	-44.2	40	462	38	34	33	71	0	0	0	0	0	0	41.1975	268.346	46.1123	29.5494	44.5102	79.9558	0	0	0	0	0	0	middle
5	6	gga-let-7j-5p	TGAGGTAGTAGGTTGTATAGTT	22	chr24	+	3398584	3398680	ctgcatgcatccaggtTGAGGTAGTAGGTTGTATAGTTtagaattacaccaagggagataaCTGTACAACCTCCTAGCTTTCCttgggtcttgcaca	96	gga-let-7a-2,gga-let-7a-2,cli-let-7a-2,cli-let-7a-2,tgu-let-7a-2,tgu-let-7a-2,hsa-let-7a-2,bta-let-7a-2,eca-let-7a,ppy-let-7a-2,hsa-let-7a-2,bta-let-7a-2,eca-let-7a,ppy-let-7a-2,mmu-let-7a-2,mmu-let-7a-2,ptr-let-7a-2,ptr-let-7a-2,mdo-let-7a-2,mdo-let-7a-2,mml-let-7a-2,mml-let-7a-2,cfa-let-7a-2,cfa-let-7a-2,rno-let-7a-2,rno-let-7a-2,ssc-let-7a-1,ssc-let-7a-1,cpo-let-7a-2,ppa-let-7a-2,nle-let-7a-2,…	gga-let-7a-2	aggtTGAGGTAGTAGGTTGTATAGTTtagaattacaccaagggagataaCTGTACAACCTCCTAGCTTTCCt	gga-let-7j-5p	TGAGGTAGTAGGTTGTATAGTT	5'	Yes	gp1a	.((((...(((((((..(((.(((.(((((((((((((.....................))))))))))))).))).)))..)))))))..))))..	94	44.3	-37.7	2129.55	9767.6	2715.92	818.5	393.95	577.15	3414.15	2628.6	2503.83	2180.85	2668.75	2123.4	2193.3	5673.37	3295.72	711.359	531.357	649.95	3697.4	2894.37	2728.89	1681.72	1848.48	1813.34	high
5	7	gga-let-7a-2-3p	CTGTACAACCTCCTAGCTTTCC	22	chr24	+	3398584	3398680	ctgcatgcatccaggtTGAGGTAGTAGGTTGTATAGTTtagaattacaccaagggagataaCTGTACAACCTCCTAGCTTTCCttgggtcttgcaca	96	gga-let-7a-2,gga-let-7a-2,cli-let-7a-2,cli-let-7a-2,tgu-let-7a-2,tgu-let-7a-2,hsa-let-7a-2,bta-let-7a-2,eca-let-7a,ppy-let-7a-2,hsa-let-7a-2,bta-let-7a-2,eca-let-7a,ppy-let-7a-2,mmu-let-7a-2,mmu-let-7a-2,ptr-let-7a-2,ptr-let-7a-2,mdo-let-7a-2,mdo-let-7a-2,mml-let-7a-2,mml-let-7a-2,cfa-let-7a-2,cfa-let-7a-2,rno-let-7a-2,rno-let-7a-2,ssc-let-7a-1,ssc-let-7a-1,cpo-let-7a-2,ppa-let-7a-2,nle-let-7a-2,…	gga-let-7a-2	aggtTGAGGTAGTAGGTTGTATAGTTtagaattacaccaagggagataaCTGTACAACCTCCTAGCTTTCCt	gga-let-7a-2-3p	CTGTACAACCTCCTAGCTTTCC	3'	Yes	gp1a	.((((...(((((((..(((.(((.(((((((((((((.....................))))))))))))).))).)))..)))))))..))))..	94	44.3	-37.7	0	15	0	0	7	0	0	0	0	0	7	0	0	8.71253	0	0	9.44156	0	0	0	0	0	4.84847	0	low
6	8	gga-let-7k-5p	TGAGGTAGTAGATTGAATAGTT	22	chr26	-	1686288	1686382	ctgtccttgaggcTGAGGTAGTAGATTGAATAGTTgtggagtcctatcctccctttgagctaaCTATACAATCTACTGTCTTTCctaaggagaca	12	gga-let-7k,gga-let-7k,cli-let-7e,cli-let-7e,tgu-let-7e,tgu-let-7e,gga-let-7k,gga-let-7k,cli-let-7e,cli-let-7e,tgu-let-7e,tgu-let-7e,	gga-let-7k	ggcTGAGGTAGTAGATTGAATAGTTgtggagtcctatcctccctttgagctaaCTATACAATCTACTGTCTTTCCtaaggaga	gga-let-7k-5p	TGAGGTAGTAGATTGAATAGTT	5'	Yes	gp1a	.(((((((.(((..(((..(((((((((.((((((((((((.......))))......)).)))))).)))))))))..))).))).))).))))	94	43.2	-35.2	215	199	239	110	30	44	481.5	384	377	326	353	273	221.436	115.586	290.022	95.6011	40.4638	49.5501	521.447	422.826	410.887	251.389	244.501	233.137	middle
6	9	gga-let-7k-3p_R-1	CTATACAATCTACTGTCTTTC	21	chr26	-	1686288	1686382	ctgtccttgaggcTGAGGTAGTAGATTGAATAGTTgtggagtcctatcctccctttgagctaaCTATACAATCTACTGTCTTTCctaaggagaca	12	gga-let-7k,gga-let-7k,cli-let-7e,cli-let-7e,tgu-let-7e,tgu-let-7e,gga-let-7k,gga-let-7k,cli-let-7e,cli-let-7e,tgu-let-7e,tgu-let-7e,	gga-let-7k	ggcTGAGGTAGTAGATTGAATAGTTgtggagtcctatcctccctttgagctaaCTATACAATCTACTGTCTTTCCtaaggaga	gga-let-7k-3p	CTATACAATCTACTGTCTTTCC	3'	Diff	gp1a	.(((((((.(((..(((..(((((((((.((((((((((((.......))))......)).)))))).)))))))))..))).))).))).))))	94	43.2	-35.2	9	13.6667	5.66667	0	0	0	2	2.66667	0	5.66667	8.33333	8	9.26943	7.93809	6.8764	0	0	0	2.16593	2.93629	0	4.36974	5.77199	6.83185	low
7	10	gga-miR-7_R+2	TGGAAGACTAGTGATTTTGTTGTT	24	chr28	-	5324930	5325024	ctgtggtctggctctgtgTGGAAGACTAGTGATTTTGTTGTTatgatttataaaggtgacaacaaatcatagcctgccatacagcacagatcttc	12	gga-mir-7-3,gga-mir-7-3,cli-mir-7a-3,cli-mir-7a-3,tgu-mir-7-4,tgu-mir-7-4,gga-mir-7-3,gga-mir-7-3,cli-mir-7a-3,cli-mir-7a-3,tgu-mir-7-4,tgu-mir-7-4,	gga-mir-7-3	ctgtggtctggctctgtgTGGAAGACTAGTGATTTTGTTGttatgatttataaaggtgacaacaaatcatagcctgccatacagcacagatcttc	gga-miR-7	TGGAAGACTAGTGATTTTGTTG	5'	Diff	gp1a	....((((((...((((((((.((.((.((((.(((((((((((...........))))))))))))))))).)).))))))))..))))))...	88	41.1	-35.5	51.6667	269.667	56.3333	47.0833	26.9167	61.6667	37	18.6667	13.3333	80.6667	37.1667	39.9167	53.2134	156.632	68.3595	40.9202	36.305	69.4451	40.0697	20.554	14.5318	62.2046	25.7431	34.0881	middle
8	11	gga-let-7c-5p	TGAGGTAGTAGGTTGTATGGTT	22	chr1	+	99155954	99156061	gaagctgtgtgcatccgggtTGAGGTAGTAGGTTGTATGGTTtagagttacaccctgggagttaaCTGTACAACCTTCTAGCTTTCCttggagcacacttgagccatc	128	gga-let-7c,hsa-let-7c,bta-let-7c,ppy-let-7c,mml-let-7c,oar-let-7c,gga-let-7c,hsa-let-7c,bta-let-7c,ppy-let-7c,mml-let-7c,oar-let-7c,cli-let-7c,cli-let-7c,tgu-let-7c-1,tgu-let-7c-2,tgu-let-7c-1,tgu-let-7c-2,mmu-let-7c-1,rno-let-7c-1,mmu-let-7c-1,rno-let-7c-1,eca-let-7c,eca-let-7c,ptr-let-7c,ptr-let-7c,cja-let-7c,cfa-let-7c,cpo-let-7c,pal-let-7c,dno-let-7c-1,ocu-let-7c,ppa-let-7c,nle-let-7c,oga-let…	gga-let-7c	gcatccgggtTGAGGTAGTAGGTTGTATGGTTtagagttacaccctgggagttaaCTGTACAACCTTCTAGCTTTCCttggagc	gga-let-7c-5p	TGAGGTAGTAGGTTGTATGGTT	5'	Yes	gp1a	...(((((((((.(((..(..(((.(((.((((((((..(((..((.(..(.....)..).)))))..)))))))).))).)))..)..)))))))))...)))....	101	48.1	-43.4	541.2	5259.3	632.967	351.7	180.2	324.9	278.2	209.7	178	201.8	216.3	190.6	557.402	3054.79	768.094	305.663	243.053	365.882	301.281	230.903	194	155.614	149.818	162.769	high
8	12	gga-let-7c-3p	CTGTACAACCTTCTAGCTTTCC	22	chr1	+	99155954	99156061	gaagctgtgtgcatccgggtTGAGGTAGTAGGTTGTATGGTTtagagttacaccctgggagttaaCTGTACAACCTTCTAGCTTTCCttggagcacacttgagccatc	128	gga-let-7c,hsa-let-7c,bta-let-7c,ppy-let-7c,mml-let-7c,oar-let-7c,gga-let-7c,hsa-let-7c,bta-let-7c,ppy-let-7c,mml-let-7c,oar-let-7c,cli-let-7c,cli-let-7c,tgu-let-7c-1,tgu-let-7c-2,tgu-let-7c-1,tgu-let-7c-2,mmu-let-7c-1,rno-let-7c-1,mmu-let-7c-1,rno-let-7c-1,eca-let-7c,eca-let-7c,ptr-let-7c,ptr-let-7c,cja-let-7c,cfa-let-7c,cpo-let-7c,pal-let-7c,dno-let-7c-1,ocu-let-7c,ppa-let-7c,nle-let-7c,oga-let…	gga-let-7c	gcatccgggtTGAGGTAGTAGGTTGTATGGTTtagagttacaccctgggagttaaCTGTACAACCTTCTAGCTTTCCttggagc	gga-let-7c-3p	CTGTACAACCTTCTAGCTTTCC	3'	Yes	gp1a	...(((((((((.(((..(..(((.(((.((((((((..(((..((.(..(.....)..).)))))..)))))))).))).)))..)..)))))))))...)))....	101	48.1	-43.4	0	13	0	0	0	0	0	0	0	0	0	0	0	7.55086	0	0	0	0	0	0	0	0	0	0	low
9	13	gga-let-7j-5p	TGAGGTAGTAGGTTGTATAGTT	22	chr1	+	71281755	71281859	gactgtcctttggggTGAGGTAGTAGGTTGTATAGTTttagggttatgccctgcctgtcagataaCTATACAATCTACTGTCTTTCctgaagtggctgtgatatc	28	gga-let-7a-3,gga-let-7a-3,cli-let-7a-3,cli-let-7a-3,tgu-let-7a-1,tgu-let-7a-1,mmu-let-7c-2,rno-let-7c-2,mmu-let-7c-2,rno-let-7c-2,ggo-let-7a,ggo-let-7a,mmr-let-7a-1,mmr-let-7a-1,gga-let-7a-3,gga-let-7a-3,cli-let-7a-3,cli-let-7a-3,tgu-let-7a-1,tgu-let-7a-1,mmu-let-7c-2,rno-let-7c-2,mmu-let-7c-2,rno-let-7c-2,ggo-let-7a,ggo-let-7a,mmr-let-7a-1,mmr-let-7a-1,	gga-let-7a-3	gggTGAGGTAGTAGGTTGTATAGTTttagggttatgccctgcctgtcagataaCTATACAATCTACTGTCTTTCCt	gga-let-7j-5p	TGAGGTAGTAGGTTGTATAGTT	5'	Yes	gp1a	.((.((((((..(((...(..((((((((((((((((.(((((.....)))))..........))))))))))))))))..)..)))..))).))).))......	98	43.8	-41.2	2129.55	9767.6	2715.92	818.5	393.95	577.15	3414.15	2628.6	2503.83	2180.85	2668.75	2123.4	2193.3	5673.37	3295.72	711.359	531.357	649.95	3697.4	2894.37	2728.89	1681.72	1848.48	1813.34	high
9	14	gga-let-7k-3p_R-1	CTATACAATCTACTGTCTTTC	21	chr1	+	71281755	71281859	gactgtcctttggggTGAGGTAGTAGGTTGTATAGTTttagggttatgccctgcctgtcagataaCTATACAATCTACTGTCTTTCctgaagtggctgtgatatc	28	gga-let-7a-3,gga-let-7a-3,cli-let-7a-3,cli-let-7a-3,tgu-let-7a-1,tgu-let-7a-1,mmu-let-7c-2,rno-let-7c-2,mmu-let-7c-2,rno-let-7c-2,ggo-let-7a,ggo-let-7a,mmr-let-7a-1,mmr-let-7a-1,gga-let-7a-3,gga-let-7a-3,cli-let-7a-3,cli-let-7a-3,tgu-let-7a-1,tgu-let-7a-1,mmu-let-7c-2,rno-let-7c-2,mmu-let-7c-2,rno-let-7c-2,ggo-let-7a,ggo-let-7a,mmr-let-7a-1,mmr-let-7a-1,	gga-let-7a-3	gggTGAGGTAGTAGGTTGTATAGTTttagggttatgccctgcctgtcagataaCTATACAATCTACTGTCTTTCCt	gga-let-7k-3p	CTATACAATCTACTGTCTTTCC	3'	Diff	gp1a	.((.((((((..(((...(..((((((((((((((((.(((((.....)))))..........))))))))))))))))..)..)))..))).))).))......	98	43.8	-41.2	9	13.6667	5.66667	0	0	0	2	2.66667	0	5.66667	8.33333	8	9.26943	7.93809	6.8764	0	0	0	2.16593	2.93629	0	4.36974	5.77199	6.83185	low
10	15	gga-let-7i_R+1	TGAGGTAGTAGTTTGTGCTGTT	22	chr1	+	33188020	33188147	gcgccaggcctggcTGAGGTAGTAGTTTGTGCTGTTggtcgggttgtgacattgcccgctgtggagataaCTGCGCAAGCTACTGCCTTGCTagtgctggtgatgatcagctgcagacgaagacaatg	112	gga-let-7i,cli-let-7i,hsa-let-7i,bta-let-7i,mdo-let-7i,ppy-let-7i,oar-let-7i,gga-let-7i,cli-let-7i,hsa-let-7i,bta-let-7i,mdo-let-7i,ppy-let-7i,oar-let-7i,tgu-let-7i,tgu-let-7i,mmu-let-7i,mml-let-7i,rno-let-7i,ssc-let-7i,aja-let-7i,mmu-let-7i,mml-let-7i,rno-let-7i,ssc-let-7i,aja-let-7i,ptr-let-7i,ptr-let-7i,cja-let-7i,cpo-let-7i,dno-let-7i,ocu-let-7i,tch-let-7i,ppa-let-7i,nle-let-7i,pha-let-7i,cja…	gga-let-7i	ctggcTGAGGTAGTAGTTTGTGCTGTtggtcgggttgtgacattgcccgctgtggagataactgcgcaagctactgccttgcta	gga-let-7i	TGAGGTAGTAGTTTGTGCTGT	5'	Diff	gp1a	.((((((..(((((.(((((((((((((((((.(((((.(((((.........)))))))........))).))))))))))))))))))))))..))))))..........................	101	55.5	-54.3	2039	12374	2097	2489	1042	1173	2382	1876	1884	2898	3487	2831	2100.04	7187.26	2544.67	2163.19	1405.44	1320.96	2579.62	2065.68	2053.34	2234.74	2415.23	2417.62	high
10	16	tgu-let-7i-3p	CTGCGCAAGCTACTGCCTTGCT	22	chr1	+	33188020	33188147	gcgccaggcctggcTGAGGTAGTAGTTTGTGCTGTTggtcgggttgtgacattgcccgctgtggagataaCTGCGCAAGCTACTGCCTTGCTagtgctggtgatgatcagctgcagacgaagacaatg	112	gga-let-7i,cli-let-7i,hsa-let-7i,bta-let-7i,mdo-let-7i,ppy-let-7i,oar-let-7i,gga-let-7i,cli-let-7i,hsa-let-7i,bta-let-7i,mdo-let-7i,ppy-let-7i,oar-let-7i,tgu-let-7i,tgu-let-7i,mmu-let-7i,mml-let-7i,rno-let-7i,ssc-let-7i,aja-let-7i,mmu-let-7i,mml-let-7i,rno-let-7i,ssc-let-7i,aja-let-7i,ptr-let-7i,ptr-let-7i,cja-let-7i,cpo-let-7i,dno-let-7i,ocu-let-7i,tch-let-7i,ppa-let-7i,nle-let-7i,pha-let-7i,cja…	tgu-let-7i	gggccctggcTGAGGTAGTAGTTTGTGCTGTTggtcgggttgtgacattgcccgctgtggagataaCTGCGCAAGCTACTGCCTTGCTagtg	tgu-let-7i-3p	CTGCGCAAGCTACTGCCTTGCT	3'	Yes	gp1a	.((((((..(((((.(((((((((((((((((.(((((.(((((.........)))))))........))).))))))))))))))))))))))..))))))..........................	101	55.5	-54.3	11	25	0	0	0	0	0	0	5	7	0	7	11.3293	14.5209	0	0	0	0	0	0	5.44943	5.39792	0	5.97787	middle
11	17	gga-miR-7_R+2	TGGAAGACTAGTGATTTTGTTGTT	24	chr10	-	13148090	13148188	ggacggccgtggtgccctcTGGAAGACTAGTGATTTTGTTGTTgtatggctcatcccaccacaacaagtcacagtctgccttagggcgcacggccccgc	16	gga-mir-7-2,gga-mir-7-2,cli-mir-7a-2,cli-mir-7a-2,tgu-mir-7-2,tgu-mir-7-3,tgu-mir-7-3,tgu-mir-7-2,gga-mir-7-2,gga-mir-7-2,cli-mir-7a-2,cli-mir-7a-2,tgu-mir-7-2,tgu-mir-7-3,tgu-mir-7-3,tgu-mir-7-2,	gga-mir-7-2	ggacggccgcggtgccctcTGGAAGACTAGTGATTTTGTTGttgtatggctcatcccaccacaacaagtcacagtctgccttagggcgcacggccccgc	gga-miR-7	TGGAAGACTAGTGATTTTGTTG	5'	Diff	gp1a	((..((((((.(((((((..((.(((((.((((.((((((((.((..((......)))).))))))))))))))))).))..)))))))))))))))..	97	58.6	-51.2	51.6667	269.667	56.3333	47.0833	26.9167	61.6667	37	18.6667	13.3333	80.6667	37.1667	39.9167	53.2134	156.632	68.3595	40.9202	36.305	69.4451	40.0697	20.554	14.5318	62.2046	25.7431	34.0881	middle
12	18	gga-let-7b	TGAGGTAGTAGGTTGTGTGGTT	22	chr1	+	71282591	71282695	tctaacaggaTGAGGTAGTAGGTTGTGTGGTTtcagggtagtgattttgccccaatcaggagataaCTATACAACCTACTGCCTTCCCtgataggcagcgtaaca	84	gga-let-7b,gga-let-7b,cli-let-7b,cli-let-7b,tgu-let-7b,tgu-let-7b,hsa-let-7b,hsa-let-7b,mmu-let-7b,mmu-let-7b,bta-let-7b,bta-let-7b,ptr-let-7b,ptr-let-7b,mdo-let-7b,mdo-let-7b,ppy-let-7b,mml-let-7b,ppy-let-7b,mml-let-7b,cfa-let-7b,cfa-let-7b,rno-let-7b,rno-let-7b,dno-let-7b,dno-let-7b,ppa-let-7b,oga-let-7b,mmr-let-7b,pha-let-7b,dma-let-7b,sbo-let-7b,ppa-let-7b,oga-let-7b,mmr-let-7b,pha-let-7b,dma…	gga-let-7b	caggaTGAGGTAGTAGGTTGTGTGGTTtcagggtagtgattttgccccaatcaggagataactatacaacctactgccttccctg	gga-let-7b	TGAGGTAGTAGGTTGTGTGGTT	5'	Yes	gp1a	((((.((((..(((((((((((((((((((((...((((((.....))))))..(((....)))))))))))))))))))))))).)))).))))..........	95	45.7	-46.9	1520	8341.5	1816.67	893	365	496	702	821	672.5	1442.5	1442.5	1300	1565.5	4845.04	2204.49	776.107	492.31	558.564	760.241	904.01	732.948	1112.36	999.131	1110.18	high
12	19	cli-let-7b-3p_R+1	CTATACAACCTACTGCCTTCCT	22	chr1	+	71282591	71282695	tctaacaggaTGAGGTAGTAGGTTGTGTGGTTtcagggtagtgattttgccccaatcaggagataaCTATACAACCTACTGCCTTCCCtgataggcagcgtaaca	84	gga-let-7b,gga-let-7b,cli-let-7b,cli-let-7b,tgu-let-7b,tgu-let-7b,hsa-let-7b,hsa-let-7b,mmu-let-7b,mmu-let-7b,bta-let-7b,bta-let-7b,ptr-let-7b,ptr-let-7b,mdo-let-7b,mdo-let-7b,ppy-let-7b,mml-let-7b,ppy-let-7b,mml-let-7b,cfa-let-7b,cfa-let-7b,rno-let-7b,rno-let-7b,dno-let-7b,dno-let-7b,ppa-let-7b,oga-let-7b,mmr-let-7b,pha-let-7b,dma-let-7b,sbo-let-7b,ppa-let-7b,oga-let-7b,mmr-let-7b,pha-let-7b,dma…	cli-let-7b	ggatgaggtagtaggttgtgtggtttcagggtagtgattttgccccagtcaggagataaCTATACAACCTACTGCCTTCCctgataagcagcataacaac	cli-let-7b-3p	CTATACAACCTACTGCCTTCC	3'	Diff	gp1a	((((.((((..(((((((((((((((((((((...((((((.....))))))..(((....)))))))))))))))))))))))).)))).))))..........	95	45.7	-46.9	5	6	5	5	9	0	0	0	5	9	5	0	5.14969	3.48501	6.06741	4.3455	12.1391	0	0	0	5.44943	6.94018	3.46319	0	middle
13	20	gga-let-7j-5p	TGAGGTAGTAGGTTGTATAGTT	22	chr26	-	1686090	1686181	tctgtggaggTGAGGTAGTAGGTTGTATAGTTtggtgggagggattctgtcccatttcaggtgataaCTATACAGTCTATTGCCTTCCTtaa	12	gga-let-7j,gga-let-7j,cli-let-7a-4,cli-let-7a-4,tgu-let-7a-4,tgu-let-7a-4,gga-let-7j,gga-let-7j,cli-let-7a-4,cli-let-7a-4,tgu-let-7a-4,tgu-let-7a-4,	gga-let-7j	gTGAGGTAGTAGGTTGTATAGTTtggtgggagggattctgtcccatttcaggtgataaCTATACAGTCTATTGCCTTCCTtaa	gga-let-7j-5p	TGAGGTAGTAGGTTGTATAGTT	5'	Yes	gp1a	......((((.((((((((((..(((((((((...((..((((((...))))).)..))......)))))))))..))))))))))))))..	84	43.5	-39.4	2129.55	9767.6	2715.92	818.5	393.95	577.15	3414.15	2628.6	2503.83	2180.85	2668.75	2123.4	2193.3	5673.37	3295.72	711.359	531.357	649.95	3697.4	2894.37	2728.89	1681.72	1848.48	1813.34	high
13	21	gga-let-7j-3p_1ss8GA	CTATACAATCTATTGCCTTCCT	22	chr26	-	1686090	1686181	tctgtggaggTGAGGTAGTAGGTTGTATAGTTtggtgggagggattctgtcccatttcaggtgataaCTATACAGTCTATTGCCTTCCTtaa	12	gga-let-7j,gga-let-7j,cli-let-7a-4,cli-let-7a-4,tgu-let-7a-4,tgu-let-7a-4,gga-let-7j,gga-let-7j,cli-let-7a-4,cli-let-7a-4,tgu-let-7a-4,tgu-let-7a-4,	gga-let-7j	gTGAGGTAGTAGGTTGTATAGTTtggtgggagggattctgtcccatttcaggtgataaCTATACAGTCTATTGCCTTCCTtaa	gga-let-7j-3p	CTATACAGTCTATTGCCTTCCT	3'	Diff	gp1a	......((((.((((((((((..(((((((((...((..((((((...))))).)..))......)))))))))..))))))))))))))..	84	43.5	-39.4	0	2.5	0	0	5	0	8.5	4	3	24	12.5	6	0	1.45209	0	0	6.74397	0	9.20519	4.40443	3.26966	18.5071	8.65798	5.12389	middle
14	22	gga-let-7l-5p_R-3	TGAGGTAGTCGGTTGTATT	19	Z	-	22990848	22990889	TGAGGTAGTCGGGTGTATTaaattgaacctagcgctgcccca	8	gga-let-7l-2,gga-let-7l-2,gga-let-7l-1,gga-let-7l-1,gga-let-7l-2,gga-let-7l-2,gga-let-7l-1,gga-let-7l-1,	gga-let-7l-1	TGAGGTAGTCGGTTGTATTGTTgggggccgggatggggccccacactcgaggtaaCGATGCAGCCGACTACTTTCCc	gga-let-7l-5p	TGAGGTAGTCGGTTGTATTGTT	5'	Diff	gp1a	.(.((((((.((((............))))...)))))).).	40	50	-11	0	7	0	0	0	0	0	0	0	0	0	0	0	4.06585	0	0	0	0	0	0	0	0	0	0	low
15	23	gga-let-7l-5p	TGAGGTAGTCGGTTGTATTGTT	22	AADN04020204.1	-	2008	2088	TGAGGTAGTCGGTTGTATTGTTgggggccgggatggggccccacactcgaggtaaCGATGCAGCCGACTACTTTCCc	114	gga-let-7l-1,gga-let-7l-1,gga-let-7l-2,gga-let-7l-2,hsa-mir-98,ptr-mir-98,hsa-mir-98,ptr-mir-98,mmu-mir-98,mmu-mir-98,bta-mir-98,bta-mir-98,eca-mir-98,eca-mir-98,ppy-mir-98,mml-mir-98,ggo-mir-98,ppa-mir-98,age-mir-98,ppy-mir-98,mml-mir-98,ggo-mir-98,ppa-mir-98,age-mir-98,cja-mir-98,nle-mir-98,pha-mir-98,cja-mir-98,nle-mir-98,pha-mir-98,cfa-mir-98,cfa-mir-98,rno-mir-98,rno-mir-98,ssc-mir-98,ssc-mi…	gga-let-7l-2	TGAGGTAGTCGGTTGTATTGTTgggggggccgggatgggggcccccacactcgaggtaaCGATGCAGCCGACTACTTTCCc	gga-let-7l-5p	TGAGGTAGTCGGTTGTATTGTT	5'	Yes	gp1a	.((((((((((((((((((((((((((((.......))))))..........))))))))))))))))))))))...	73	59.7	-43.4	336	319	248	224	80	46	485	394	441	528	640	475	346.059	185.287	300.944	194.679	107.904	51.8023	525.238	433.837	480.64	407.157	443.289	405.641	middle
15	24	gga-let-7l-3p_R+1	CGATGCAGCCGACTACTTTCCT	22	AADN04020204.1	-	2008	2088	TGAGGTAGTCGGTTGTATTGTTgggggccgggatggggccccacactcgaggtaaCGATGCAGCCGACTACTTTCCc	114	gga-let-7l-1,gga-let-7l-1,gga-let-7l-2,gga-let-7l-2,hsa-mir-98,ptr-mir-98,hsa-mir-98,ptr-mir-98,mmu-mir-98,mmu-mir-98,bta-mir-98,bta-mir-98,eca-mir-98,eca-mir-98,ppy-mir-98,mml-mir-98,ggo-mir-98,ppa-mir-98,age-mir-98,ppy-mir-98,mml-mir-98,ggo-mir-98,ppa-mir-98,age-mir-98,cja-mir-98,nle-mir-98,pha-mir-98,cja-mir-98,nle-mir-98,pha-mir-98,cfa-mir-98,cfa-mir-98,rno-mir-98,rno-mir-98,ssc-mir-98,ssc-mi…	gga-let-7l-2	TGAGGTAGTCGGTTGTATTGTTgggggggccgggatgggggcccccacactcgaggtaaCGATGCAGCCGACTACTTTCCc	gga-let-7l-3p	CGATGCAGCCGACTACTTTCC	3'	Diff	gp1a	.((((((((((((((((((((((((((((.......))))))..........))))))))))))))))))))))...	73	59.7	-43.4	0	10	0	7	0	0	0	0	0	0	5	0	0	5.80836	0	6.08371	0	0	0	0	0	0	3.46319	0	low
16	25	gga-let-7j-5p	TGAGGTAGTAGGTTGTATAGTT	22	chr12	-	6271719	6271812	tgcactgtgggaTGAGGTAGTAGGTTGTATAGTTttagggtcatacccgcaactgggagataaCTATACAATCTACTGTCTTTCCtaaagcagc	68	gga-let-7a-1,gga-let-7a-1,cli-let-7a-1,cli-let-7a-1,tgu-let-7a-3,tgu-let-7a-3,hsa-let-7a-1,bta-let-7a-1,ppy-let-7a-1,mml-let-7a-1,hsa-let-7a-1,bta-let-7a-1,ppy-let-7a-1,mml-let-7a-1,mmu-let-7a-1,rno-let-7a-1,mmu-let-7a-1,rno-let-7a-1,ptr-let-7a-1,ptr-let-7a-1,mdo-let-7a-1,mdo-let-7a-1,ssc-let-7a-2,ssc-let-7a-2,cpo-let-7a-1,dno-let-7a,ocu-let-7a-1,cpo-let-7a-1,dno-let-7a,ocu-let-7a-1,cgr-let-7a-1,…	gga-let-7a-1	tgcactgtgggaTGAGGTAGTAGGTTGTATAGTTttagggtcatacccgcaactgggagataaCTATACAATCTACTGTCTTTCCtaaag	gga-let-7j-5p	TGAGGTAGTAGGTTGTATAGTT	5'	Yes	gp1a	(((....(((((.(((..((((((((((((((((.....(((...((((....)))).)))))))))))))))))))..))))))))..)))..	92	43.6	-37.8	2129.55	9767.6	2715.92	818.5	393.95	577.15	3414.15	2628.6	2503.83	2180.85	2668.75	2123.4	2193.3	5673.37	3295.72	711.359	531.357	649.95	3697.4	2894.37	2728.89	1681.72	1848.48	1813.34	high
16	26	gga-let-7k-3p_1ss22CT	CTATACAATCTACTGTCTTTCT	22	chr12	-	6271719	6271812	tgcactgtgggaTGAGGTAGTAGGTTGTATAGTTttagggtcatacccgcaactgggagataaCTATACAATCTACTGTCTTTCCtaaagcagc	68	gga-let-7a-1,gga-let-7a-1,cli-let-7a-1,cli-let-7a-1,tgu-let-7a-3,tgu-let-7a-3,hsa-let-7a-1,bta-let-7a-1,ppy-let-7a-1,mml-let-7a-1,hsa-let-7a-1,bta-let-7a-1,ppy-let-7a-1,mml-let-7a-1,mmu-let-7a-1,rno-let-7a-1,mmu-let-7a-1,rno-let-7a-1,ptr-let-7a-1,ptr-let-7a-1,mdo-let-7a-1,mdo-let-7a-1,ssc-let-7a-2,ssc-let-7a-2,cpo-let-7a-1,dno-let-7a,ocu-let-7a-1,cpo-let-7a-1,dno-let-7a,ocu-let-7a-1,cgr-let-7a-1,…	gga-let-7a-1	tgcactgtgggaTGAGGTAGTAGGTTGTATAGTTttagggtcatacccgcaactgggagataaCTATACAATCTACTGTCTTTCCtaaag	gga-let-7k-3p	CTATACAATCTACTGTCTTTCC	3'	Diff	gp1a	(((....(((((.(((..((((((((((((((((.....(((...((((....)))).)))))))))))))))))))..))))))))..)))..	92	43.6	-37.8	79	194.667	68.6667	44	21	31	47	42.6667	56	78.6667	97.3333	96	81.365	113.069	83.3258	38.2404	28.3247	34.9103	50.8993	46.9806	61.0336	60.6623	67.4168	81.9822	middle
17	27	gga-miR-7b_R+3	TGGAAGACTAGTGATTTTTGTTGTT	25	JAENSK010000547.1	+	87935	88044	tggacattggtctagttctgtgTGGAAGACTAGTGATTTTTGTTGTTtttagataactaaattgacaacaaatcacagtctaccatatggcacagactatgcctctacag	4	gga-mir-7b,gga-mir-7b,gga-mir-7b,gga-mir-7b,	gga-mir-7b	tggacattggtctagttctgtgTGGAAGACTAGTGATTTTTGTTgtttttagataactaaattgacaacaaatcacagtctaccatatggcacagactatgcctctacag	gga-miR-7b	TGGAAGACTAGTGATTTTTGTT	5'	Diff	gp1a	.((.((.((((((.((.(..(((((.(((((.(((((..(((((((((((((....)))))..)))))))))))))))))).)))))..).)))))))))))).......	102	37.3	-42.2	24	20	24	21.75	1.25	0	31	30	29	40	43.5	39.25	24.7185	11.6167	29.1236	18.9029	1.68599	0	33.5719	33.0333	31.6067	30.8452	30.1298	33.5188	middle
18	28	gga-miR-7_R+2	TGGAAGACTAGTGATTTTGTTGTT	24	Z	-	40684969	40685118	ttacatagagcctgtagaaaatgtagaagatttcagtggatgttggtctagttctgtgTGGAAGACTAGTGATTTTGTTGTTtttagataattaaattgacaacaaatcacagtctgccatatggcacagatcatgcctctacaggacaa	152	gga-mir-7-1,gga-mir-7-1,cli-mir-7a-1,cli-mir-7a-1,tgu-mir-7-1,tgu-mir-7-1,hsa-mir-7-1,ppy-mir-7-1,ggo-mir-7-1,ppa-mir-7-1,lla-mir-7,hsa-mir-7-1,ppy-mir-7-1,ggo-mir-7-1,ppa-mir-7-1,lla-mir-7,hsa-mir-7-1,ppy-mir-7-1,ggo-mir-7-1,ppa-mir-7-1,lla-mir-7,hsa-mir-7-1,ppy-mir-7-1,ggo-mir-7-1,ppa-mir-7-1,lla-mir-7,mmu-mir-7a-1,mmu-mir-7a-1,bta-mir-7-2,bta-mir-7-2,eca-mir-7-3,eca-mir-7-3,ptr-mir-7-1,ptr-mir…	gga-mir-7-1	tggatgttggtctagttctgtgTGGAAGACTAGTGATTTTGTTGtttttagataattaaattgacaacaaatcacagtctgccatatggcacagatcatgcctctacag	gga-miR-7	TGGAAGACTAGTGATTTTGTTG	5'	Diff	gp1a	..........((((((((.......(((...)))...((....((((((.((.(..(((((.(((((.((((.((((((((((((((....)))))..)))))))))))))))))).)))))..).))))))))..))))))))))....	101	36.7	-49.2	51.6667	269.667	56.3333	47.0833	26.9167	61.6667	37	18.6667	13.3333	80.6667	37.1667	39.9167	53.2134	156.632	68.3595	40.9202	36.305	69.4451	40.0697	20.554	14.5318	62.2046	25.7431	34.0881	middle
19	29	gga-let-7g-5p_R+1	TGAGGTAGTAGTTTGTACAGTT	22	chr12	-	3165774	3165899	ttcctcttgcctgattccaggcTGAGGTAGTAGTTTGTACAGTTtgagggtctatgataccacccggtacaggagataactgtacaggccactgccttgcctgggacagagctctgccaacaagaa	128	gga-let-7g,bta-let-7g,ptr-let-7g,mdo-let-7g,oar-let-7g,gga-let-7g,bta-let-7g,ptr-let-7g,mdo-let-7g,oar-let-7g,cli-let-7g,cli-let-7g,tgu-let-7g-1,tgu-let-7g-2,tgu-let-7g-1,tgu-let-7g-2,hsa-let-7g,ppy-let-7g,mml-let-7g,hsa-let-7g,ppy-let-7g,mml-let-7g,mmu-let-7g,eca-let-7g,rno-let-7g,mmu-let-7g,eca-let-7g,rno-let-7g,cfa-let-7g,pal-let-7g,dno-let-7g,ocu-let-7g,tch-let-7g,ppa-let-7g,nle-let-7g,pha-le…	gga-let-7g	aggcTGAGGTAGTAGTTTGTACAGTttgagggtctatgataccacccggtacaggagataaCTGTACAGGCCACTGCCTTGCC	gga-let-7g-5p	TGAGGTAGTAGTTTGTACAGT	5'	Diff	gp1a	........(((((.((((((((.((((((((.(..(((((((((.....((((.((.((((....))))))..)))))))))))))..).))))))))))))))))))).))..............	104	50.8	-54.5	2231	6378.17	2611	1369	594	889	2771	2218	2120.83	1773	2229	1716	2297.79	3704.67	3168.4	1189.8	801.184	1001.14	3000.89	2442.26	2311.47	1367.22	1543.89	1465.43	high
20	30	gga-let-7f-5p	TGAGGTAGTAGATTGTATAGTT	22	chr12	-	6271290	6271391	ttctctgtcagagTGAGGTAGTAGATTGTATAGTTgtagggtagttattttaccctgttcaggagataaCTATACAATCTATTGCCTTCCCtgaggagtaaa	124	gga-let-7f,gga-let-7f,cli-let-7f,cli-let-7f,tgu-let-7f,tgu-let-7f,hsa-let-7f-1,bta-let-7f-1,mdo-let-7f-1,ppy-let-7f-1,mml-let-7f-1,hsa-let-7f-1,bta-let-7f-1,mdo-let-7f-1,ppy-let-7f-1,mml-let-7f-1,mmu-let-7f-1,rno-let-7f-1,mmu-let-7f-1,rno-let-7f-1,eca-let-7f,eca-let-7f,ptr-let-7f-1,ptr-let-7f-1,cja-let-7f,cja-let-7f,cfa-let-7f,pal-let-7f,dno-let-7f-1,ocu-let-7f-1,tch-let-7f,ppa-let-7f,nle-let-7f,…	gga-let-7f	tcagagTGAGGTAGTAGATTGTATAGTTgtagggtagttattttaccctgttcaggagataaCTATACAATCTATTGCCTTCCCtga	gga-let-7f-5p	TGAGGTAGTAGATTGTATAGTT	5'	Yes	gp1a	..((((.((((...((((((((((((((((((((((((((((((.....))))))).........)))))))))))))))))))))))..))))))))....	96	38.2	-45.8	4727.6	18283.6	5963.2	2176.8	882	1209	8623.7	6474.4	6577.83	4904.8	6050.2	4910.8	4869.13	10619.8	7236.24	1891.86	1189.64	1361.5	9339.16	7129.02	7169.09	3782.24	4190.6	4193.73	high
20	31	gga-let-7f-3p_1ss22CT	CTATACAATCTATTGCCTTCCT	22	chr12	-	6271290	6271391	ttctctgtcagagTGAGGTAGTAGATTGTATAGTTgtagggtagttattttaccctgttcaggagataaCTATACAATCTATTGCCTTCCCtgaggagtaaa	124	gga-let-7f,gga-let-7f,cli-let-7f,cli-let-7f,tgu-let-7f,tgu-let-7f,hsa-let-7f-1,bta-let-7f-1,mdo-let-7f-1,ppy-let-7f-1,mml-let-7f-1,hsa-let-7f-1,bta-let-7f-1,mdo-let-7f-1,ppy-let-7f-1,mml-let-7f-1,mmu-let-7f-1,rno-let-7f-1,mmu-let-7f-1,rno-let-7f-1,eca-let-7f,eca-let-7f,ptr-let-7f-1,ptr-let-7f-1,cja-let-7f,cja-let-7f,cfa-let-7f,pal-let-7f,dno-let-7f-1,ocu-let-7f-1,tch-let-7f,ppa-let-7f,nle-let-7f,…	gga-let-7f	tcagagTGAGGTAGTAGATTGTATAGTTgtagggtagttattttaccctgttcaggagataaCTATACAATCTATTGCCTTCCCtga	gga-let-7f-3p	CTATACAATCTATTGCCTTCCC	3'	Diff	gp1a	..((((.((((...((((((((((((((((((((((((((((((.....))))))).........)))))))))))))))))))))))..))))))))....	96	38.2	-45.8	0	2.5	0	0	5	0	8.5	4	3	24	12.5	6	0	1.45209	0	0	6.74397	0	9.20519	4.40443	3.26966	18.5071	8.65798	5.12389	middle
21	32	gga-miR-9-5p	TCTTTGGTTATCTAGCTGTATGA	23	Z	+	61287819	61287964	aaagctttgagggaagcgagttgttaTCTTTGGTTATCTAGCTGTATGAgtgttttggtcttcATAAAGCTAGATAACCGAAAGTaaaaactccttcaagatcatcgtacagcgtgtgaaaatgagagactgctgcaagagacagt	120	gga-mir-9-2,gga-mir-9-2,cli-mir-9-2,cli-mir-9-2,cli-mir-9-2,cli-mir-9-2,tgu-mir-9-2,tgu-mir-9-2,hsa-mir-9-2,bta-mir-9-2,ptr-mir-9-2,mml-mir-9-2,rno-mir-9a-2,ssc-mir-9-2,ggo-mir-9,mne-mir-9,age-mir-9,lla-mir-9,hsa-mir-9-2,bta-mir-9-2,ptr-mir-9-2,mml-mir-9-2,rno-mir-9a-2,ssc-mir-9-2,ggo-mir-9,mne-mir-9,age-mir-9,lla-mir-9,mmu-mir-9-2,mmu-mir-9-2,eca-mir-9a-2,eca-mir-9a-2,mdo-mir-9a-2,ppy-mir-9-2,md…	gga-mir-9-2	ggaagcgagttgttaTCTTTGGTTATCTAGCTGTATGAgtgttttggtcttcATAAAGCTAGATAACCGAAAGTAaaaactccttca	gga-miR-9-5p	TCTTTGGTTATCTAGCTGTATGA	5'	Yes	gp1a	...((..(((..((((.(((((.(((..(((((((((((((((.((((((..(....)..)))))).)))))))))))))))..))).)))))))))....)))..)).(((((.((...........)))))))...........	105	39.7	-47.4	270.5	280.5	307.5	180.75	225	548	17.5	11.5	12	17	13.25	19.25	278.598	162.924	373.146	157.09	303.479	617.123	18.9519	12.6628	13.0786	13.1092	9.17746	16.4391	middle
21	33	gga-miR-9-4-3p_R-1	ATAAAGCTAGATAACCGAAAGT	22	Z	+	61287819	61287964	aaagctttgagggaagcgagttgttaTCTTTGGTTATCTAGCTGTATGAgtgttttggtcttcATAAAGCTAGATAACCGAAAGTaaaaactccttcaagatcatcgtacagcgtgtgaaaatgagagactgctgcaagagacagt	120	gga-mir-9-2,gga-mir-9-2,cli-mir-9-2,cli-mir-9-2,cli-mir-9-2,cli-mir-9-2,tgu-mir-9-2,tgu-mir-9-2,hsa-mir-9-2,bta-mir-9-2,ptr-mir-9-2,mml-mir-9-2,rno-mir-9a-2,ssc-mir-9-2,ggo-mir-9,mne-mir-9,age-mir-9,lla-mir-9,hsa-mir-9-2,bta-mir-9-2,ptr-mir-9-2,mml-mir-9-2,rno-mir-9a-2,ssc-mir-9-2,ggo-mir-9,mne-mir-9,age-mir-9,lla-mir-9,mmu-mir-9-2,mmu-mir-9-2,eca-mir-9a-2,eca-mir-9a-2,mdo-mir-9a-2,ppy-mir-9-2,md…	gga-mir-9-2	ggaagcgagttgttaTCTTTGGTTATCTAGCTGTATGAgtgttttggtcttcATAAAGCTAGATAACCGAAAGTAaaaactccttca	gga-miR-9-4-3p	ATAAAGCTAGATAACCGAAAGTA	3'	Diff	gp1a	...((..(((..((((.(((((.(((..(((((((((((((((.((((((..(....)..)))))).)))))))))))))))..))).)))))))))....)))..)).(((((.((...........)))))))...........	105	39.7	-47.4	6.66667	11	11	1.66667	4	16.3333	0	1.66667	1.66667	0	2	0	6.86625	6.38919	13.3483	1.4485	5.39518	18.3936	0	1.83518	1.81648	0	1.38528	0	middle
22	34	gga-miR-9-5p	TCTTTGGTTATCTAGCTGTATGA	23	chr28	+	4054042	4054133	accttgggttggtttttcTCTTTGGTTATCTAGCTGTATGAgtgtatgtgatatcataaagctagagaaccgaatgtaaaaacccgctcgct	8	gga-mir-9-1,gga-mir-9-1,cli-mir-9-3,cli-mir-9-3,gga-mir-9-1,gga-mir-9-1,cli-mir-9-3,cli-mir-9-3,	gga-mir-9-1	ttgggttggtttttcTCTTTGGTTATCTAGCTGTATGAgtgtatgtgatatcaTAAAGCTAGAGAACCGAATGTaaaaacccgctcgc	gga-miR-9-5p	TCTTTGGTTATCTAGCTGTATGA	5'	Yes	gp1a	.....(((..(((((((...(((((((.(((((((.(((((.(((.....)))))))).))))))).)))))))...)))))))..)))...	84	40.2	-33.3	270.5	280.5	307.5	180.75	225	548	17.5	11.5	12	17	13.25	19.25	278.598	162.924	373.146	157.09	303.479	617.123	18.9519	12.6628	13.0786	13.1092	9.17746	16.4391	middle
23	35	gga-miR-9-5p	TCTTTGGTTATCTAGCTGTATGA	23	chr10	-	12947204	12947291	agggatgtttctgTCTTTGGTTATCTAGCTGTATGAgtgttgtggagccatcATAAAGCTAGATAACCGAAAGTagaaatgacttcca	44	gga-mir-9-3,gga-mir-9-3,tgu-mir-9-1,tgu-mir-9-1,mdo-mir-9a-1,mdo-mir-9a-1,cfa-mir-9-3,pal-mir-9-2,tch-mir-9-2,cfa-mir-9-3,pal-mir-9-2,tch-mir-9-2,efu-mir-9-2,efu-mir-9-2,ssc-mir-9-3,ssc-mir-9-3,cpo-mir-9-3,dno-mir-9-3,cpo-mir-9-3,dno-mir-9-3,chi-mir-9,chi-mir-9,gga-mir-9-3,gga-mir-9-3,tgu-mir-9-1,tgu-mir-9-1,mdo-mir-9a-1,mdo-mir-9a-1,cfa-mir-9-3,pal-mir-9-2,tch-mir-9-2,cfa-mir-9-3,pal-mir-9-2,tch…	gga-mir-9-3	agggatgtttctgTCTTTGGTTATCTAGCTGTATGAgtgttgtggagccatcATAAAGCTAGATAACCGAAAGTAgaaatgacttc	gga-miR-9-5p	TCTTTGGTTATCTAGCTGTATGA	5'	Yes	gp1a	.((((.(((((((..(((((((((((((((.(((((..(((....)))..))))).)))))))))))))))..)))))))...)))).	86	39.8	-39.6	270.5	280.5	307.5	180.75	225	548	17.5	11.5	12	17	13.25	19.25	278.598	162.924	373.146	157.09	303.479	617.123	18.9519	12.6628	13.0786	13.1092	9.17746	16.4391	middle
23	36	gga-miR-9-4-3p_R-1	ATAAAGCTAGATAACCGAAAGT	22	chr10	-	12947204	12947291	agggatgtttctgTCTTTGGTTATCTAGCTGTATGAgtgttgtggagccatcATAAAGCTAGATAACCGAAAGTagaaatgacttcca	44	gga-mir-9-3,gga-mir-9-3,tgu-mir-9-1,tgu-mir-9-1,mdo-mir-9a-1,mdo-mir-9a-1,cfa-mir-9-3,pal-mir-9-2,tch-mir-9-2,cfa-mir-9-3,pal-mir-9-2,tch-mir-9-2,efu-mir-9-2,efu-mir-9-2,ssc-mir-9-3,ssc-mir-9-3,cpo-mir-9-3,dno-mir-9-3,cpo-mir-9-3,dno-mir-9-3,chi-mir-9,chi-mir-9,gga-mir-9-3,gga-mir-9-3,tgu-mir-9-1,tgu-mir-9-1,mdo-mir-9a-1,mdo-mir-9a-1,cfa-mir-9-3,pal-mir-9-2,tch-mir-9-2,cfa-mir-9-3,pal-mir-9-2,tch…	gga-mir-9-3	agggatgtttctgTCTTTGGTTATCTAGCTGTATGAgtgttgtggagccatcATAAAGCTAGATAACCGAAAGTAgaaatgacttc	gga-miR-9-4-3p	ATAAAGCTAGATAACCGAAAGTA	3'	Diff	gp1a	.((((.(((((((..(((((((((((((((.(((((..(((....)))..))))).)))))))))))))))..)))))))...)))).	86	39.8	-39.6	6.66667	11	11	1.66667	4	16.3333	0	1.66667	1.66667	0	2	0	6.86625	6.38919	13.3483	1.4485	5.39518	18.3936	0	1.83518	1.81648	0	1.38528	0	middle
24	37	gga-miR-9-5p	TCTTTGGTTATCTAGCTGTATGA	23	chr25	+	941510	941602	tcaggggttggttgttaTCTTTGGTTATCTAGCTGTATGAgtggtgtcgattcttcATAAAGCTAGATAACCGAAAGTaaaaataaccccatt	72	gga-mir-9-4,gga-mir-9-4,cli-mir-9-1,cli-mir-9-1,hsa-mir-9-1,mmu-mir-9-1,ppy-mir-9-1,mml-mir-9-1,rno-mir-9a-1,ssc-mir-9-1,hsa-mir-9-1,mmu-mir-9-1,ppy-mir-9-1,mml-mir-9-1,rno-mir-9a-1,ssc-mir-9-1,eca-mir-9a,eca-mir-9a,ptr-mir-9-1,ptr-mir-9-1,mdo-mir-9a-3,mdo-mir-9a-3,cja-mir-9-1,cja-mir-9-1,cfa-mir-9-1,dno-mir-9-1,ocu-mir-9-1,cfa-mir-9-1,dno-mir-9-1,ocu-mir-9-1,efu-mir-9-1,efu-mir-9-1,cpo-mir-9-1,c…	gga-mir-9-4	gggttggttgttaTCTTTGGTTATCTAGCTGTATGAgtggtgtcgattcttcATAAAGCTAGATAACCGAAAGTAaaaataacccc	gga-miR-9-5p	TCTTTGGTTATCTAGCTGTATGA	5'	Yes	gp1a	...(((((((....(((..(((((((((((((((.((((((..((....))..)))))).)))))))))))))))..)))...)))))))...	87	37.6	-43.2	270.5	280.5	307.5	180.75	225	548	17.5	11.5	12	17	13.25	19.25	278.598	162.924	373.146	157.09	303.479	617.123	18.9519	12.6628	13.0786	13.1092	9.17746	16.4391	middle
24	38	gga-miR-9-4-3p_R-1	ATAAAGCTAGATAACCGAAAGT	22	chr25	+	941510	941602	tcaggggttggttgttaTCTTTGGTTATCTAGCTGTATGAgtggtgtcgattcttcATAAAGCTAGATAACCGAAAGTaaaaataaccccatt	72	gga-mir-9-4,gga-mir-9-4,cli-mir-9-1,cli-mir-9-1,hsa-mir-9-1,mmu-mir-9-1,ppy-mir-9-1,mml-mir-9-1,rno-mir-9a-1,ssc-mir-9-1,hsa-mir-9-1,mmu-mir-9-1,ppy-mir-9-1,mml-mir-9-1,rno-mir-9a-1,ssc-mir-9-1,eca-mir-9a,eca-mir-9a,ptr-mir-9-1,ptr-mir-9-1,mdo-mir-9a-3,mdo-mir-9a-3,cja-mir-9-1,cja-mir-9-1,cfa-mir-9-1,dno-mir-9-1,ocu-mir-9-1,cfa-mir-9-1,dno-mir-9-1,ocu-mir-9-1,efu-mir-9-1,efu-mir-9-1,cpo-mir-9-1,c…	gga-mir-9-4	gggttggttgttaTCTTTGGTTATCTAGCTGTATGAgtggtgtcgattcttcATAAAGCTAGATAACCGAAAGTAaaaataacccc	gga-miR-9-4-3p	ATAAAGCTAGATAACCGAAAGTA	3'	Diff	gp1a	...(((((((....(((..(((((((((((((((.((((((..((....))..)))))).)))))))))))))))..)))...)))))))...	87	37.6	-43.2	6.66667	11	11	1.66667	4	16.3333	0	1.66667	1.66667	0	2	0	6.86625	6.38919	13.3483	1.4485	5.39518	18.3936	0	1.83518	1.81648	0	1.38528	0	middle
25	39	gga-miR-10b-5p	TACCCTGTAGAACCGAATTTGT	22	chr7	-	15901526	15901653	aacagaacgttattacgttgtctatataTACCCTGTAGAACCGAATTTGTgtgatattcatatagtcacagattcgattctaggggaatatatggtcgatgcaaaaacttcacctttctgcagacggt	144	gga-mir-10b,gga-mir-10b,cli-mir-10b,cli-mir-10b,tgu-mir-10a,tgu-mir-10a,hsa-mir-10b,ppa-mir-10b,hsa-mir-10b,ppa-mir-10b,mmu-mir-10b,mmu-mir-10b,bta-mir-10b,bta-mir-10b,eca-mir-10b,eca-mir-10b,ptr-mir-10b,ptr-mir-10b,mdo-mir-10b,mdo-mir-10b,ppy-mir-10b,mml-mir-10b,ppy-mir-10b,mml-mir-10b,cja-mir-10b,cja-mir-10b,cfa-mir-10b,cfa-mir-10b,efu-mir-10,ssc-mir-10b,efu-mir-10,ssc-mir-10b,rno-mir-10b,rno-m…	gga-mir-10b	cagaacgttattacgttgtctatataTACCCTGTAGAACCGAATTTGTgtgatattcatatagtcacAGATTCGATTCTAGGGGAATAtatggtcgatgcaaaaacttca	gga-miR-10b-5p	TACCCTGTAGAACCGAATTTGT	5'	Yes	gp1a	....(((.(((.((.(((((.((((((((.((((.(((((.((((((((((...(((....)))..)))))))))).))))))))).)))))))).))))).)).)))))).................	107	37.5	-41.2	359	463	399	171	76	76	90	87	62	29	48	45	369.747	268.927	484.179	148.616	102.508	85.5865	97.4668	95.7965	67.5729	22.3628	33.2467	38.4292	middle
26	40	gga-miR-10c-3p	CAAATTCGTCTCTAGGGGAAT	21	chr27	+	3441796	3441887	atctgtcttctatatgtaccctgtagatccgaatttgtgtaaaggaagttgggtcaCAAATTCGTATCTAGGGGAATatgtagttgacacaa	8	gga-mir-10c,gga-mir-10c,cli-mir-10c,cli-mir-10c,gga-mir-10c,gga-mir-10c,cli-mir-10c,cli-mir-10c,	gga-mir-10c	TACCCTGTAGACTCGAATTTGTgtgagcgtctccgagtcgCAAATTCGTCTCTAGGGGAATa	gga-miR-10c-3p	CAAATTCGTCTCTAGGGGAAT	3'	Yes	gp1a	...((((..((((((((.((((.(((((.((((((((((...............)))))))))).))))))))).))))))))..))))...	86	38	-35.4	0	0	0	5	0	0	5	0	6	8	10	0	0	0	0	4.3455	0	0	5.41482	0	6.53931	6.16905	6.92639	0	low
27	41	gga-miR-10a-5p	TACCCTGTAGATCCGAATTTGT	22	chr27	+	3441797	3441892	tctgtcttctatatgTACCCTGTAGATCCGAATTTGTgtaaaggaagttgggtcaCAAATTCGTATCTAGGGGAATatgtagttgacacaaacact	120	gga-mir-10a,gga-mir-10a,cli-mir-10a,cli-mir-10a,hsa-mir-10a,ggo-mir-10a,ppa-mir-10a,hsa-mir-10a,ggo-mir-10a,ppa-mir-10a,mmu-mir-10a,rno-mir-10a,mmu-mir-10a,rno-mir-10a,bta-mir-10a,oar-mir-10a,bta-mir-10a,oar-mir-10a,eca-mir-10a,eca-mir-10a,ptr-mir-10a,ptr-mir-10a,mdo-mir-10a,mdo-mir-10a,ppy-mir-10a,ppy-mir-10a,mml-mir-10a,mml-mir-10a,cja-mir-10a,cja-mir-10a,cfa-mir-10a,pal-mir-10a,dno-mir-10a,ocu…	gga-mir-10a	ctatatgTACCCTGTAGATCCGAATTTGTgtaaaggaagttgggtcacAAATTCGTATCTAGGGGAATAtgtag	gga-miR-10a-5p	TACCCTGTAGATCCGAATTTGT	5'	Yes	gp1a	..((((..((((((((.((((.(((((.((((((((((...............)))))))))).))))))))).))))))))..))))........	86	38.5	-35.4	104	2447	107	225	28	31	100	78	23	156	134	128	107.113	1421.3	129.843	195.548	37.7662	34.9103	108.296	85.8865	25.0674	120.296	92.8136	109.31	high
27	42	gga-miR-10a-3p_L+1R-1	CAAATTCGTATCTAGGGGAAT	21	chr27	+	3441797	3441892	tctgtcttctatatgTACCCTGTAGATCCGAATTTGTgtaaaggaagttgggtcaCAAATTCGTATCTAGGGGAATatgtagttgacacaaacact	120	gga-mir-10a,gga-mir-10a,cli-mir-10a,cli-mir-10a,hsa-mir-10a,ggo-mir-10a,ppa-mir-10a,hsa-mir-10a,ggo-mir-10a,ppa-mir-10a,mmu-mir-10a,rno-mir-10a,mmu-mir-10a,rno-mir-10a,bta-mir-10a,oar-mir-10a,bta-mir-10a,oar-mir-10a,eca-mir-10a,eca-mir-10a,ptr-mir-10a,ptr-mir-10a,mdo-mir-10a,mdo-mir-10a,ppy-mir-10a,ppy-mir-10a,mml-mir-10a,mml-mir-10a,cja-mir-10a,cja-mir-10a,cfa-mir-10a,pal-mir-10a,dno-mir-10a,ocu…	gga-mir-10a	ctatatgTACCCTGTAGATCCGAATTTGTgtaaaggaagttgggtcacAAATTCGTATCTAGGGGAATAtgtag	gga-miR-10a-3p	AAATTCGTATCTAGGGGAATA	3'	Diff	gp1a	..((((..((((((((.((((.(((((.((((((((((...............)))))))))).))))))))).))))))))..))))........	86	38.5	-35.4	5	12	0	5	0	0	0	0	0	0	0	0	5.14969	6.97003	0	4.3455	0	0	0	0	0	0	0	0	low
28	43	gga-miR-15a_R+1	TAGCAGCACATAATGGTTTGTG	22	chr1	-	169278393	169278487	accttggcataacgTAGCAGCACATAATGGTTTGTGggttttgaaaaggtgCAGGCCATATTGTGCTGCCTCAaaaatacaaggatttcatcatc	120	gga-mir-15a,gga-mir-15a,cli-mir-15a,cli-mir-15a,tgu-mir-15a,tgu-mir-15a,hsa-mir-15a,bta-mir-15a,ptr-mir-15a,ppy-mir-15a,mml-mir-15a,ggo-mir-15a,ppa-mir-15a,mne-mir-15a,age-mir-15a,lla-mir-15a,sla-mir-15a,lca-mir-15a,hsa-mir-15a,bta-mir-15a,ptr-mir-15a,ppy-mir-15a,mml-mir-15a,ggo-mir-15a,ppa-mir-15a,mne-mir-15a,age-mir-15a,lla-mir-15a,sla-mir-15a,lca-mir-15a,eca-mir-15a,eca-mir-15a,mdo-mir-15a,mdo…	gga-mir-15a	ccttggcataacgTAGCAGCACATAATGGTTTGTgggttttgaaaaggtgcaggccatattgtgctgcctcaaaaatacaagg	gga-miR-15a	TAGCAGCACATAATGGTTTGT	5'	Diff	gp1a	.(((((..........((((((((..((((..(((...............)))..))))..))))))))..........)))))...........	53	42.1	-29.4	18	170	36	15	0	0	32	47	62	61	70	35	18.5389	98.7421	43.6854	13.0365	0	0	34.6548	51.7521	67.5729	47.039	48.4847	29.8894	middle
28	44	cli-miR-15a-3p_R+1	CAGGCCATATTGTGCTGCCTCT	22	chr1	-	169278393	169278487	accttggcataacgTAGCAGCACATAATGGTTTGTGggttttgaaaaggtgCAGGCCATATTGTGCTGCCTCAaaaatacaaggatttcatcatc	120	gga-mir-15a,gga-mir-15a,cli-mir-15a,cli-mir-15a,tgu-mir-15a,tgu-mir-15a,hsa-mir-15a,bta-mir-15a,ptr-mir-15a,ppy-mir-15a,mml-mir-15a,ggo-mir-15a,ppa-mir-15a,mne-mir-15a,age-mir-15a,lla-mir-15a,sla-mir-15a,lca-mir-15a,hsa-mir-15a,bta-mir-15a,ptr-mir-15a,ppy-mir-15a,mml-mir-15a,ggo-mir-15a,ppa-mir-15a,mne-mir-15a,age-mir-15a,lla-mir-15a,sla-mir-15a,lca-mir-15a,eca-mir-15a,eca-mir-15a,mdo-mir-15a,mdo…	cli-mir-15a	ttggcataacgTAGCAGCACATAATGGTTTGTGggttttgaaaaggtgCAGGCCATATTGTGCTGCCTCaaaaatacaa	cli-miR-15a-3p	CAGGCCATATTGTGCTGCCTC	3'	Diff	gp1a	.(((((..........((((((((..((((..(((...............)))..))))..))))))))..........)))))...........	53	42.1	-29.4	0	5	0	0	0	0	0	0	0	0	0	0	0	2.90418	0	0	0	0	0	0	0	0	0	0	low
29	45	gga-miR-15c-5p_R-1	TAGCAGCACATCATGGTTTGT	21	chr4	-	4001170	4001257	gggctttgaggagatgTAGCAGCACATCATGGTTTGTagggacaaggagataCAGACCATTCTGGGCTGCCTCAttacctcaaggata	12	gga-mir-15c,gga-mir-15c,cli-mir-15c,cli-mir-15c,tgu-mir-15c,tgu-mir-15c,gga-mir-15c,gga-mir-15c,cli-mir-15c,cli-mir-15c,tgu-mir-15c,tgu-mir-15c,	gga-mir-15c	tgaggagatgTAGCAGCACATCATGGTTTGTAgggacaaggagataCAGACCATTCTGGGCTGCCTCAttacctca	gga-miR-15c-5p	TAGCAGCACATCATGGTTTGTA	5'	Diff	gp1a	...((((((((..(((..(((((.((..((((((((((............))))))))))..)).)))))..)))..))))))))...	82	48.9	-38.7	24	49	7	0	0	0	20	22	34	28	33.5	20	24.7185	28.4609	8.49438	0	0	0	21.6593	24.2244	37.0561	21.5917	23.2034	17.0796	middle
29	46	gga-miR-15c-3p	CAGACCATTCTGGGCTGCCTCA	22	chr4	-	4001170	4001257	gggctttgaggagatgTAGCAGCACATCATGGTTTGTagggacaaggagataCAGACCATTCTGGGCTGCCTCAttacctcaaggata	12	gga-mir-15c,gga-mir-15c,cli-mir-15c,cli-mir-15c,tgu-mir-15c,tgu-mir-15c,gga-mir-15c,gga-mir-15c,cli-mir-15c,cli-mir-15c,tgu-mir-15c,tgu-mir-15c,	gga-mir-15c	tgaggagatgTAGCAGCACATCATGGTTTGTAgggacaaggagataCAGACCATTCTGGGCTGCCTCAttacctca	gga-miR-15c-3p	CAGACCATTCTGGGCTGCCTCA	3'	Yes	gp1a	...((((((((..(((..(((((.((..((((((((((............))))))))))..)).)))))..)))..))))))))...	82	48.9	-38.7	0	5	10	0	0	6	0	0	0	0	5	0	0	2.90418	12.1348	0	0	6.75683	0	0	0	0	3.46319	0	middle
30	47	gga-miR-15b-5p_R-3	TAGCAGCACATCATGGTTT	19	chr9	-	21897119	21897210	tgaggccttaaagtactcTAGCAGCACATCATGGTTTgcatgctgtagtgaagatgCGAATCATTATTTGCTGCTTTAgaaatttaaggaag	8	gga-mir-15b,gga-mir-15b,cli-mir-15b,cli-mir-15b,gga-mir-15b,gga-mir-15b,cli-mir-15b,cli-mir-15b,	gga-mir-15b	tgaggccttaaagtactcTAGCAGCACATCATGGTTTGCAtgctgtagtgaagatgcGAATCATTATTTGCTGCTTTAgaaatttaaggaa	gga-miR-15b-5p	TAGCAGCACATCATGGTTTGCA	5'	Diff	gp1a	.....(((((((...((..(((((((.((.(((((((((((.((.......))))))))))))).)).)))))))..))...)))))))...	84	39.1	-35	3	18	0	0	0	0	6	7	12	3	25.5	0	3.08981	10.455	0	0	0	0	6.49778	7.70776	13.0786	2.31339	17.6623	0	middle
30	48	gga-miR-15b-3p_L+1	CGAATCATTATTTGCTGCTTTA	22	chr9	-	21897119	21897210	tgaggccttaaagtactcTAGCAGCACATCATGGTTTgcatgctgtagtgaagatgCGAATCATTATTTGCTGCTTTAgaaatttaaggaag	8	gga-mir-15b,gga-mir-15b,cli-mir-15b,cli-mir-15b,gga-mir-15b,gga-mir-15b,cli-mir-15b,cli-mir-15b,	gga-mir-15b	tgaggccttaaagtactcTAGCAGCACATCATGGTTTGCAtgctgtagtgaagatgcGAATCATTATTTGCTGCTTTAgaaatttaaggaa	gga-miR-15b-3p	GAATCATTATTTGCTGCTTTA	3'	Diff	gp1a	.....(((((((...((..(((((((.((.(((((((((((.((.......))))))))))))).)).)))))))..))...)))))))...	84	39.1	-35	0	0	0	0	5	0	5	0	0	0	0	6	0	0	0	0	6.74397	0	5.41482	0	0	0	0	5.12389	low
31	49	gga-miR-16-5p	TAGCAGCACGTAAATATTGGTG	22	chr9	-	21896945	21897038	cctacttgttccgcccTAGCAGCACGTAAATATTGGTGtagtaaaataaaccttaaacCCCAATATTATTGTGCTGCTTaagcgtggcagagat	12	gga-mir-16-2,gga-mir-16-2,cli-mir-16a-2,cli-mir-16a-2,tgu-mir-16b,tgu-mir-16b,gga-mir-16-2,gga-mir-16-2,cli-mir-16a-2,cli-mir-16a-2,tgu-mir-16b,tgu-mir-16b,	gga-mir-16-2	cctacttgttccgcccTAGCAGCACGTAAATATTGGTGtagtaaaataaaccttaaaccCCAATATTATTGTGCTGCTTAAgcgtggcagagat	gga-miR-16-5p	TAGCAGCACGTAAATATTGGTG	5'	Yes	gp1a	.....((((..(((...(((((((((..((((((((.((..(((........))).)).))))))))..)))))))))...)))..))))....	85	41.5	-32.9	133	438.5	149	48	16.5	54	158.5	146	193.5	249.5	340.5	214	136.982	254.696	180.809	41.7168	22.2551	60.8114	171.65	160.762	210.893	192.397	235.843	182.752	middle
31	50	gga-miR-16-2-3p_L+1R-2	CCCAATATTATTGTGCTGCTT	21	chr9	-	21896945	21897038	cctacttgttccgcccTAGCAGCACGTAAATATTGGTGtagtaaaataaaccttaaacCCCAATATTATTGTGCTGCTTaagcgtggcagagat	12	gga-mir-16-2,gga-mir-16-2,cli-mir-16a-2,cli-mir-16a-2,tgu-mir-16b,tgu-mir-16b,gga-mir-16-2,gga-mir-16-2,cli-mir-16a-2,cli-mir-16a-2,tgu-mir-16b,tgu-mir-16b,	gga-mir-16-2	cctacttgttccgcccTAGCAGCACGTAAATATTGGTGtagtaaaataaaccttaaaccCCAATATTATTGTGCTGCTTAAgcgtggcagagat	gga-miR-16-2-3p	CCAATATTATTGTGCTGCTTAA	3'	Diff	gp1a	.....((((..(((...(((((((((..((((((((.((..(((........))).)).))))))))..)))))))))...)))..))))....	85	41.5	-32.9	0	0	0	0	0	0	0	0	0	0	7	0	0	0	0	0	0	0	0	0	0	0	4.84847	0	low
32	51	gga-miR-16c-5p	TAGCAGCACGTAAATACTGGAG	22	chr4	-	4000799	4000891	ctgtcagcagtgctcTAGCAGCACGTAAATACTGGAGtgggggatcgcctgttgctctccagtattgcattgctgctttagtgaggctggaaa	12	gga-mir-16c,gga-mir-16c,cli-mir-16b,cli-mir-16b,tgu-mir-16c,tgu-mir-16c,gga-mir-16c,gga-mir-16c,cli-mir-16b,cli-mir-16b,tgu-mir-16c,tgu-mir-16c,	gga-mir-16c	gctcTAGCAGCACGTAAATACTGGAGtgggggatcgcctgttgctctCCAGTATTGCATTGCTGCTTTAgt	gga-miR-16c-5p	TAGCAGCACGTAAATACTGGAG	5'	Yes	gp1a	...(((((...(((..(((((((....((((((((((...(((....)))......))))))))))....)))))))..)))...)))))...	87	51.6	-38.1	1614	1278	1059	1201	389	135	2046	1688	1701	2366	3209	2434	1662.32	742.308	1285.08	1043.79	524.681	152.029	2215.74	1858.67	1853.9	1824.5	2222.68	2078.59	high
33	52	gga-miR-16-5p	TAGCAGCACGTAAATATTGGTG	22	chr1	-	169278251	169278345	gtctgtcatactcTAGCAGCACGTAAATATTGGTGttaaaactgtaaatatctCCAGTATTAACTGTGCTGCTGAagtaaggctagccacttctg	56	gga-mir-16-1,gga-mir-16-1,cli-mir-16a-1,cli-mir-16a-1,tgu-mir-16a,tgu-mir-16a,eca-mir-16-2,eca-mir-16-2,cfa-mir-16-1,nle-mir-16-1,oga-mir-16-1,pha-mir-16-1,dma-mir-16,sbo-mir-16-1,cfa-mir-16-1,nle-mir-16-1,oga-mir-16-1,pha-mir-16-1,dma-mir-16,sbo-mir-16-1,ssc-mir-16-2,ssc-mir-16-2,cpo-mir-16a,dno-mir-16a,cpo-mir-16a,dno-mir-16a,pal-mir-16-1,pal-mir-16-1,gga-mir-16-1,gga-mir-16-1,cli-mir-16a-1,cli…	gga-mir-16-1	gtctgtcatactcTAGCAGCACGTAAATATTGGTGttaaaactgtaaatatctCCAGTATTAACTGTGCTGCTGAAgtaaggct	gga-miR-16-5p	TAGCAGCACGTAAATATTGGTG	5'	Yes	gp1a	((..(((.((((..((((((((((.((((((((....................)))))))).)).))))))))..)))).)))..))........	87	40	-31.8	133	438.5	149	48	16.5	54	158.5	146	193.5	249.5	340.5	214	136.982	254.696	180.809	41.7168	22.2551	60.8114	171.65	160.762	210.893	192.397	235.843	182.752	middle
33	53	gga-miR-16-1-3p_R-1	CCAGTATTAACTGTGCTGCTGA	22	chr1	-	169278251	169278345	gtctgtcatactcTAGCAGCACGTAAATATTGGTGttaaaactgtaaatatctCCAGTATTAACTGTGCTGCTGAagtaaggctagccacttctg	56	gga-mir-16-1,gga-mir-16-1,cli-mir-16a-1,cli-mir-16a-1,tgu-mir-16a,tgu-mir-16a,eca-mir-16-2,eca-mir-16-2,cfa-mir-16-1,nle-mir-16-1,oga-mir-16-1,pha-mir-16-1,dma-mir-16,sbo-mir-16-1,cfa-mir-16-1,nle-mir-16-1,oga-mir-16-1,pha-mir-16-1,dma-mir-16,sbo-mir-16-1,ssc-mir-16-2,ssc-mir-16-2,cpo-mir-16a,dno-mir-16a,cpo-mir-16a,dno-mir-16a,pal-mir-16-1,pal-mir-16-1,gga-mir-16-1,gga-mir-16-1,cli-mir-16a-1,cli…	gga-mir-16-1	gtctgtcatactcTAGCAGCACGTAAATATTGGTGttaaaactgtaaatatctCCAGTATTAACTGTGCTGCTGAAgtaaggct	gga-miR-16-1-3p	CCAGTATTAACTGTGCTGCTGAA	3'	Diff	gp1a	((..(((.((((..((((((((((.((((((((....................)))))))).)).))))))))..)))).)))..))........	87	40	-31.8	6	9	0	0	0	0	0	5	11	0	15	12	6.17962	5.22752	0	0	0	0	0	5.50554	11.9887	0	10.3896	10.2478	middle
34	54	gga-miR-17-5p_R-1	CAAAGTGCTTACAGTGCAGGTAG	23	chr1	-	148017064	148017154	tgcgtcagagtaatgtCAAAGTGCTTACAGTGCAGGTAGtgatatatagaacctACTGCAGTGAAGGCACTTGTAGcattatgttgacagc	136	gga-mir-17,gga-mir-17,cli-mir-17,cli-mir-17,tgu-mir-17a,tgu-mir-17a,hsa-mir-17,bta-mir-17,ptr-mir-17,mml-mir-17,ggo-mir-17,ppa-mir-17,mne-mir-17,age-mir-17,lla-mir-17,sla-mir-17,lca-mir-17,hsa-mir-17,bta-mir-17,ptr-mir-17,mml-mir-17,ggo-mir-17,ppa-mir-17,mne-mir-17,age-mir-17,lla-mir-17,sla-mir-17,lca-mir-17,mmu-mir-17,mmu-mir-17,eca-mir-17,eca-mir-17,mdo-mir-17,mdo-mir-17,ppy-mir-17,ppy-mir-17,c…	gga-mir-17	gtcagagtaatgtCAAAGTGCTTACAGTGCAGGTAGTgatatatagaacctACTGCAGTGAAGGCACTTGTagcattatgttgac	gga-miR-17-5p	CAAAGTGCTTACAGTGCAGGTAGT	5'	Diff	gp1a	.(((((((..((((((..((((((((.((.(((((...((..........))...))))).)).))))))))...))))))..))))).))	90	42.9	-34.4	326.5	395.5	183.5	254.5	88	46	537.5	447	501	508	656	566.5	336.274	229.72	222.674	221.186	118.694	51.8023	582.093	492.196	546.033	391.735	454.371	483.781	middle
34	55	gga-miR-17-3p_R+2	ACTGCAGTGAAGGCACTTGTAG	22	chr1	-	148017064	148017154	tgcgtcagagtaatgtCAAAGTGCTTACAGTGCAGGTAGtgatatatagaacctACTGCAGTGAAGGCACTTGTAGcattatgttgacagc	136	gga-mir-17,gga-mir-17,cli-mir-17,cli-mir-17,tgu-mir-17a,tgu-mir-17a,hsa-mir-17,bta-mir-17,ptr-mir-17,mml-mir-17,ggo-mir-17,ppa-mir-17,mne-mir-17,age-mir-17,lla-mir-17,sla-mir-17,lca-mir-17,hsa-mir-17,bta-mir-17,ptr-mir-17,mml-mir-17,ggo-mir-17,ppa-mir-17,mne-mir-17,age-mir-17,lla-mir-17,sla-mir-17,lca-mir-17,mmu-mir-17,mmu-mir-17,eca-mir-17,eca-mir-17,mdo-mir-17,mdo-mir-17,ppy-mir-17,ppy-mir-17,c…	gga-mir-17	gtcagagtaatgtCAAAGTGCTTACAGTGCAGGTAGTgatatatagaacctACTGCAGTGAAGGCACTTGTagcattatgttgac	gga-miR-17-3p	ACTGCAGTGAAGGCACTTGT	3'	Diff	gp1a	.(((((((..((((((..((((((((.((.(((((...((..........))...))))).)).))))))))...))))))..))))).))	90	42.9	-34.4	22	67	24	31	63	120	18	23	21	24	20	23	22.6586	38.916	29.1236	26.9421	84.974	135.137	19.4934	25.3255	22.8876	18.5071	13.8528	19.6416	middle
35	56	gga-miR-18a-5p_R+1	TAAGGTGCATCTAGTGCAGATAG	23	chr1	-	148016909	148017005	agtgctttttgtacTAAGGTGCATCTAGTGCAGATAGtgaagtagattagcatctactgccctaagtgctccttctggcataagaagttatgtcttc	120	gga-mir-18a,gga-mir-18a,cli-mir-18a,cli-mir-18a,tgu-mir-18a,tgu-mir-18a,hsa-mir-18a,bta-mir-18a,ptr-mir-18a,ppy-mir-18a,mml-mir-18a,ggo-mir-18a,ppa-mir-18,mne-mir-18,age-mir-18,lla-mir-18,sla-mir-18,lca-mir-18,hsa-mir-18a,bta-mir-18a,ptr-mir-18a,ppy-mir-18a,mml-mir-18a,ggo-mir-18a,ppa-mir-18,mne-mir-18,age-mir-18,lla-mir-18,sla-mir-18,lca-mir-18,mmu-mir-18a,rno-mir-18a,mmu-mir-18a,rno-mir-18a,eca…	gga-mir-18a	gtgctttttgtacTAAGGTGCATCTAGTGCAGATAgtgaagtagattagcatctACTGCCCTAAGTGCTCCTTCTGgcataagaagttatgtc	gga-miR-18a-5p	TAAGGTGCATCTAGTGCAGATA	5'	Diff	gp1a	(((((.....)))))((((.(((..(((.((((.(((....((......))..))))))).)))..))).))))..(((((((....)))))))...	59	41.2	-28	5	10	0	8	0	0	30	15	10	15	20	18	5.14969	5.80836	0	6.95281	0	0	32.4889	16.5166	10.8989	11.567	13.8528	15.3717	middle
36	57	gga-miR-18b-5p	TAAGGTGCATCTAGTGCAGTTA	22	chr4	-	3924329	3924416	cgtggtccttgtgtTAAGGTGCATCTAGTGCAGTTAgtgacgtAGCGTAGAATCTACTGCCCTAAATGCtccttctggcacaagctgc	68	gga-mir-18b,gga-mir-18b,cli-mir-18b,cli-mir-18b,hsa-mir-18b,ppy-mir-18b,mml-mir-18b,hsa-mir-18b,ppy-mir-18b,mml-mir-18b,bta-mir-18b,bta-mir-18b,eca-mir-18b,eca-mir-18b,ptr-mir-18b,ptr-mir-18b,mdo-mir-18b,mdo-mir-18b,cfa-mir-18b,cfa-mir-18b,ssc-mir-18b,ssc-mir-18b,cpo-mir-18b,cpo-mir-18b,pal-mir-18b,pal-mir-18b,dno-mir-18b,dno-mir-18b,ocu-mir-18b,ocu-mir-18b,chi-mir-18b,chi-mir-18b,cgr-mir-18b,cgr…	gga-mir-18b	cgtggtccttgtgtTAAGGTGCATCTAGTGCAGTTAgtgacgtagcgtagaatcTACTGCCCTAAATGCTCCTTCTGGCacaag	gga-miR-18b-5p	TAAGGTGCATCTAGTGCAGTTA	5'	Yes	gp1a	.(..(..(((((((.((((.((((.(((.(((((.((..(((...))).....))))))).))).)))).))))...))))))))..)	87	50	-29.8	0	0	5	8	0	0	0	0	0	0	0	0	0	0	6.06741	6.95281	0	0	0	0	0	0	0	0	low
36	58	gga-mir-18b-p3	AGCGTAGAATCTACTGCCCTAAATGC	26	chr4	-	3924329	3924416	cgtggtccttgtgtTAAGGTGCATCTAGTGCAGTTAgtgacgtAGCGTAGAATCTACTGCCCTAAATGCtccttctggcacaagctgc	68	gga-mir-18b,gga-mir-18b,cli-mir-18b,cli-mir-18b,hsa-mir-18b,ppy-mir-18b,mml-mir-18b,hsa-mir-18b,ppy-mir-18b,mml-mir-18b,bta-mir-18b,bta-mir-18b,eca-mir-18b,eca-mir-18b,ptr-mir-18b,ptr-mir-18b,mdo-mir-18b,mdo-mir-18b,cfa-mir-18b,cfa-mir-18b,ssc-mir-18b,ssc-mir-18b,cpo-mir-18b,cpo-mir-18b,pal-mir-18b,pal-mir-18b,dno-mir-18b,dno-mir-18b,ocu-mir-18b,ocu-mir-18b,chi-mir-18b,chi-mir-18b,cgr-mir-18b,cgr…	gga-mir-18b	cgtggtccttgtgtTAAGGTGCATCTAGTGCAGTTAgtgacgtagcgtagaatcTACTGCCCTAAATGCTCCTTCTGGCacaag	gga-mir-18b-p3	agcgtagaatcTACTGCCCTAAATGC	3'	New	gp1a	.(..(..(((((((.((((.((((.(((.(((((.((..(((...))).....))))))).))).)))).))))...))))))))..)	87	50	-29.8	0	6	5	0	0	0	0	0	0	0	0	0	0	3.48501	6.06741	0	0	0	0	0	0	0	0	0	low
37	59	gga-miR-19b-3p	TGTGCAAATCCATGCAAAACTGA	23	chr4	-	3924016	3924102	gctgctcacagtcagttttgcaggtttgcatcccagcttgctaaaattgcTGTGCAAATCCATGCAAAACTGActgtggtggtggtg	12	gga-mir-19b-2,gga-mir-19b-2,cli-mir-19b-2,cli-mir-19b-2,tgu-mir-19b-2,tgu-mir-19b-2,gga-mir-19b-2,gga-mir-19b-2,cli-mir-19b-2,cli-mir-19b-2,tgu-mir-19b-2,tgu-mir-19b-2,	gga-mir-19b-2	gctgctcacagtcagttttgcaggtttgcatcccagcttgctaaaattgcTGTGCAAATCCATGCAAAACTGActgtggtggt	gga-miR-19b-3p	TGTGCAAATCCATGCAAAACTGA	3'	Yes	gp1a	((..(.((((((((((((((((((((((((...((((...........)))))))))).)).)))))))))))))))))..))....	83	48.3	-45.1	106.5	218.5	57	108.5	62.5	29	164	136	154.667	174.5	278.667	179	109.688	126.913	69.1685	94.2974	84.2996	32.658	177.606	149.751	168.569	134.562	193.015	152.863	middle
38	60	gga-miR-19b-3p	TGTGCAAATCCATGCAAAACTGA	23	chr1	-	148016463	148016559	tgaacactgttctctggttagttttgcaggtttgcatccagctgtatgatactctgcTGTGCAAATCCATGCAAAACTGActgtggcagtgacaagt	140	gga-mir-19b,gga-mir-19b,cli-mir-19b-1,cli-mir-19b-1,tgu-mir-19b-1,tgu-mir-19b-1,hsa-mir-19b-1,bta-mir-19b,ptr-mir-19b-1,ppy-mir-19b-1,mml-mir-19b-1,ggo-mir-19b-1,chi-mir-19b,ppa-mir-19b-1,oar-mir-19b,mne-mir-19b-1,age-mir-19b-1,lla-mir-19b-1,sla-mir-19b-1,hsa-mir-19b-1,bta-mir-19b,ptr-mir-19b-1,ppy-mir-19b-1,mml-mir-19b-1,ggo-mir-19b-1,chi-mir-19b,ppa-mir-19b-1,oar-mir-19b,mne-mir-19b-1,age-mir-1…	gga-mir-19b	cactgttctctggttAGTTTTGCAGGTTTGCATCCAGCtgtatgatactctgcTGTGCAAATCCATGCAAAACTGActgtggcagtg	gga-miR-19b-3p	TGTGCAAATCCATGCAAAACTGA	3'	Yes	gp1a	....(((((.((...(((((((((((((((((((((..((((.............)))))))))).)).)))))))))))))..)))))))......	87	44.3	-37.6	106.5	218.5	57	108.5	62.5	29	164	136	154.667	174.5	278.667	179	109.688	126.913	69.1685	94.2974	84.2996	32.658	177.606	149.751	168.569	134.562	193.015	152.863	middle
39	61	gga-miR-19a-3p	TGTGCAAATCTATGCAAAACTGA	23	chr1	-	148016774	148016861	tttgcagtcttctgttagttttgcatagttgcactacaggaagaatgtagtTGTGCAAATCTATGCAAAACTGAtggtggcctgttat	120	gga-mir-19a,gga-mir-19a,cli-mir-19a,cli-mir-19a,tgu-mir-19a,tgu-mir-19a,hsa-mir-19a,bta-mir-19a,ptr-mir-19a,ppy-mir-19a,mml-mir-19a,ssc-mir-19a,ggo-mir-19a,chi-mir-19a,ppa-mir-19a,sla-mir-19a,lca-mir-19a,hsa-mir-19a,bta-mir-19a,ptr-mir-19a,ppy-mir-19a,mml-mir-19a,ssc-mir-19a,ggo-mir-19a,chi-mir-19a,ppa-mir-19a,sla-mir-19a,lca-mir-19a,mmu-mir-19a,mmu-mir-19a,eca-mir-19a,eca-mir-19a,mdo-mir-19a,mdo…	gga-mir-19a	gcagtcttctgttAGTTTTGCATAGTTGCACTACaggaagaatgtagtTGTGCAAATCTATGCAAAACTGAtggtggcctg	gga-miR-19a-3p	TGTGCAAATCTATGCAAAACTGA	3'	Yes	gp1a	...((((.(..(..((((((((((((((((((((((((.......))))...))))))..))))))))))))))..)..).))))...	82	38.6	-36.3	30	90	41	32	10	0	152	97	130.667	159	203.667	147	30.8981	52.2752	49.7528	27.8112	13.4879	0	164.611	106.808	142.412	122.61	141.067	125.535	middle
40	62	gga-miR-20a-5p	TAAAGTGCTTATAGTGCAGGTAG	23	chr1	-	148016592	148016689	tgacagctcttgtagcacTAAAGTGCTTATAGTGCAGGTAGtgttcactaatctactgcattataagcacttaaagtactgctagctgtagaactaca	116	gga-mir-20a,gga-mir-20a,cli-mir-20a,cli-mir-20a,tgu-mir-20a,tgu-mir-20a,hsa-mir-20a,bta-mir-20a,eca-mir-20a,ptr-mir-20a,ppy-mir-20a,mml-mir-20a,ssc-mir-20a,ggo-mir-20a,ppa-mir-20,mne-mir-20,age-mir-20,lla-mir-20,sla-mir-20,hsa-mir-20a,bta-mir-20a,eca-mir-20a,ptr-mir-20a,ppy-mir-20a,mml-mir-20a,ssc-mir-20a,ggo-mir-20a,ppa-mir-20,mne-mir-20,age-mir-20,lla-mir-20,sla-mir-20,mdo-mir-20a,mdo-mir-20a,c…	gga-mir-20a	tgacagctcttgtagcacTAAAGTGCTTATAGTGCAGGTAGtgttcactAATCTACTGCATTATAAGCACTTAAAGTactgctagctgtagaactaca	gga-miR-20a-5p	TAAAGTGCTTATAGTGCAGGTAG	5'	Yes	gp1a	..((((((...((((.(((.(((((((((((((((((.(((...........))))))))))))))))))))..))).)))).)))))).........	87	38.8	-39.8	652	760	552	235	53	51	2894	2294	2727	1965	2699	2158	671.519	441.435	669.842	204.239	71.4861	57.433	3134.1	2525.94	2972.12	1515.27	1869.43	1842.89	high
41	63	gga-miR-20b-5p	CAAAGTGCTCATAGTGCAGGTAG	23	chr4	-	3924150	3924240	tgtcctagcagtatCAAAGTGCTCATAGTGCAGGTAGcttggcattggacctactgtaatgtgggcacttacagtactgttagataaagtg	12	gga-mir-20b,gga-mir-20b,cli-mir-20b,cli-mir-20b,tgu-mir-20b,tgu-mir-20b,gga-mir-20b,gga-mir-20b,cli-mir-20b,cli-mir-20b,tgu-mir-20b,tgu-mir-20b,	gga-mir-20b	ctagcagtatCAAAGTGCTCATAGTGCAGGTAGcttggcattggacctACTGTAATGTGGGCACTTACAGtactgttagataaag	gga-miR-20b-5p	CAAAGTGCTCATAGTGCAGGTAG	5'	Yes	gp1a	....((((((((((..(((((((((((.(((((.(((.((.......)).)))))))).)))))))))))...))))))))))........	79	44	-34.6	250	212	136	173	53	14	382	332	333	468	572	501	257.484	123.137	165.034	150.354	71.4861	15.7659	413.692	365.568	362.932	360.889	396.189	427.845	middle
42	64	gga-miR-21-5p_R+1	TAGCTTATCAGACTGATGTTGAC	23	chr19	+	7850799	7850908	atccccatggctgtaccatcctgtcggaTAGCTTATCAGACTGATGTTGACtgttggatctcatggcAACAACAGTCGGTAGGCTGTCTgacattttggtatctctcatc	140	gga-mir-21,gga-mir-21,cli-mir-21,cli-mir-21,tgu-mir-21,tgu-mir-21,hsa-mir-21,ptr-mir-21,ppy-mir-21,mml-mir-21,ggo-mir-21,ppa-mir-21,mne-mir-21,age-mir-21,hsa-mir-21,ptr-mir-21,ppy-mir-21,mml-mir-21,ggo-mir-21,ppa-mir-21,mne-mir-21,age-mir-21,mmu-mir-21a,mmu-mir-21a,bta-mir-21,eca-mir-21,oar-mir-21,bta-mir-21,eca-mir-21,oar-mir-21,mdo-mir-21,mdo-mir-21,cja-mir-21,cja-mir-21,cfa-mir-21,cpo-mir-21,d…	gga-mir-21	tgtaccatcctgtcggaTAGCTTATCAGACTGATGTTGActgttggatctcatggCAACAACAGTCGGTAGGCTGTCtgacattttggtatctctca	gga-miR-21-5p	TAGCTTATCAGACTGATGTTGA	5'	Diff	gp1a	......((((..((((((...((((((((((((((((.(((((.(((((.(..(........)..)))))).)))))))))))))))))))))...))))))..).))).	103	47.3	-47	89420	143341	55757	85132	29465	14988	288067	223230	229860	237540	304789	224881	92097	83257.6	67660.1	73988.3	39742.2	16878.5	311966	245801	250521	183175	211109	192044	high
42	65	gga-miR-21-3p_L-1R+1	AACAACAGTCGGTAGGCTGTCT	22	chr19	+	7850799	7850908	atccccatggctgtaccatcctgtcggaTAGCTTATCAGACTGATGTTGACtgttggatctcatggcAACAACAGTCGGTAGGCTGTCTgacattttggtatctctcatc	140	gga-mir-21,gga-mir-21,cli-mir-21,cli-mir-21,tgu-mir-21,tgu-mir-21,hsa-mir-21,ptr-mir-21,ppy-mir-21,mml-mir-21,ggo-mir-21,ppa-mir-21,mne-mir-21,age-mir-21,hsa-mir-21,ptr-mir-21,ppy-mir-21,mml-mir-21,ggo-mir-21,ppa-mir-21,mne-mir-21,age-mir-21,mmu-mir-21a,mmu-mir-21a,bta-mir-21,eca-mir-21,oar-mir-21,bta-mir-21,eca-mir-21,oar-mir-21,mdo-mir-21,mdo-mir-21,cja-mir-21,cja-mir-21,cfa-mir-21,cpo-mir-21,d…	gga-mir-21	tgtaccatcctgtcggaTAGCTTATCAGACTGATGTTGActgttggatctcatggCAACAACAGTCGGTAGGCTGTCtgacattttggtatctctca	gga-miR-21-3p	CAACAACAGTCGGTAGGCTGTC	3'	Diff	gp1a	......((((..((((((...((((((((((((((((.(((((.(((((.(..(........)..)))))).)))))))))))))))))))))...))))))..).))).	103	47.3	-47	439	497	411	694	392	197	638	597	817	866	1079	772	452.142	288.675	498.741	603.156	528.727	221.849	690.931	657.362	890.436	667.8	747.357	659.274	middle
43	66	gga-miR-22-5p_R-1	AGTTCTTCAGTGGCAAGCTTT	21	chr19	-	5865710	5865809	gctcctggctgcccggcagcAGTTCTTCAGTGGCAAGCTTTatgtccttctctagtagctaAAGCTGCCAGTTGAAGAACTGTtgaatgtagccacgttc	8	gga-mir-22,gga-mir-22,cli-mir-22,cli-mir-22,gga-mir-22,gga-mir-22,cli-mir-22,cli-mir-22,	gga-mir-22	gctcctggctgcccggcagcAGTTCTTCAGTGGCAAGCTTTAtgtccttctctagtagctaAAGCTGCCAGTTGAAGAACTGTtgaatgtagccacgttc	gga-miR-22-5p	AGTTCTTCAGTGGCAAGCTTTA	5'	Diff	gp1a	.....(((((((....(((((((((((((((((((.((((((.((.((.....))..))))))))))))).))))))))))))))...))))))).....	90	51	-46.2	33	98	35	34	25	57	34	49	34	74	101	77	33.9879	56.9219	42.4719	29.5494	33.7199	64.1898	36.8208	53.9543	37.0561	57.0637	69.9565	65.7566	middle
43	67	gga-miR-22-3p	AAGCTGCCAGTTGAAGAACTGT	22	chr19	-	5865710	5865809	gctcctggctgcccggcagcAGTTCTTCAGTGGCAAGCTTTatgtccttctctagtagctaAAGCTGCCAGTTGAAGAACTGTtgaatgtagccacgttc	8	gga-mir-22,gga-mir-22,cli-mir-22,cli-mir-22,gga-mir-22,gga-mir-22,cli-mir-22,cli-mir-22,	gga-mir-22	gctcctggctgcccggcagcAGTTCTTCAGTGGCAAGCTTTAtgtccttctctagtagctaAAGCTGCCAGTTGAAGAACTGTtgaatgtagccacgttc	gga-miR-22-3p	AAGCTGCCAGTTGAAGAACTGT	3'	Yes	gp1a	.....(((((((....(((((((((((((((((((.((((((.((.((.....))..))))))))))))).))))))))))))))...))))))).....	90	51	-46.2	2552	7784	1874	4798	4422	6667	3606	3414	4236	4926	5602	4742	2628.4	4521.22	2274.07	4169.95	5964.37	7507.96	3905.17	3759.19	4616.76	3798.59	3880.16	4049.58	high
44	68	gga-miR-23b-5p_L+1	TGGGTTCCTGGCATGATGATTT	22	Z	+	42260012	42260097	tgttgtggctgttTGGGTTCCTGGCATGATGATTTgtgagttaagattaaaATCACATTGCCAGGGATTACCACatagccatgacc	96	gga-mir-23b,gga-mir-23b,cli-mir-23b,cli-mir-23b,tgu-mir-23,tgu-mir-23,mmu-mir-23b,mmu-mir-23b,bta-mir-10174,bta-mir-10174,bta-mir-23b,cpo-mir-23b,dno-mir-23b,ocu-mir-23b,oar-mir-23b,bta-mir-23b,cpo-mir-23b,dno-mir-23b,ocu-mir-23b,oar-mir-23b,eca-mir-23b,eca-mir-23b,mdo-mir-23b,mdo-mir-23b,cja-mir-23b,cja-mir-23b,cfa-mir-23b,cfa-mir-23b,efu-mir-23b,efu-mir-23b,ssc-mir-23b,ssc-mir-23b,pal-mir-23b,p…	gga-mir-23b	tgttgtggctgtttGGGTTCCTGGCATGATGATTTgtgagttaagattaaaATCACATTGCCAGGGATTACCacatagccatgacc	gga-miR-23b-5p	GGGTTCCTGGCATGATGATTT	5'	Diff	gp1a	.((..(((((((.(((((((((((((((.((((((.(((.......))))))))))).))))))))))..))).)))))))..)).	84	43	-39.5	11	10	0	0	0	6	0	0	0	0	0	7	11.3293	5.80836	0	0	0	6.75683	0	0	0	0	0	5.97787	middle
44	69	gga-miR-23b-3p_R+2	ATCACATTGCCAGGGATTACCAC	23	Z	+	42260012	42260097	tgttgtggctgttTGGGTTCCTGGCATGATGATTTgtgagttaagattaaaATCACATTGCCAGGGATTACCACatagccatgacc	96	gga-mir-23b,gga-mir-23b,cli-mir-23b,cli-mir-23b,tgu-mir-23,tgu-mir-23,mmu-mir-23b,mmu-mir-23b,bta-mir-10174,bta-mir-10174,bta-mir-23b,cpo-mir-23b,dno-mir-23b,ocu-mir-23b,oar-mir-23b,bta-mir-23b,cpo-mir-23b,dno-mir-23b,ocu-mir-23b,oar-mir-23b,eca-mir-23b,eca-mir-23b,mdo-mir-23b,mdo-mir-23b,cja-mir-23b,cja-mir-23b,cfa-mir-23b,cfa-mir-23b,efu-mir-23b,efu-mir-23b,ssc-mir-23b,ssc-mir-23b,pal-mir-23b,p…	gga-mir-23b	tgttgtggctgtttGGGTTCCTGGCATGATGATTTgtgagttaagattaaaATCACATTGCCAGGGATTACCacatagccatgacc	gga-miR-23b-3p	ATCACATTGCCAGGGATTACC	3'	Diff	gp1a	.((..(((((((.(((((((((((((((.((((((.(((.......))))))))))).))))))))))..))).)))))))..)).	84	43	-39.5	566	986	499	350	256	343	584	466	457	433	550	464	582.944	572.704	605.528	304.185	345.291	386.265	632.451	513.117	498.078	333.9	380.951	396.247	middle
45	70	gga-miR-24-3p_R-2	TGGCTCAGTTCAGCAGGAAC	20	Z	+	42260738	42260855	acttacggctgctgctgttgtcccgagcatggatggacccgtcctccggtgcctactgagctgatatcagttctgattttacatacTGGCTCAGTTCAGCAGGAACaggagtcgagcc	84	gga-mir-24,gga-mir-24,tgu-mir-24,tgu-mir-24,hsa-mir-24-1,bta-mir-24-1,eca-mir-24-2,ppy-mir-24-1,mml-mir-24-1,cja-mir-24-2,ppa-mir-24-1,mne-mir-24-1,hsa-mir-24-1,bta-mir-24-1,eca-mir-24-2,ppy-mir-24-1,mml-mir-24-1,cja-mir-24-2,ppa-mir-24-1,mne-mir-24-1,mmu-mir-24-1,rno-mir-24-1,cgr-mir-24-1,mmu-mir-24-1,rno-mir-24-1,cgr-mir-24-1,ptr-mir-24-1,ptr-mir-24-1,cfa-mir-24-1,cfa-mir-24-1,ssc-mir-24-2,chi-…	gga-mir-24	ctccgGTGCCTACTGAGCTGATATCAGTtctgattttacatacTGGCTCAGTTCAGCAGGAACAGgag	gga-miR-24-3p	TGGCTCAGTTCAGCAGGAACAG	3'	Diff	gp1a	......(((((((.(((((...(((.....(((((....)))))..)))..(((.(((((((((..(((((..((......)).))))).))))))))).)))))))).)))..))))	52	54.2	-42.6	805	2690	673	1074	666	713	520	579	733	1156	1330	838	829.099	1562.45	816.674	933.414	898.297	802.936	563.141	637.542	798.886	891.428	921.209	715.636	high
46	71	gga-miR-26a-5p_R+1	TTCAAGTAATCCAGGATAGGCT	22	chr7	-	22167330	22167415	gaggctggtgctgggTTCAAGTAATCCAGGATAGGCTgtggtctggcagtcagCCTGTTCTAGGTTACTTGGCTCcggagcccgcc	4	gga-mir-26a-2,gga-mir-26a-2,gga-mir-26a-2,gga-mir-26a-2,	gga-mir-26a-2	gaggctggcgctgggTTCAAGTAATCCAGGATAGGCtgtggtctggcagtcagcctgttctaggttacttggctccggagcccgcc	gga-miR-26a-5p	TTCAAGTAATCCAGGATAGGC	5'	Diff	gp1a	..(((.((..((((..((((((((((.(((((((((((..(.....)...))))))))))).))))))))))..))))..)).)))	84	59.3	-47	2728	9272	2816	1656	954.5	1178.5	1292	1310	1087	1709	2045.5	1643	2809.67	5385.51	3417.17	1439.23	1287.42	1327.15	1399.19	1442.45	1184.71	1317.86	1416.79	1403.09	high
46	72	gga-mir-26a-2-p3	CCTGTTCTAGGTTACTTGGCTC	22	chr7	-	22167330	22167415	gaggctggtgctgggTTCAAGTAATCCAGGATAGGCTgtggtctggcagtcagCCTGTTCTAGGTTACTTGGCTCcggagcccgcc	4	gga-mir-26a-2,gga-mir-26a-2,gga-mir-26a-2,gga-mir-26a-2,	gga-mir-26a-2	gaggctggcgctgggTTCAAGTAATCCAGGATAGGCtgtggtctggcagtcagcctgttctaggttacttggctccggagcccgcc	gga-mir-26a-2-p3	cctgttctaggttacttggctc	3'	New	gp1a	..(((.((..((((..((((((((((.(((((((((((..(.....)...))))))))))).))))))))))..))))..)).)))	84	59.3	-47	164	221	126	209	123	95	60	29	57	118	152	95	168.91	128.365	152.899	181.642	165.902	106.983	64.9778	31.9322	62.1235	90.9935	105.281	81.1282	middle
47	73	gga-miR-26a-5p_R+1	TTCAAGTAATCCAGGATAGGCT	22	chr2	+	4564827	4564903	gtcacctggTTCAAGTAATCCAGGATAGGCTgtatccattcctgctggcctattcttggttacttgcactgggaggc	16	gga-mir-26a,gga-mir-26a,cli-mir-26-1,cli-mir-26-1,tgu-mir-26-1,tgu-mir-26-2,tgu-mir-26-2,tgu-mir-26-1,gga-mir-26a,gga-mir-26a,cli-mir-26-1,cli-mir-26-1,tgu-mir-26-1,tgu-mir-26-2,tgu-mir-26-2,tgu-mir-26-1,	gga-mir-26a	gtcacctggTTCAAGTAATCCAGGATAGGCtgtatccattcctgctggCCTATTCTTGGTTACTTGCACTGggaggc	gga-miR-26a-5p	TTCAAGTAATCCAGGATAGGC	5'	Diff	gp1a	(((.((..((.(((((((((.(((((((((((((........))).)))))))))).))))))))).))..)).)))	77	50.6	-37.5	2728	9272	2816	1656	954.5	1178.5	1292	1310	1087	1709	2045.5	1643	2809.67	5385.51	3417.17	1439.23	1287.42	1327.15	1399.19	1442.45	1184.71	1317.86	1416.79	1403.09	high
48	74	gga-miR-27b-5p_R-1	AGAGCTTAGCTGATTGGTGAAC	22	Z	+	42260247	42260345	gacctctctggtgaggtgcAGAGCTTAGCTGATTGGTGAACagtgattgtttccctctttgTTCACAGTGGCTAAGTTCTGCacctgaagagaaggtga	120	gga-mir-27b,gga-mir-27b,cli-mir-27b,cli-mir-27b,tgu-mir-27,tgu-mir-27,hsa-mir-27b,ppy-mir-27b,mml-mir-27b,rno-mir-27b,hsa-mir-27b,ppy-mir-27b,mml-mir-27b,rno-mir-27b,mmu-mir-27b,mmu-mir-27b,bta-mir-27b,bta-mir-27b,eca-mir-27b,eca-mir-27b,ptr-mir-27b,ptr-mir-27b,mdo-mir-27b,mdo-mir-27b,cfa-mir-27b,pal-mir-27b,cfa-mir-27b,pal-mir-27b,efu-mir-27b,efu-mir-27b,ssc-mir-27b,ssc-mir-27b,ggo-mir-27b,ggo-m…	gga-mir-27b	acctctctggtgaggtgcAGAGCTTAGCTGATTGGTGAACAgtgattgtttccctctttgTTCACAGTGGCTAAGTTCTGCacctgaagagaaggtg	gga-miR-27b-5p	AGAGCTTAGCTGATTGGTGAACA	5'	Diff	gp1a	.((((((((....(((((((((((((((((.((((.(((((((...............))))))))))))))))))))))))))))..))))).)))..	96	48.5	-49.1	55	68	28	56	30	53	45	32	26	30	40	35	56.6465	39.4968	33.9775	48.6696	40.4638	59.6853	48.7334	35.2355	28.337	23.1339	27.7055	29.8894	middle
48	75	gga-miR-27b-3p	TTCACAGTGGCTAAGTTCTGC	21	Z	+	42260247	42260345	gacctctctggtgaggtgcAGAGCTTAGCTGATTGGTGAACagtgattgtttccctctttgTTCACAGTGGCTAAGTTCTGCacctgaagagaaggtga	120	gga-mir-27b,gga-mir-27b,cli-mir-27b,cli-mir-27b,tgu-mir-27,tgu-mir-27,hsa-mir-27b,ppy-mir-27b,mml-mir-27b,rno-mir-27b,hsa-mir-27b,ppy-mir-27b,mml-mir-27b,rno-mir-27b,mmu-mir-27b,mmu-mir-27b,bta-mir-27b,bta-mir-27b,eca-mir-27b,eca-mir-27b,ptr-mir-27b,ptr-mir-27b,mdo-mir-27b,mdo-mir-27b,cfa-mir-27b,pal-mir-27b,cfa-mir-27b,pal-mir-27b,efu-mir-27b,efu-mir-27b,ssc-mir-27b,ssc-mir-27b,ggo-mir-27b,ggo-m…	gga-mir-27b	acctctctggtgaggtgcAGAGCTTAGCTGATTGGTGAACAgtgattgtttccctctttgTTCACAGTGGCTAAGTTCTGCacctgaagagaaggtg	gga-miR-27b-3p	TTCACAGTGGCTAAGTTCTGC	3'	Yes	gp1a	.((((((((....(((((((((((((((((.((((.(((((((...............))))))))))))))))))))))))))))..))))).)))..	96	48.5	-49.1	8387	13501	7199	7493	2788	2453	8644	7515	8571	10776	13674	9858	8638.08	7841.86	8735.86	6512.17	3760.44	2762.42	9361.14	8274.83	9341.41	8309.71	9471.14	8418.55	high
49	76	gga-miR-29a-5p_L+1R-3	ACTGATTTCTTTTGGTGTTC	20	chr1	+	3979177	3979265	acccctttagaggatgACTGATTTCTTTTGGTGTTCagagtcaataatattttcTAGCACCATTTGAAATCGGTTAtagtgattgggga	144	gga-mir-29a,gga-mir-29a,cli-mir-29a-1,cli-mir-29a-1,tgu-mir-29a-1,tgu-mir-29a-1,hsa-mir-29a,bta-mir-29a,ptr-mir-29a,ppy-mir-29a,mml-mir-29a,ggo-mir-29a,ppa-mir-29a,oar-mir-29a,mne-mir-29a,age-mir-29a,lla-mir-29a,sla-mir-29a,hsa-mir-29a,bta-mir-29a,ptr-mir-29a,ppy-mir-29a,mml-mir-29a,ggo-mir-29a,ppa-mir-29a,oar-mir-29a,mne-mir-29a,age-mir-29a,lla-mir-29a,sla-mir-29a,mmu-mir-29a,rno-mir-29a,mmu-mir…	gga-mir-29a	acccctttagaggatgaCTGATTTCTTTTGGTGTTCAGAgtcaataatattttcTAGCACCATTTGAAATCGGTTatagtgattgggga	gga-miR-29a-5p	CTGATTTCTTTTGGTGTTCAGA	5'	Diff	gp1a	.((((........((((((((((((...(((((((.((((...........)))))))))))...)))))))))))).......)))).	64	37.1	-34	0	10	0	0	15	8	0	0	0	0	5	0	0	5.80836	0	0	20.2319	9.0091	0	0	0	0	3.46319	0	middle
49	77	gga-miR-29a-3p_R+1	TAGCACCATTTGAAATCGGTTA	22	chr1	+	3979177	3979265	acccctttagaggatgACTGATTTCTTTTGGTGTTCagagtcaataatattttcTAGCACCATTTGAAATCGGTTAtagtgattgggga	144	gga-mir-29a,gga-mir-29a,cli-mir-29a-1,cli-mir-29a-1,tgu-mir-29a-1,tgu-mir-29a-1,hsa-mir-29a,bta-mir-29a,ptr-mir-29a,ppy-mir-29a,mml-mir-29a,ggo-mir-29a,ppa-mir-29a,oar-mir-29a,mne-mir-29a,age-mir-29a,lla-mir-29a,sla-mir-29a,hsa-mir-29a,bta-mir-29a,ptr-mir-29a,ppy-mir-29a,mml-mir-29a,ggo-mir-29a,ppa-mir-29a,oar-mir-29a,mne-mir-29a,age-mir-29a,lla-mir-29a,sla-mir-29a,mmu-mir-29a,rno-mir-29a,mmu-mir…	gga-mir-29a	acccctttagaggatgaCTGATTTCTTTTGGTGTTCAGAgtcaataatattttcTAGCACCATTTGAAATCGGTTatagtgattgggga	gga-miR-29a-3p	TAGCACCATTTGAAATCGGTT	3'	Diff	gp1a	.((((........((((((((((((...(((((((.((((...........)))))))))))...)))))))))))).......)))).	64	37.1	-34	482.5	3543	480.5	361.5	269	559.5	291.5	235.5	327	385	513.5	349.5	496.945	2057.9	583.078	314.18	362.826	630.074	315.684	259.311	356.393	296.886	355.67	298.467	high
50	78	gga-miR-29a-3p_R+1	TAGCACCATTTGAAATCGGTTA	22	chr26	-	2734702	2734802	atgtctcttacacaggctgaccgatttctcttggtgttcagagtctcagtttctgtcTAGCACCATTTGAAATCGGTTAtgatgtagggggaaaagcaaca	116	gga-mir-29c,gga-mir-29c,cli-mir-29a-2,cli-mir-29a-2,tgu-mir-29a-2,tgu-mir-29a-2,hsa-mir-29c,mmu-mir-29c,bta-mir-29c,eca-mir-29c,ppy-mir-29c,mml-mir-29c,rno-mir-29c-2,rno-mir-29c-1,ssc-mir-29c,aja-mir-29c,hsa-mir-29c,mmu-mir-29c,bta-mir-29c,eca-mir-29c,ppy-mir-29c,mml-mir-29c,rno-mir-29c-1,rno-mir-29c-2,ssc-mir-29c,aja-mir-29c,bta-mir-29d,bta-mir-29d,eca-mir-29c-2,eca-mir-29c-2,ptr-mir-29c,ptr-mir…	gga-mir-29c	tctcttacacaggctgaCCGATTTCTCTTGGTGTTCAGagtctcagtttctgtcTAGCACCATTTGAAATCGGTTatgatgtaggggga	gga-miR-29a-3p	TAGCACCATTTGAAATCGGTT	3'	Diff	gp1a	...(((((((((((...(((((((((((...((((((((((((.......)))))...)))))))...))))))))))))).)))))))))..........	88	43.6	-38.1	482.5	3543	480.5	361.5	269	559.5	291.5	235.5	327	385	513.5	349.5	496.945	2057.9	583.078	314.18	362.826	630.074	315.684	259.311	356.393	296.886	355.67	298.467	high
51	79	gga-miR-29b-1-5p_L-2	CTGGTTTCATATGGTGGTTTAGA	23	chr1	+	3978156	3978243	gctccctcaggaagCTGGTTTCATATGGTGGTTTAGAtttaactattcattgtcTAGCACCATTTGAAATCAGTGTTcttggaggaag	116	gga-mir-29b-1,gga-mir-29b-1,cli-mir-29b-1,cli-mir-29b-1,tgu-mir-29b-1,tgu-mir-29b-1,hsa-mir-29b-1,bta-mir-29b-1,eca-mir-29b,ptr-mir-29b-1,ppy-mir-29b-1,mml-mir-29b-1,ggo-mir-29b-1,ppa-mir-29b-1,age-mir-29b,lla-mir-29b,hsa-mir-29b-1,bta-mir-29b-1,eca-mir-29b,ptr-mir-29b-1,ppy-mir-29b-1,mml-mir-29b-1,ggo-mir-29b-1,ppa-mir-29b-1,age-mir-29b,lla-mir-29b,mmu-mir-29b-1,mmu-mir-29b-1,mdo-mir-29b-1,mdo-m…	gga-mir-29b-1	cctcaggaAGCTGGTTTCATATGGTGGTTTAGAtttaactattcattgtcTAGCACCATTTGAAATCAGTGTTcttggagg	gga-miR-29b-1-5p	AGCTGGTTTCATATGGTGGTTTAGA	5'	Diff	gp1a	..(((..((((((((((((((((.((((((..((((((.............)))))))))))).)))))))))).))))))..)))..	84	40.9	-36.3	7	21	15	0	0	0	16	6	5	12	16	6	7.20956	12.1975	18.2022	0	0	0	17.3274	6.60665	5.44943	9.25357	11.0822	5.12389	middle
51	80	gga-miR-29b-3p	TAGCACCATTTGAAATCAGTGTT	23	chr1	+	3978156	3978243	gctccctcaggaagCTGGTTTCATATGGTGGTTTAGAtttaactattcattgtcTAGCACCATTTGAAATCAGTGTTcttggaggaag	116	gga-mir-29b-1,gga-mir-29b-1,cli-mir-29b-1,cli-mir-29b-1,tgu-mir-29b-1,tgu-mir-29b-1,hsa-mir-29b-1,bta-mir-29b-1,eca-mir-29b,ptr-mir-29b-1,ppy-mir-29b-1,mml-mir-29b-1,ggo-mir-29b-1,ppa-mir-29b-1,age-mir-29b,lla-mir-29b,hsa-mir-29b-1,bta-mir-29b-1,eca-mir-29b,ptr-mir-29b-1,ppy-mir-29b-1,mml-mir-29b-1,ggo-mir-29b-1,ppa-mir-29b-1,age-mir-29b,lla-mir-29b,mmu-mir-29b-1,mmu-mir-29b-1,mdo-mir-29b-1,mdo-m…	gga-mir-29b-1	cctcaggaAGCTGGTTTCATATGGTGGTTTAGAtttaactattcattgtcTAGCACCATTTGAAATCAGTGTTcttggagg	gga-miR-29b-3p	TAGCACCATTTGAAATCAGTGTT	3'	Yes	gp1a	..(((..((((((((((((((((.((((((..((((((.............)))))))))))).)))))))))).))))))..)))..	84	40.9	-36.3	26	39	29	11.5	2.5	9.5	35	22	35.5	92	94	50.5	26.7784	22.6526	35.191	9.99466	3.37199	10.6983	37.9037	24.2244	38.6909	70.9441	65.108	43.1261	middle
52	81	gga-miR-29b-2-5p_L-2	CTGGTTTCACATGGTGGCTTAGA	23	chr26	-	2735617	2735705	tcttcctctggaagCTGGTTTCACATGGTGGCTTAGAttttcccactttgtatcTAGCACCATTTGAAATCAGTGTTctaggagcaaga	140	gga-mir-29b-2,cli-mir-29b-2,gga-mir-29b-2,cli-mir-29b-2,tgu-mir-29b-2,tgu-mir-29b-2,hsa-mir-29b-2,mmu-mir-29b-2,bta-mir-29b-2,eca-mir-29b-2,ptr-mir-29b-2,ppy-mir-29b-2,mml-mir-29b-2,rno-mir-29b-3,rno-mir-29b-2,ggo-mir-29b-2,ppa-mir-29b-2,oar-mir-29b-1,oar-mir-29b-2,mne-mir-29b,sla-mir-29b,aja-mir-29b,hsa-mir-29b-2,mmu-mir-29b-2,bta-mir-29b-2,eca-mir-29b-2,ptr-mir-29b-2,ppy-mir-29b-2,mml-mir-29b-2…	gga-mir-29b-2	cctctggaAGCTGGTTTCACATGGTGGCTTAGAttttcccactttgtatcTAGCACCATTTGAAATCAGTGTTctaggag	gga-miR-29b-2-5p	AGCTGGTTTCACATGGTGGCTTAGA	5'	Diff	gp1a	((((.((((((((((((((((((.((((((.((.((((.............)))))))))))).)))))))))).)))))).)).))))	89	42.7	-33.6	0	8	0	0	0	0	0	0	0	0	0	0	0	4.64668	0	0	0	0	0	0	0	0	0	0	low
52	82	gga-miR-29b-3p	TAGCACCATTTGAAATCAGTGTT	23	chr26	-	2735617	2735705	tcttcctctggaagCTGGTTTCACATGGTGGCTTAGAttttcccactttgtatcTAGCACCATTTGAAATCAGTGTTctaggagcaaga	140	gga-mir-29b-2,cli-mir-29b-2,gga-mir-29b-2,cli-mir-29b-2,tgu-mir-29b-2,tgu-mir-29b-2,hsa-mir-29b-2,mmu-mir-29b-2,bta-mir-29b-2,eca-mir-29b-2,ptr-mir-29b-2,ppy-mir-29b-2,mml-mir-29b-2,rno-mir-29b-3,rno-mir-29b-2,ggo-mir-29b-2,ppa-mir-29b-2,oar-mir-29b-1,oar-mir-29b-2,mne-mir-29b,sla-mir-29b,aja-mir-29b,hsa-mir-29b-2,mmu-mir-29b-2,bta-mir-29b-2,eca-mir-29b-2,ptr-mir-29b-2,ppy-mir-29b-2,mml-mir-29b-2…	gga-mir-29b-2	cctctggaAGCTGGTTTCACATGGTGGCTTAGAttttcccactttgtatcTAGCACCATTTGAAATCAGTGTTctaggag	gga-miR-29b-3p	TAGCACCATTTGAAATCAGTGTT	3'	Yes	gp1a	((((.((((((((((((((((((.((((((.((.((((.............)))))))))))).)))))))))).)))))).)).))))	89	42.7	-33.6	26	39	29	11.5	2.5	9.5	35	22	35.5	92	94	50.5	26.7784	22.6526	35.191	9.99466	3.37199	10.6983	37.9037	24.2244	38.6909	70.9441	65.108	43.1261	middle
53	83	gga-miR-30c-5p	TGTAAACATCCTACACTCTCAGCT	24	chr23	+	5294538	5294626	accatgctgtagcacgTGTAAACATCCTACACTCTCAGCTgtgaactcgaggtggcTGGGAGAGGATTGTTTACGCCTtctgccatgga	72	gga-mir-30c-1,gga-mir-30c-1,cli-mir-30c-1,cli-mir-30c-1,hsa-mir-30c-1,eca-mir-30c,ppy-mir-30c-1,mml-mir-30c-1,hsa-mir-30c-1,eca-mir-30c,ppy-mir-30c-1,mml-mir-30c-1,mmu-mir-30c-1,rno-mir-30c-1,cgr-mir-30c-1,mmu-mir-30c-1,rno-mir-30c-1,cgr-mir-30c-1,ptr-mir-30c-1,ptr-mir-30c-1,mdo-mir-30c-2,mdo-mir-30c-2,cfa-mir-30c-1,dno-mir-30c-1,ocu-mir-30c-1,cfa-mir-30c-1,dno-mir-30c-1,ocu-mir-30c-1,efu-mir-30c…	gga-mir-30c-1	accatgctgtagcacgTGTAAACATCCTACACTCTCAGCTgtgaactcgaggtggcTGGGAGAGGATTGTTTACGCCttctgccatgga	gga-miR-30c-5p	TGTAAACATCCTACACTCTCAGCT	5'	Yes	gp1a	.(((((..((((...(((((((((((((...((((((((..(.........)..)))))))))))).)))))))))...))))))))).	87	51.7	-38.1	558	1649.5	573	301.5	215	382.5	351	291	308	487.5	653.167	545	574.705	958.088	695.325	262.034	289.991	430.748	380.12	320.423	335.685	375.926	452.408	465.42	high
53	84	gga-miR-30c-1-3p_R+1	TGGGAGAGGATTGTTTACGCCT	22	chr23	+	5294538	5294626	accatgctgtagcacgTGTAAACATCCTACACTCTCAGCTgtgaactcgaggtggcTGGGAGAGGATTGTTTACGCCTtctgccatgga	72	gga-mir-30c-1,gga-mir-30c-1,cli-mir-30c-1,cli-mir-30c-1,hsa-mir-30c-1,eca-mir-30c,ppy-mir-30c-1,mml-mir-30c-1,hsa-mir-30c-1,eca-mir-30c,ppy-mir-30c-1,mml-mir-30c-1,mmu-mir-30c-1,rno-mir-30c-1,cgr-mir-30c-1,mmu-mir-30c-1,rno-mir-30c-1,cgr-mir-30c-1,ptr-mir-30c-1,ptr-mir-30c-1,mdo-mir-30c-2,mdo-mir-30c-2,cfa-mir-30c-1,dno-mir-30c-1,ocu-mir-30c-1,cfa-mir-30c-1,dno-mir-30c-1,ocu-mir-30c-1,efu-mir-30c…	gga-mir-30c-1	accatgctgtagcacgTGTAAACATCCTACACTCTCAGCTgtgaactcgaggtggcTGGGAGAGGATTGTTTACGCCttctgccatgga	gga-miR-30c-1-3p	TGGGAGAGGATTGTTTACGCC	3'	Diff	gp1a	.(((((..((((...(((((((((((((...((((((((..(.........)..)))))))))))).)))))))))...))))))))).	87	51.7	-38.1	0	22	5	23	17	0	17	11	10	13	17	12	0	12.7784	6.06741	19.9893	22.9295	0	18.4104	12.1122	10.8989	10.0247	11.7749	10.2478	middle
54	85	gga-miR-30a-5p_R+2	TGTAAACATCCTCGACTGGAAGCT	24	chr3	+	82034725	82034810	cagtgagcgacTGTAAACATCCTCGACTGGAAGCTgtgaagcagcagatggggCTTTCAGTCGGATGTTTGCAGCtgccaactgcc	112	gga-mir-30a,gga-mir-30a,cli-mir-30a,cli-mir-30a,tgu-mir-30b,tgu-mir-30b,hsa-mir-30a,ptr-mir-30a,ppy-mir-30a,ggo-mir-30a,ppa-mir-30a,hsa-mir-30a,ptr-mir-30a,ppy-mir-30a,ggo-mir-30a,ppa-mir-30a,mmu-mir-30a,mmu-mir-30a,bta-mir-30a,oar-mir-30a,bta-mir-30a,oar-mir-30a,mdo-mir-30a,mdo-mir-30a,mml-mir-30a,mml-mir-30a,cja-mir-30a,cja-mir-30a,cfa-mir-30a,tch-mir-30a,nle-mir-30a,cfa-mir-30a,tch-mir-30a,nle…	gga-mir-30a	gcgacTGTAAACATCCTCGACTGGAAGctgtgaagcagcagatggggCTTTCAGTCGGATGTTTGCAGCtgc	gga-miR-30a-5p	TGTAAACATCCTCGACTGGAAG	5'	Diff	gp1a	((((..((..((((((((((((..(((((((((((................)))))))))))))))))))))))..))..))))..	84	54.7	-40.5	3127	15006	2822	2795	1018	1127	3704	2914	2554	4893	6223	4567	3220.61	8716.02	3424.45	2429.14	1373.07	1269.16	4011.3	3208.63	2783.57	3773.15	4310.29	3900.13	high
54	86	gga-miR-30a-3p	CTTTCAGTCGGATGTTTGCAGC	22	chr3	+	82034725	82034810	cagtgagcgacTGTAAACATCCTCGACTGGAAGCTgtgaagcagcagatggggCTTTCAGTCGGATGTTTGCAGCtgccaactgcc	112	gga-mir-30a,gga-mir-30a,cli-mir-30a,cli-mir-30a,tgu-mir-30b,tgu-mir-30b,hsa-mir-30a,ptr-mir-30a,ppy-mir-30a,ggo-mir-30a,ppa-mir-30a,hsa-mir-30a,ptr-mir-30a,ppy-mir-30a,ggo-mir-30a,ppa-mir-30a,mmu-mir-30a,mmu-mir-30a,bta-mir-30a,oar-mir-30a,bta-mir-30a,oar-mir-30a,mdo-mir-30a,mdo-mir-30a,mml-mir-30a,mml-mir-30a,cja-mir-30a,cja-mir-30a,cfa-mir-30a,tch-mir-30a,nle-mir-30a,cfa-mir-30a,tch-mir-30a,nle…	gga-mir-30a	gcgacTGTAAACATCCTCGACTGGAAGctgtgaagcagcagatggggCTTTCAGTCGGATGTTTGCAGCtgc	gga-miR-30a-3p	CTTTCAGTCGGATGTTTGCAGC	3'	Yes	gp1a	((((..((..((((((((((((..(((((((((((................)))))))))))))))))))))))..))..))))..	84	54.7	-40.5	264	556.5	224	239	145	182.5	209	170	202.5	162	231.5	187.5	271.903	323.235	271.82	207.715	195.575	205.52	226.339	187.188	220.702	124.923	160.346	160.122	middle
55	87	gga-miR-30e-5p_R+5	TGTAAACATCCTTGACTGGAAGCT	24	chr23	+	5293315	5293410	cggggcagtcatcgctgcTGTAAACATCCTTGACTGGAAGCTgtgaggtgtcagcgggggCTTTCAGTCGGATGTTTACAGCtgcaggctgctgca	76	gga-mir-30e,gga-mir-30e,cli-mir-30e,cli-mir-30e,hsa-mir-30e,eca-mir-30e,ppy-mir-30e,hsa-mir-30e,eca-mir-30e,ppy-mir-30e,ptr-mir-30e,ptr-mir-30e,mml-mir-30e,mml-mir-30e,cfa-mir-30e,cfa-mir-30e,efu-mir-30e,efu-mir-30e,ssc-mir-30e,ssc-mir-30e,cpo-mir-30e,cpo-mir-30e,pal-mir-30e,ppa-mir-30e,nle-mir-30e,oga-mir-30e,mmr-mir-30e,pha-mir-30e,dma-mir-30e,pal-mir-30e,ppa-mir-30e,nle-mir-30e,oga-mir-30e,mmr…	gga-mir-30e	cggggcagtcatcgctgcTGTAAACATCCTTGACTGGaagctgtgaggtgtcagcgggggcTTTCAGTCGGATGTTTACAGCtgcaggctgctgca	gga-miR-30e-5p	TGTAAACATCCTTGACTGG	5'	Diff	gp1a	...(((((((...((.(((((((((((((..(((((((((((((((....))).)...)))))))))))))))))))))))).)).)))))))...	90	57.3	-49.4	1658	4497.5	1624	864	309	490	1841	1499	1317	1846	2274	1762	1707.64	2612.31	1970.7	750.903	416.777	551.807	1993.74	1650.56	1435.38	1423.51	1575.06	1504.72	high
55	88	gga-miR-30e-3p_L+1_1ss18AG	CTTTCAGTCGGATGTTTGCAGC	22	chr23	+	5293315	5293410	cggggcagtcatcgctgcTGTAAACATCCTTGACTGGAAGCTgtgaggtgtcagcgggggCTTTCAGTCGGATGTTTACAGCtgcaggctgctgca	76	gga-mir-30e,gga-mir-30e,cli-mir-30e,cli-mir-30e,hsa-mir-30e,eca-mir-30e,ppy-mir-30e,hsa-mir-30e,eca-mir-30e,ppy-mir-30e,ptr-mir-30e,ptr-mir-30e,mml-mir-30e,mml-mir-30e,cfa-mir-30e,cfa-mir-30e,efu-mir-30e,efu-mir-30e,ssc-mir-30e,ssc-mir-30e,cpo-mir-30e,cpo-mir-30e,pal-mir-30e,ppa-mir-30e,nle-mir-30e,oga-mir-30e,mmr-mir-30e,pha-mir-30e,dma-mir-30e,pal-mir-30e,ppa-mir-30e,nle-mir-30e,oga-mir-30e,mmr…	gga-mir-30e	cggggcagtcatcgctgcTGTAAACATCCTTGACTGGaagctgtgaggtgtcagcgggggcTTTCAGTCGGATGTTTACAGCtgcaggctgctgca	gga-miR-30e-3p	TTTCAGTCGGATGTTTACAGC	3'	Diff	gp1a	...(((((((...((.(((((((((((((..(((((((((((((((....))).)...)))))))))))))))))))))))).)).)))))))...	90	57.3	-49.4	264	556.5	224	239	145	182.5	209	170	202.5	162	231.5	187.5	271.903	323.235	271.82	207.715	195.575	205.52	226.339	187.188	220.702	124.923	160.346	160.122	middle
56	89	gga-miR-30b-5p	TGTAAACATCCTACACTCAGCT	22	chr2	-	141642135	141642221	ctaacttttagttccTGTAAACATCCTACACTCAGCTataacaagtggtagggctggggggtggatgtttacttcaactgacttgga	8	gga-mir-30b,gga-mir-30b,tgu-mir-30e,tgu-mir-30e,gga-mir-30b,gga-mir-30b,tgu-mir-30e,tgu-mir-30e,	gga-mir-30b	ctaacttttagttccTGTAAACATCCTACACTCAGCTataacaagtggtagggCTGGGGGGTGGATGTTTACTTCaactgacttgga	gga-miR-30b-5p	TGTAAACATCCTACACTCAGCT	5'	Yes	gp1a	((((...((((((...((((((((((.((.(((((((...((.....))..)))))))..))))))))))))...)))))).)))).	86	43.7	-31.7	179	367	127	105	76	161	151	122	134	93	132.667	122	184.359	213.167	154.112	91.2556	102.508	181.308	163.528	134.335	146.045	71.7152	91.8901	104.186	middle
57	90	gga-miR-30c-5p	TGTAAACATCCTACACTCTCAGCT	24	chr3	+	82059653	82059751	gagctctgagtgacaggtacTGTAAACATCCTACACTCTCAGCTgtggaaactaagaaagCTGGGAGAAGGCTGTTTACTCTccctggcttggaaatca	116	gga-mir-30c-2,gga-mir-30c-2,cli-mir-30c-2,cli-mir-30c-2,tgu-mir-30c,tgu-mir-30c,hsa-mir-30c-2,ptr-mir-30c-2,mne-mir-30c,lla-mir-30c,hsa-mir-30c-2,ptr-mir-30c-2,mne-mir-30c,lla-mir-30c,mmu-mir-30c-2,mmu-mir-30c-2,eca-mir-30c-2,eca-mir-30c-2,mdo-mir-30c-1,mdo-mir-30c-1,mml-mir-30c-2,mml-mir-30c-2,cja-mir-30c,cja-mir-30c,cfa-mir-30c-2,nle-mir-30c,pha-mir-30c,cfa-mir-30c-2,nle-mir-30c,pha-mir-30c,efu…	gga-mir-30c-2	aggtacTGTAAACATCCTACACTCTCAGCTgtggaaactaagaaagcTGGGAGAAGGCTGTTTACTCTccct	gga-miR-30c-5p	TGTAAACATCCTACACTCTCAGCT	5'	Yes	gp1a	((..((..(((..((((....(((((((.(((...(((((((((((....))......))))))))).))).)))))))....)))))))..))..)).	98	47.5	-38.7	558	1649.5	573	301.5	215	382.5	351	291	308	487.5	653.167	545	574.705	958.088	695.325	262.034	289.991	430.748	380.12	320.423	335.685	375.926	452.408	465.42	high
57	91	gga-miR-30c-2-3p_L+1	CTGGGAGAAGGCTGTTTACTCT	22	chr3	+	82059653	82059751	gagctctgagtgacaggtacTGTAAACATCCTACACTCTCAGCTgtggaaactaagaaagCTGGGAGAAGGCTGTTTACTCTccctggcttggaaatca	116	gga-mir-30c-2,gga-mir-30c-2,cli-mir-30c-2,cli-mir-30c-2,tgu-mir-30c,tgu-mir-30c,hsa-mir-30c-2,ptr-mir-30c-2,mne-mir-30c,lla-mir-30c,hsa-mir-30c-2,ptr-mir-30c-2,mne-mir-30c,lla-mir-30c,mmu-mir-30c-2,mmu-mir-30c-2,eca-mir-30c-2,eca-mir-30c-2,mdo-mir-30c-1,mdo-mir-30c-1,mml-mir-30c-2,mml-mir-30c-2,cja-mir-30c,cja-mir-30c,cfa-mir-30c-2,nle-mir-30c,pha-mir-30c,cfa-mir-30c-2,nle-mir-30c,pha-mir-30c,efu…	gga-mir-30c-2	aggtacTGTAAACATCCTACACTCTCAGCTgtggaaactaagaaagcTGGGAGAAGGCTGTTTACTCTccct	gga-miR-30c-2-3p	TGGGAGAAGGCTGTTTACTCT	3'	Diff	gp1a	((..((..(((..((((....(((((((.(((...(((((((((((....))......))))))))).))).)))))))....)))))))..))..)).	98	47.5	-38.7	21	105	29	44	31	38	40	36	37	22	31	35	21.6287	60.9877	35.191	38.2404	41.8126	42.7932	43.3186	39.6399	40.3258	16.9649	21.4718	29.8894	middle
58	92	gga-miR-30d_R+2	TGTAAACATCCCCGACTGGAAGCT	24	chr2	-	141645664	141645737	gttgcTGTAAACATCCCCGACTGGAAGCTgtagcagctcgagCTTTCAGTCAGATGTTTGCTGCacctggctat	36	gga-mir-30d,gga-mir-30d,tgu-mir-30d,tgu-mir-30d,mdo-mir-30e,mdo-mir-30e,cpo-mir-30d,cpo-mir-30d,pal-mir-30d,pal-mir-30d,ocu-mir-30d,ocu-mir-30d,nle-mir-30d,oga-mir-30d,nle-mir-30d,oga-mir-30d,pha-mir-30d,pha-mir-30d,gga-mir-30d,gga-mir-30d,tgu-mir-30d,tgu-mir-30d,mdo-mir-30e,mdo-mir-30e,cpo-mir-30d,cpo-mir-30d,pal-mir-30d,pal-mir-30d,ocu-mir-30d,ocu-mir-30d,nle-mir-30d,oga-mir-30d,nle-mir-30d,oga…	gga-mir-30d	gttgcTGTAAACATCCCCGACTGGAAGctgtagcagcttgagctttcagtcagatgtttgctgc	gga-miR-30d	TGTAAACATCCCCGACTGGAAG	5'	Diff	gp1a	..(((.(((((((((...((((((((((((........).))))))))))).))))))))).))).........	63	51.4	-30	2034	8470.5	1764	1638	725	1148	1741	1458	1276	2359	2800	2321	2094.89	4919.97	2140.58	1423.59	977.876	1292.81	1885.44	1605.42	1390.69	1819.1	1939.39	1982.09	high
58	93	tgu-miR-30d-3p_L+1R-1	CTTTCAGTCAGATGTTTGCTGC	22	chr2	-	141645664	141645737	gttgcTGTAAACATCCCCGACTGGAAGCTgtagcagctcgagCTTTCAGTCAGATGTTTGCTGCacctggctat	36	gga-mir-30d,gga-mir-30d,tgu-mir-30d,tgu-mir-30d,mdo-mir-30e,mdo-mir-30e,cpo-mir-30d,cpo-mir-30d,pal-mir-30d,pal-mir-30d,ocu-mir-30d,ocu-mir-30d,nle-mir-30d,oga-mir-30d,nle-mir-30d,oga-mir-30d,pha-mir-30d,pha-mir-30d,gga-mir-30d,gga-mir-30d,tgu-mir-30d,tgu-mir-30d,mdo-mir-30e,mdo-mir-30e,cpo-mir-30d,cpo-mir-30d,pal-mir-30d,pal-mir-30d,ocu-mir-30d,ocu-mir-30d,nle-mir-30d,oga-mir-30d,nle-mir-30d,oga…	tgu-mir-30d	gcTGTAAACATCCCCGACTGGAAGCTgtacctgctccagcTTTCAGTCAGATGTTTGCTGCAcctggctatg	tgu-miR-30d-3p	TTTCAGTCAGATGTTTGCTGCA	3'	Diff	gp1a	..(((.(((((((((...((((((((((((........).))))))))))).))))))))).))).........	63	51.4	-30	9	41	8	0	5	5	14	0	10	0	9	6	9.26943	23.8143	9.70786	0	6.74397	5.63069	15.1615	0	10.8989	0	6.23375	5.12389	middle
59	94	gga-miR-31-5p	AGGCAAGATGTTGGCATAGCTG	22	Z	-	83215088	83215193	ttctttcatgcagagctggaggggAGGCAAGATGTTGGCATAGCTGttaacctaaaaacctgcTATGCCAACATATTGTCATCTttcctgtctgtttgcgtcagag	16	gga-mir-31,gga-mir-31,cli-mir-31,cli-mir-31,tgu-mir-31,tgu-mir-31,mdo-mir-31,mdo-mir-31,gga-mir-31,gga-mir-31,cli-mir-31,cli-mir-31,tgu-mir-31,tgu-mir-31,mdo-mir-31,mdo-mir-31,	gga-mir-31	ttctttcatgcagagctggaggggAGGCAAGATGTTGGCATAGCTGttaacctaaaaaccTGCTATGCCAACATATTGTCATCtttcctgtctg	gga-miR-31-5p	AGGCAAGATGTTGGCATAGCTG	5'	Yes	gp1a	..((((.(((((((((.(((..(..(((((.(((((((((((((.(((........)))..))))))))))))).)))))..)..))).))...))))))).))))	104	45.3	-45.9	1418	1854	1117	3186	2431	2908	2563	1945	1966	2476	2880	2282	1460.45	1076.87	1355.46	2768.96	3278.92	3274.81	2775.64	2141.66	2142.71	1909.32	1994.8	1948.79	high
59	95	gga-miR-31-3p_L-3R+1	TATGCCAACATATTGTCATCT	21	Z	-	83215088	83215193	ttctttcatgcagagctggaggggAGGCAAGATGTTGGCATAGCTGttaacctaaaaacctgcTATGCCAACATATTGTCATCTttcctgtctgtttgcgtcagag	16	gga-mir-31,gga-mir-31,cli-mir-31,cli-mir-31,tgu-mir-31,tgu-mir-31,mdo-mir-31,mdo-mir-31,gga-mir-31,gga-mir-31,cli-mir-31,cli-mir-31,tgu-mir-31,tgu-mir-31,mdo-mir-31,mdo-mir-31,	gga-mir-31	ttctttcatgcagagctggaggggAGGCAAGATGTTGGCATAGCTGttaacctaaaaaccTGCTATGCCAACATATTGTCATCtttcctgtctg	gga-miR-31-3p	TGCTATGCCAACATATTGTCATC	3'	Diff	gp1a	..((((.(((((((((.(((..(..(((((.(((((((((((((.(((........)))..))))))))))))).)))))..)..))).))...))))))).))))	104	45.3	-45.9	0	0	0	0	0	0	0	0	5	0	0	0	0	0	0	0	0	0	0	0	5.44943	0	0	0	low
60	96	gga-miR-32-5p_R+1	TATTGCACATTACTAAGTTGCA	22	chr2	-	83843679	83843791	tcccattctgcttgctctggtggagaTATTGCACATTACTAAGTTGCAtgttgtcacggcctcagtgcaatttagtgtgtgcgatactttcacatgagtgcatgcacacgggt	112	gga-mir-32,gga-mir-32,cli-mir-32,cli-mir-32,tgu-mir-32,tgu-mir-32,hsa-mir-32,mmu-mir-32,ptr-mir-32,ppy-mir-32,mml-mir-32,ggo-mir-32,ppa-mir-32,mne-mir-32,sla-mir-32,hsa-mir-32,mmu-mir-32,ptr-mir-32,ppy-mir-32,mml-mir-32,ggo-mir-32,ppa-mir-32,mne-mir-32,sla-mir-32,bta-mir-32,bta-mir-32,eca-mir-32,eca-mir-32,mdo-mir-32,mdo-mir-32,cja-mir-32,cja-mir-32,cfa-mir-32,ocu-mir-32,tch-mir-32,cfa-mir-32,ocu…	gga-mir-32	ggagaTATTGCACATTACTAAGTTGCatgttgtcacggcctcagtgcAATTTAGTGTGTGCGATACTttc	gga-miR-32-5p	TATTGCACATTACTAAGTTGC	5'	Diff	gp1a	.(((....(((.(((.((.(((((..(((((((((.((((((((((((((..((....))..)).)))))))))))))))))))))..)))))...)).))).)))...))).	111	46.9	-47.1	5	57	0	0	0	0	23	6	15	11	42	19	5.14969	33.1076	0	0	0	0	24.9082	6.60665	16.3483	8.48244	29.0908	16.2256	middle
61	97	gga-miR-33-2-5p_R-2	GTGCATTGTAGTTGCATTGC	20	chr14	-	4916873	4916962	cccggccctcgcggggGTGCATTGTAGTTGCATTGCaTGTGTCAGACTGGGAGTGcaatgcccctgccatgcagcccggcgggggtcccg	8	gga-mir-33-2,gga-mir-33-2,cli-mir-33-2,cli-mir-33-2,gga-mir-33-2,gga-mir-33-2,cli-mir-33-2,cli-mir-33-2,	gga-mir-33-2	cggccctcgcggggGTGCATTGTAGTTGCATTGCATgtgtcagactgggagtgcaatgcccctgccatgcagcccggcgggggtccc	gga-miR-33-2-5p	GTGCATTGTAGTTGCATTGCAT	5'	Diff	gp1a	...(((((((((.(((.(((((.((((..(((((((((...((.....))..)))))))))..)))).))))).))).)))))))))...	84	67.8	-53.2	13.5	11.5	7.5	14	12.5	9	6	3	7.5	9.5	15.5	4	13.9041	6.67961	9.10112	12.1674	16.8599	10.1352	6.49778	3.30333	8.17414	7.32575	10.7359	3.41593	middle
61	98	gga-mir-33-2-p3	TGTGTCAGACTGGGAGTG	18	chr14	-	4916873	4916962	cccggccctcgcggggGTGCATTGTAGTTGCATTGCaTGTGTCAGACTGGGAGTGcaatgcccctgccatgcagcccggcgggggtcccg	8	gga-mir-33-2,gga-mir-33-2,cli-mir-33-2,cli-mir-33-2,gga-mir-33-2,gga-mir-33-2,cli-mir-33-2,cli-mir-33-2,	gga-mir-33-2	cggccctcgcggggGTGCATTGTAGTTGCATTGCATgtgtcagactgggagtgcaatgcccctgccatgcagcccggcgggggtccc	gga-mir-33-2-p3	Tgtgtcagactgggagtg	3'	New	gp1a	...(((((((((.(((.(((((.((((..(((((((((...((.....))..)))))))))..)))).))))).))).)))))))))...	84	67.8	-53.2	0	20	0	6	13	5	0	0	0	0	0	0	0	11.6167	0	5.21461	17.5343	5.63069	0	0	0	0	0	0	middle
62	99	gga-miR-33-2-5p_R-2	GTGCATTGTAGTTGCATTGC	20	chr1	-	49535014	49535101	cctgggtggcagctgtaGTGCATTGTAGTTGCATTGCaTGTGCTGGCAGTAACTGTGcaatgttcctgcagtgcagtacagaggcgct	12	gga-mir-33-1,gga-mir-33-1,cli-mir-33-1,cli-mir-33-1,tgu-mir-33,tgu-mir-33,gga-mir-33-1,gga-mir-33-1,cli-mir-33-1,cli-mir-33-1,tgu-mir-33,tgu-mir-33,	gga-mir-33-1	ctgtaGTGCATTGTAGTTGCATTGCATgtgctggcagtaactgtgcAATGTTCCTGCAGTGCAGTAcag	gga-miR-33-2-5p	GTGCATTGTAGTTGCATTGCAT	5'	Diff	gp1a	....(((.((..(((((.((((((((((..(((((((((((((.....)).)).)))))))))..)))))))))).)))))..)))))	84	53.4	-42.8	13.5	11.5	7.5	14	12.5	9	6	3	7.5	9.5	15.5	4	13.9041	6.67961	9.10112	12.1674	16.8599	10.1352	6.49778	3.30333	8.17414	7.32575	10.7359	3.41593	middle
62	100	gga-mir-33-1-p3	TGTGCTGGCAGTAACTGTG	19	chr1	-	49535014	49535101	cctgggtggcagctgtaGTGCATTGTAGTTGCATTGCaTGTGCTGGCAGTAACTGTGcaatgttcctgcagtgcagtacagaggcgct	12	gga-mir-33-1,gga-mir-33-1,cli-mir-33-1,cli-mir-33-1,tgu-mir-33,tgu-mir-33,gga-mir-33-1,gga-mir-33-1,cli-mir-33-1,cli-mir-33-1,tgu-mir-33,tgu-mir-33,	gga-mir-33-1	ctgtaGTGCATTGTAGTTGCATTGCATgtgctggcagtaactgtgcAATGTTCCTGCAGTGCAGTAcag	gga-mir-33-1-p3	Tgtgctggcagtaactgtg	3'	New	gp1a	....(((.((..(((((.((((((((((..(((((((((((((.....)).)).)))))))))..)))))))))).)))))..)))))	84	53.4	-42.8	0	0	0	0	0	7	0	0	0	0	0	0	0	0	0	0	0	7.88296	0	0	0	0	0	0	low
63	101	gga-miR-34b-5p_L-1R+1	AGGCAGTGTAGTTAGCTGATTGC	23	chr24	+	5596079	5596152	agcctggttaccAGGCAGTGTAGTTAGCTGATTGCcaccaggaccAATCACTAACCACACAGCCAGGtaaaaag	12	gga-mir-34c,gga-mir-34c,mmu-mir-34c,rno-mir-34c,mmu-mir-34c,rno-mir-34c,gga-mir-34c,gga-mir-34c,mmu-mir-34c,rno-mir-34c,mmu-mir-34c,rno-mir-34c,	gga-mir-34c	agcctggttacCAGGCAGTGTAGTTAGCTGATTGccaccaggaccAATCACTAACCACACAGCCAGGtaaaaag	gga-miR-34b-5p	CAGGCAGTGTAGTTAGCTGATTG	5'	Diff	gp1a	...((..(((((.(((.((((.(((((.((((((((....))..))))))))))).)))).))).)))))..))	71	50	-29.4	16.5	1259	29	116.5	22	43	5	0	0	0	0	0	16.994	731.272	35.191	101.25	29.6735	48.4239	5.41482	0	0	0	0	0	middle
63	102	gga-miR-34c-3p	AATCACTAACCACACAGCCAGG	22	chr24	+	5596079	5596152	agcctggttaccAGGCAGTGTAGTTAGCTGATTGCcaccaggaccAATCACTAACCACACAGCCAGGtaaaaag	12	gga-mir-34c,gga-mir-34c,mmu-mir-34c,rno-mir-34c,mmu-mir-34c,rno-mir-34c,gga-mir-34c,gga-mir-34c,mmu-mir-34c,rno-mir-34c,mmu-mir-34c,rno-mir-34c,	gga-mir-34c	agcctggttacCAGGCAGTGTAGTTAGCTGATTGccaccaggaccAATCACTAACCACACAGCCAGGtaaaaag	gga-miR-34c-3p	AATCACTAACCACACAGCCAGG	3'	Yes	gp1a	...((..(((((.(((.((((.(((((.((((((((....))..))))))))))).)))).))).)))))..))	71	50	-29.4	0	7	0	0	0	0	0	0	0	0	0	0	0	4.06585	0	0	0	0	0	0	0	0	0	0	low
64	103	gga-miR-34a-5p_R-1	TGGCAGTGTCTTAGCTGGTTGT	22	chr21	-	3262661	3262770	gccagctgtgagtgtttcttTGGCAGTGTCTTAGCTGGTTGTtgtgagcaatagttaaggaagcaatcagcaagtatactgccctagaagtgctacacattgttgggcct	144	gga-mir-34a,gga-mir-34a,cli-mir-34a,cli-mir-34a,tgu-mir-34a,tgu-mir-34a,hsa-mir-34a,ptr-mir-34a,ppy-mir-34a,ggo-mir-34a,ppa-mir-34a,hsa-mir-34a,ptr-mir-34a,ppy-mir-34a,ggo-mir-34a,ppa-mir-34a,mmu-mir-34a,mmu-mir-34a,bta-mir-34a,chi-mir-34a,bta-mir-34a,chi-mir-34a,bta-mir-34a,chi-mir-34a,bta-mir-34a,chi-mir-34a,eca-mir-34a,eca-mir-34a,mdo-mir-34a,mdo-mir-34a,mml-mir-34a,mne-mir-34a,mml-mir-34a,mne…	gga-mir-34a	gccagctgtgagtgtttcttTGGCAGTGTCTTAGCTGGTTGTTgtgagcaatagttaaggaagCAATCAGCAAGTATACTGCCCTAgaagtgctacacattgttgggcc	gga-miR-34a-5p	TGGCAGTGTCTTAGCTGGTTGTT	5'	Diff	gp1a	.(((((((((((..(((((..(((((((((((.((((((((((...(((....))).....))))))))))))).))))))))..)))))..)).))))..)))))....	105	46.4	-50.5	0	19	0	0	0	7	0	0	0	0	0	0	0	11.0359	0	0	0	7.88296	0	0	0	0	0	0	middle
65	104	gga-miR-34b-5p_L-1R-1	AGGCAGTGTAGTTAGCTGATT	21	chr24	+	5595341	5595427	gtgcttggtttgcAGGCAGTGTAGTTAGCTGATTgtacccagcgccccacaatcactaaattcactgccatcaaaacaaggcacagg	8	gga-mir-34b,gga-mir-34b,cli-mir-34b,cli-mir-34b,gga-mir-34b,gga-mir-34b,cli-mir-34b,cli-mir-34b,	gga-mir-34b	gtgcttggtttgCAGGCAGTGTAGTTAGCTGATTGtacccagcgccccacAATCACTAAATTCACTGCCATCaaaacaaggcac	gga-miR-34b-5p	CAGGCAGTGTAGTTAGCTGATTG	5'	Diff	gp1a	((((((..((((..(((((((...((((.(((((((............)))))))))))...)))))))..))))...))))))...	84	49.4	-34.1	2.5	139	0	3.5	0	3	0	0	0	0	0	0	2.57484	80.7361	0	3.04185	0	3.37841	0	0	0	0	0	0	middle
66	105	gga-miR-92-5p	AGGTTGGGATCAGTTGCAATGCT	23	chr1	-	148016349	148016437	acccctttctacacAGGTTGGGATCAGTTGCAATGCTgtgcgtttctgtggTATTGCACTTGTCCCGGCCTGTtgaggttggtggggat	84	gga-mir-92-1,gga-mir-92-1,cli-mir-92-1,cli-mir-92-1,tgu-mir-92-1,tgu-mir-92-1,hsa-mir-92a-1,bta-mir-92a-1,ptr-mir-92-1,mml-mir-92a-1,ggo-mir-92-1,ppa-mir-92a-1,age-mir-92-1,lla-mir-92-1,sla-mir-92-1,lca-mir-92-1,hsa-mir-92a-1,bta-mir-92a-1,ptr-mir-92-1,mml-mir-92a-1,ggo-mir-92-1,ppa-mir-92a-1,age-mir-92-1,lla-mir-92-1,sla-mir-92-1,lca-mir-92-1,mdo-mir-92a-1,mdo-mir-92a-1,ppy-mir-92-1,ppy-mir-92-1…	gga-mir-92-1	ctttctacacAGGTTGGGATCAGTTGCAATGCTgtgcgtttctgtggTATTGCACTTGTCCCGGCCTGttgaggttgg	gga-miR-92-5p	AGGTTGGGATCAGTTGCAATGCT	5'	Yes	gp1a	.((((..(((..(((((..((((..((.((((((((..(........)..))))))))))..))))..)))))..))).....))))..	86	52.8	-41.1	0	0	0	0	0	0	5	0	0	0	0	0	0	0	0	0	0	0	5.41482	0	0	0	0	0	low
66	106	gga-miR-92-3p_R+1	TATTGCACTTGTCCCGGCCTGT	22	chr1	-	148016349	148016437	acccctttctacacAGGTTGGGATCAGTTGCAATGCTgtgcgtttctgtggTATTGCACTTGTCCCGGCCTGTtgaggttggtggggat	84	gga-mir-92-1,gga-mir-92-1,cli-mir-92-1,cli-mir-92-1,tgu-mir-92-1,tgu-mir-92-1,hsa-mir-92a-1,bta-mir-92a-1,ptr-mir-92-1,mml-mir-92a-1,ggo-mir-92-1,ppa-mir-92a-1,age-mir-92-1,lla-mir-92-1,sla-mir-92-1,lca-mir-92-1,hsa-mir-92a-1,bta-mir-92a-1,ptr-mir-92-1,mml-mir-92a-1,ggo-mir-92-1,ppa-mir-92a-1,age-mir-92-1,lla-mir-92-1,sla-mir-92-1,lca-mir-92-1,mdo-mir-92a-1,mdo-mir-92a-1,ppy-mir-92-1,ppy-mir-92-1…	gga-mir-92-1	ctttctacacAGGTTGGGATCAGTTGCAATGCTgtgcgtttctgtggTATTGCACTTGTCCCGGCCTGttgaggttgg	gga-miR-92-3p	TATTGCACTTGTCCCGGCCTG	3'	Diff	gp1a	.((((..(((..(((((..((((..((.((((((((..(........)..))))))))))..))))..)))))..))).....))))..	86	52.8	-41.1	3291.5	4972.5	2777	3003.5	937.5	633.5	3185.5	2989	3191.5	5167.5	5744	5195.5	3390.04	2888.2	3369.84	2610.34	1264.49	713.408	3449.78	3291.21	3478.37	3984.82	3978.52	4436.86	high
67	107	cli-miR-92-2-5p	GGGTGGGGATTTGTTGCATTACT	23	chr4	-	3923856	3923963	ccttgcgctggttcctccgtGGGTGGGGATTTGTTGCATTACTtgtagctgtgtgtagagTATTGCACTTGTCCCGGCCTGTggaggaaaggaggactggtcttcagg	56	gga-mir-92-2,gga-mir-92-2,cli-mir-92-2,cli-mir-92-2,tgu-mir-92-2,tgu-mir-92-2,eca-mir-92a-2,eca-mir-92a-2,ssc-mir-92a-2,ssc-mir-92a-2,cpo-mir-92a-2,cpo-mir-92a-2,dno-mir-92a-2,dno-mir-92a-2,nle-mir-92a-1,oga-mir-92a-1,pha-mir-92a-1,sbo-mir-92a-1,nle-mir-92a-1,oga-mir-92a-1,pha-mir-92a-1,sbo-mir-92a-1,dma-mir-92a-2,dma-mir-92a-2,lca-mir-92-2,lca-mir-92-2,oan-mir-92a-1,oan-mir-92a-1,gga-mir-92-2,gg…	cli-mir-92-2	tggtttctccatGGGTGGGGATTTGTTGCATTACTtgtagctgtatgtagagTATTGCACTTGTCCCGGCCTGTggaggaaatg	cli-miR-92-2-5p	GGGTGGGGATTTGTTGCATTACT	5'	Yes	gp1a	...........((((((((..((..(((((..((.(((.(((((...((...))...))))).)))))..)))))..))..))))))))..(((((....)))))...	78	54.6	-46	0	6	6	0	6	0	0	0	0	0	0	0	0	3.48501	7.28089	0	8.09277	0	0	0	0	0	0	0	low
67	108	gga-miR-92-3p_R+1	TATTGCACTTGTCCCGGCCTGT	22	chr4	-	3923856	3923963	ccttgcgctggttcctccgtGGGTGGGGATTTGTTGCATTACTtgtagctgtgtgtagagTATTGCACTTGTCCCGGCCTGTggaggaaaggaggactggtcttcagg	56	gga-mir-92-2,gga-mir-92-2,cli-mir-92-2,cli-mir-92-2,tgu-mir-92-2,tgu-mir-92-2,eca-mir-92a-2,eca-mir-92a-2,ssc-mir-92a-2,ssc-mir-92a-2,cpo-mir-92a-2,cpo-mir-92a-2,dno-mir-92a-2,dno-mir-92a-2,nle-mir-92a-1,oga-mir-92a-1,pha-mir-92a-1,sbo-mir-92a-1,nle-mir-92a-1,oga-mir-92a-1,pha-mir-92a-1,sbo-mir-92a-1,dma-mir-92a-2,dma-mir-92a-2,lca-mir-92-2,lca-mir-92-2,oan-mir-92a-1,oan-mir-92a-1,gga-mir-92-2,gg…	gga-mir-92-2	gttcctccgtgggtggggatttgttgcattacttgtagctgtgtgtagagTATTGCACTTGTCCCGGCCTGtggaggaaag	gga-miR-92-3p	TATTGCACTTGTCCCGGCCTG	3'	Diff	gp1a	...........((((((((..((..(((((..((.(((.(((((...((...))...))))).)))))..)))))..))..))))))))..(((((....)))))...	78	54.6	-46	3291.5	4972.5	2777	3003.5	937.5	633.5	3185.5	2989	3191.5	5167.5	5744	5195.5	3390.04	2888.2	3369.84	2610.34	1264.49	713.408	3449.78	3291.21	3478.37	3984.82	3978.52	4436.86	high
68	109	gga-miR-96-5p_L+1R-2	TTTGGCACTAGCACATTTTTG	21	chr1	-	1381942	1382027	ggcccgcTTTGGCACTAGCACATTTTTGctttgctttatgtgttttgagcaattatgtgtagtgccaatatgggagaaggcggaga	8	gga-mir-96,gga-mir-96,cli-mir-96,cli-mir-96,gga-mir-96,gga-mir-96,cli-mir-96,cli-mir-96,	gga-mir-96	ggcccgctTTGGCACTAGCACATTTTTGCTttgctttatgtgttttgagCAATTATGTGTAGTGCCAATATgggagaaggcggaga	gga-miR-96-5p	TTGGCACTAGCACATTTTTGCT	5'	Diff	gp1a	..((((..(((((((((.(((((..((((((.((.......))...))))))..))))))))))))))..))))............	72	45.3	-34.7	0	58	0	0	0	0	0	0	0	0	0	0	0	33.6885	0	0	0	0	0	0	0	0	0	0	middle
69	110	gga-miR-99a-5p_R-1	AACCCGTAGATCCGATCTTGT	21	chr1	+	99155208	99155296	tgccaattggcataAACCCGTAGATCCGATCTTGTgttgaaatgcactgcaCAAGCTCGCTTCTATGGGTCTGTgtcagtatggtgatc	96	gga-mir-99a,gga-mir-99a,cli-mir-99,cli-mir-99,tgu-mir-99-2,tgu-mir-99-1,tgu-mir-99-1,tgu-mir-99-2,hsa-mir-99a,bta-mir-99a,ptr-mir-99a,mml-mir-99a,ggo-mir-99a,chi-mir-99a,ppa-mir-99a,oar-mir-99a,mne-mir-99a,lla-mir-99a,hsa-mir-99a,bta-mir-99a,ptr-mir-99a,mml-mir-99a,ggo-mir-99a,chi-mir-99a,ppa-mir-99a,oar-mir-99a,mne-mir-99a,lla-mir-99a,mmu-mir-99a,mmu-mir-99a,eca-mir-99a-2,eca-mir-99a-2,ppy-mir-9…	gga-mir-99a	ccaattggcataAACCCGTAGATCCGATCTTGTGttgaaatgcactgcaCAAGCTCGCTTCTATGGGTCTgtgtcagtatg	gga-miR-99a-5p	AACCCGTAGATCCGATCTTGTG	5'	Diff	gp1a	.(((((((((((((.(((((((((..(((.(((((((...........))))))).)))..))))))))).))))))))).))))....	84	47.2	-42.6	2449	5849	2086	3210	2191	2559	547.5	728.5	664	1466.5	1553.5	1421.5	2522.32	3397.31	2531.32	2789.81	2955.21	2881.79	592.923	802.158	723.684	1130.86	1076.01	1213.93	high
69	111	gga-miR-99a-3p_R+2	CAAGCTCGCTTCTATGGGTCTGT	23	chr1	+	99155208	99155296	tgccaattggcataAACCCGTAGATCCGATCTTGTgttgaaatgcactgcaCAAGCTCGCTTCTATGGGTCTGTgtcagtatggtgatc	96	gga-mir-99a,gga-mir-99a,cli-mir-99,cli-mir-99,tgu-mir-99-2,tgu-mir-99-1,tgu-mir-99-1,tgu-mir-99-2,hsa-mir-99a,bta-mir-99a,ptr-mir-99a,mml-mir-99a,ggo-mir-99a,chi-mir-99a,ppa-mir-99a,oar-mir-99a,mne-mir-99a,lla-mir-99a,hsa-mir-99a,bta-mir-99a,ptr-mir-99a,mml-mir-99a,ggo-mir-99a,chi-mir-99a,ppa-mir-99a,oar-mir-99a,mne-mir-99a,lla-mir-99a,mmu-mir-99a,mmu-mir-99a,eca-mir-99a-2,eca-mir-99a-2,ppy-mir-9…	gga-mir-99a	ccaattggcataAACCCGTAGATCCGATCTTGTGttgaaatgcactgcaCAAGCTCGCTTCTATGGGTCTgtgtcagtatg	gga-miR-99a-3p	CAAGCTCGCTTCTATGGGTCT	3'	Diff	gp1a	.(((((((((((((.(((((((((..(((.(((((((...........))))))).)))..))))))))).))))))))).))))....	84	47.2	-42.6	0	20	16	0	0	0	5	0	5	0	0	0	0	11.6167	19.4157	0	0	0	5.41482	0	5.44943	0	0	0	middle
70	112	gga-miR-100-5p	AACCCGTAGATCCGAACTTGTG	22	chr24	+	3390460	3390547	gcctgttgccacaAACCCGTAGATCCGAACTTGTGgtcatattccacacaagcttgtatctataggtatgtgtctgtctggcaagtgc	76	gga-mir-100,gga-mir-100,cli-mir-100-1,cli-mir-100-1,hsa-mir-100,ptr-mir-100,ggo-mir-100,ppa-mir-100,hsa-mir-100,ptr-mir-100,ggo-mir-100,ppa-mir-100,mmu-mir-100,mmu-mir-100,bta-mir-100,bta-mir-100,mdo-mir-100,mdo-mir-100,ppy-mir-100,ppy-mir-100,mml-mir-100,mml-mir-100,rno-mir-100,rno-mir-100,ssc-mir-100,ssc-mir-100,chi-mir-100,chi-mir-100,cgr-mir-100,cgr-mir-100,age-mir-100,lla-mir-100,age-mir-100…	gga-mir-100	cctgttgccacaAACCCGTAGATCCGAACTTGTGgtcatattccacacAAGCTTGTATCTATAGGTATGtgtctgtctgg	gga-miR-100-5p	AACCCGTAGATCCGAACTTGTG	5'	Yes	gp1a	(((......((((.(((..(((((.(((.((((((...........)))))).))).)))))..))).)))).......)))......	63	47.7	-29.1	12597	13495	9321	14596	7821	6688	10270.5	8611.5	8830	21258.5	22738.5	21732.5	12974.1	7838.38	11310.9	12685.4	10548.9	7531.61	11122.6	9482.2	9623.69	16393.1	15749.6	18559.2	high
71	113	gga-miR-101-3p_L-1R+1	TACAGTACTGTGATAACTGAAG	22	chr8	-	27947807	27947893	acaggctgccctggctcagttatcacagtgctgatgctgtctcttgtaaaggTACAGTACTGTGATAACTGAAGgatggcagccatc	136	gga-mir-101-2,gga-mir-101-2,cli-mir-101-1,cli-mir-101-1,tgu-mir-101-2,tgu-mir-101-2,hsa-mir-101-1,age-mir-101,hsa-mir-101-1,age-mir-101,mmu-mir-101a,bta-mir-101-1,chi-mir-101,mmu-mir-101a,bta-mir-101-1,chi-mir-101,eca-mir-101-1,eca-mir-101-1,ptr-mir-101-1,ppy-mir-101-1,mml-mir-101-1,rno-mir-101a,ggo-mir-101,ppa-mir-101,mne-mir-101,lla-mir-101,sla-mir-101,ptr-mir-101-1,ppy-mir-101-1,mml-mir-101-1,…	gga-mir-101-2	gctgccctggcTCAGTTATCACAGTGCTGATGCTgtctcttgtaaagGTACAGTACTGTGATAACTGAAggatggc	gga-miR-101-3p	GTACAGTACTGTGATAACTGAA	3'	Diff	gp1a	...(((((((.....((((((((((((((((((.((((............)))))))))))))))))))))).....)))))))...	81	49.4	-47.1	938.5	1617.5	747.5	706.5	245	359.5	1572	1273.5	1683	2126.5	3006.5	2157	966.596	939.502	907.078	614.02	330.455	404.846	1702.42	1402.26	1834.28	1639.81	2082.42	1842.04	high
72	114	gga-miR-101-3p_L-1R+1	TACAGTACTGTGATAACTGAAG	22	Z	+	27926090	27926183	actatgaactatcctttttcggttatcatggtaccggtgctgtatacgtgaaaggTACAGTACTGTGATAACTGAAGaatggtggtgccatcac	92	gga-mir-101-1,gga-mir-101-1,cli-mir-101-2,cli-mir-101-2,tgu-mir-101-1,tgu-mir-101-1,hsa-mir-101-2,bta-mir-101-2,ppy-mir-101-2,mml-mir-101-2,hsa-mir-101-2,bta-mir-101-2,ppy-mir-101-2,mml-mir-101-2,eca-mir-101-2,eca-mir-101-2,ptr-mir-101-2,ptr-mir-101-2,mdo-mir-101-2,mdo-mir-101-2,cja-mir-101-2,mmr-mir-101-2,pha-mir-101-2,dma-mir-101-2,cja-mir-101-2,mmr-mir-101-2,pha-mir-101-2,dma-mir-101-2,cfa-mir…	gga-mir-101-1	actatccttttTCGGTTATCATGGTACCGGTGCTgtatacgtgaaagGTACAGTACTGTGATAACTGAAgaatggtggt	gga-miR-101-3p	GTACAGTACTGTGATAACTGAA	3'	Diff	gp1a	...(((.((((((.((((((((((((((..((((..(((((............))))).))))..)))))))))))))).))))))..)))...	88	42.6	-37.6	938.5	1617.5	747.5	706.5	245	359.5	1572	1273.5	1683	2126.5	3006.5	2157	966.596	939.502	907.078	614.02	330.455	404.846	1702.42	1402.26	1834.28	1639.81	2082.42	1842.04	high
73	115	gga-miR-103-3p	AGCAGCATTGTACAGGGCTATGA	23	chr13	+	4329795	4329905	ggtctgaagatgaaaagaacatctgtcttgctgccttcggcttctttacagtgctgccttgttgcatatggatcaAGCAGCATTGTACAGGGCTATGAaggcactgagtct	140	gga-mir-103-1,gga-mir-103-1,cli-mir-103-1,cli-mir-103-1,tgu-mir-103-1,tgu-mir-103-3,tgu-mir-103-3,tgu-mir-103-1,hsa-mir-103a-1,ptr-mir-103-1,ppy-mir-103-1,mml-mir-103-1,ggo-mir-103,ppa-mir-103,mne-mir-103,age-mir-103,lla-mir-103,hsa-mir-103a-1,ptr-mir-103-1,ppy-mir-103-1,mml-mir-103-1,ggo-mir-103,ppa-mir-103,mne-mir-103,age-mir-103,lla-mir-103,mmu-mir-103-1,rno-mir-103-1,mmu-mir-103-1,rno-mir-103…	gga-mir-103-1	tgctgcctTCGGCTTCTTTACAGTGCTGCCTTGttgcatatggatcaAGCAGCATTGTACAGGGCTATGAaggcactg	gga-miR-103-3p	AGCAGCATTGTACAGGGCTATGA	3'	Yes	gp1a	.......(((((.......)))))..(((..((((((((((.(((.(((((((((((.(((............)))))))))))))).))))))..)))))))..)))...	82	46.8	-39.1	817.667	2123.67	717.333	645.833	377.833	474.5	1097.5	912.833	886.833	637.167	924.667	678.167	842.145	1233.5	870.471	561.294	509.619	534.352	1188.55	1005.13	966.547	491.339	640.46	579.142	high
74	116	gga-miR-103-3p	AGCAGCATTGTACAGGGCTATGA	23	chr4	-	88116818	88116902	tatctctgtgctttcagcttctttacagtgctgccttgttgcgttcatgtcaAGCAGCATTGTACAGGGCTATGAaagaacagag	104	gga-mir-103-2,gga-mir-103-2,cli-mir-103-2,cli-mir-103-2,tgu-mir-103-2,tgu-mir-103-2,hsa-mir-103a-2,ppy-mir-103-2,mml-mir-103-2,hsa-mir-103a-2,ppy-mir-103-2,mml-mir-103-2,mmu-mir-103-2,rno-mir-103-2,mmu-mir-103-2,rno-mir-103-2,bta-mir-103-2,bta-mir-103-2,eca-mir-103,eca-mir-103,ptr-mir-103-2,ptr-mir-103-2,mdo-mir-103-2,mdo-mir-103-2,mdo-mir-103-2,mdo-mir-103-2,cfa-mir-103-2,cfa-mir-103-2,efu-mir-1…	gga-mir-103-2	tctctgtgctttcAGCTTCTTTACAGTGCTGCCTTGttgcgttcatgtcaAGCAGCATTGTACAGGGCTATGAaagaacagag	gga-miR-103-3p	AGCAGCATTGTACAGGGCTATGA	3'	Yes	gp1a	...((((((.((((((((.(((.(((((((((((.(((..(((....))))))))))))))))).))))))..))))).))))))	82	44.7	-35.9	817.667	2123.67	717.333	645.833	377.833	474.5	1097.5	912.833	886.833	637.167	924.667	678.167	842.145	1233.5	870.471	561.294	509.619	534.352	1188.55	1005.13	966.547	491.339	640.46	579.142	high
75	117	gga-miR-106-5p_R+1	AAAAGTGCTTACAGTGCAGGTAG	23	chr4	-	3924464	3924544	ccttgagttgtgcAAAAGTGCTTACAGTGCAGGTAGagctcagcacctACTGCAGTATAAGCACTTCTGGCatgaccgtgg	12	gga-mir-106,gga-mir-106,cli-mir-106,cli-mir-106,tgu-mir-106,tgu-mir-106,gga-mir-106,gga-mir-106,cli-mir-106,cli-mir-106,tgu-mir-106,tgu-mir-106,	gga-mir-106	ccttgagttgtgcAAAAGTGCTTACAGTGCAGGTAgagctcagcacctACTGCAGTATAAGCACTTCTGGcatgaccgtgg	gga-miR-106-5p	AAAAGTGCTTACAGTGCAGGTA	5'	Diff	gp1a	((..(.((..(((..(((((((((...(((((.(((.((...))..))))))))...)))))))))...)))..)))..))	81	50.6	-28.6	345.5	370.5	189.5	444.5	223	143	425.5	368	522	518	667	587.5	355.843	215.2	229.955	386.315	300.781	161.038	460.801	405.208	568.92	399.446	461.99	501.714	middle
75	118	gga-miR-106-3p_R+1	ACTGCAGTATAAGCACTTCTGGC	23	chr4	-	3924464	3924544	ccttgagttgtgcAAAAGTGCTTACAGTGCAGGTAGagctcagcacctACTGCAGTATAAGCACTTCTGGCatgaccgtgg	12	gga-mir-106,gga-mir-106,cli-mir-106,cli-mir-106,tgu-mir-106,tgu-mir-106,gga-mir-106,gga-mir-106,cli-mir-106,cli-mir-106,tgu-mir-106,tgu-mir-106,	gga-mir-106	ccttgagttgtgcAAAAGTGCTTACAGTGCAGGTAgagctcagcacctACTGCAGTATAAGCACTTCTGGcatgaccgtgg	gga-miR-106-3p	ACTGCAGTATAAGCACTTCTGG	3'	Diff	gp1a	((..(.((..(((..(((((((((...(((((.(((.((...))..))))))))...)))))))))...)))..)))..))	81	50.6	-28.6	0	18	12	8	0	6	23	17	10	15	23	16	0	10.455	14.5618	6.95281	0	6.75683	24.9082	18.7188	10.8989	11.567	15.9307	13.6637	middle
76	119	gga-miR-107-3p_R-2	AGCAGCATTGTACAGGGCTAT	21	chr6	-	20164513	20164599	cttctctttgctttcagcttctttacagtgttgccttgtggcatggagttcaAGCAGCATTGTACAGGGCTATcaaagcatggagag	140	gga-mir-107,gga-mir-107,cli-mir-107,cli-mir-107,tgu-mir-107,tgu-mir-107,hsa-mir-107,bta-mir-107,eca-mir-107b,ptr-mir-107,ppy-mir-107,mml-mir-107,ggo-mir-107,ppa-mir-107,oar-mir-107,mne-mir-107,lla-mir-107,hsa-mir-107,bta-mir-107,eca-mir-107b,ptr-mir-107,ppy-mir-107,mml-mir-107,ggo-mir-107,ppa-mir-107,oar-mir-107,mne-mir-107,lla-mir-107,mmu-mir-107,mmu-mir-107,mdo-mir-107,mdo-mir-107,cja-mir-103a-…	gga-mir-107	ctctttgctttcAGCTTCTTTACAGTGTTGCCTTGtggcatggagttcaAGCAGCATTGTACAGGGCTATCAaagcatgga	gga-miR-107-3p	AGCAGCATTGTACAGGGCTATCA	3'	Diff	gp1a	..((((..((((((.(((.(((.(((((((((((.(((............)))))))))))))).))))))...))))))..)))).	84	46	-32.6	121.667	236.667	100.333	150.333	81.3333	72	170	124.333	135.333	121.667	193.667	111.667	125.309	137.464	121.753	130.655	109.702	81.0819	184.104	136.905	147.498	93.821	134.141	95.3613	middle
77	120	gga-miR-122-5p_R-2	TGGAGTGTGACAATGGTGTTT	21	W	-	7599933	7600009	cagagctaTGGAGTGTGACAATGGTGTTTgtgtccaatctatcaaacgccattatcacactaaatagctactggtag	8	gga-mir-122-2,gga-mir-122-2,mdo-mir-122,mdo-mir-122,gga-mir-122-2,gga-mir-122-2,mdo-mir-122,mdo-mir-122,	gga-mir-122-2	cagagctaTGGAGTGTGACAATGGTGTTTGTgtccaatctatcaAACGCCATTATCACACTAAATAgctactggtag	gga-miR-122-5p	TGGAGTGTGACAATGGTGTTTGT	5'	Diff	gp1a	(((((((((..(((((((.(((((((((((............))))))))))).)))))))..)))))).)))....	73	41.6	-37	135	216	161	112	61	51	33.5	12	13.5	98	28.5	25.5	139.041	125.46	195.371	97.3393	82.2764	57.433	36.2793	13.2133	14.7135	75.5709	19.7402	21.7765	middle
78	121	gga-miR-122-5p_R-2	TGGAGTGTGACAATGGTGTTT	21	Z	+	1089906	1089987	ctgccagagctgTGGAGTGTGACAATGGTGTTTgtgtccaatctatcaaacgccattatcacactaaatagctactggtaga	80	gga-mir-122-1,gga-mir-122-1,cli-mir-122,cli-mir-122,tgu-mir-122,tgu-mir-122,hsa-mir-122,ppy-mir-122,hsa-mir-122,ppy-mir-122,mmu-mir-122,mmu-mir-122,bta-mir-122,ssc-mir-122,bta-mir-122,ssc-mir-122,eca-mir-122,eca-mir-122,ptr-mir-122,ptr-mir-122,mml-mir-122a,mml-mir-122a,cja-mir-122,cja-mir-122,cfa-mir-122,cpo-mir-122,ocu-mir-122,cfa-mir-122,cpo-mir-122,ocu-mir-122,rno-mir-122,rno-mir-122,pal-mir-1…	gga-mir-122-1	cagagctgTGGAGTGTGACAATGGTGTTTGTgtccaatctatcaAACGCCATTATCACACTAAATAgctactggtag	gga-miR-122-5p	TGGAGTGTGACAATGGTGTTTGT	5'	Diff	gp1a	(((((((((((((..(((((((.(((((((((((............))))))))))).)))))))..)))))).))))))).	81	43.9	-45.7	135	216	161	112	61	51	33.5	12	13.5	98	28.5	25.5	139.041	125.46	195.371	97.3393	82.2764	57.433	36.2793	13.2133	14.7135	75.5709	19.7402	21.7765	middle
79	122	gga-miR-124a-5p_L+3R-1	CGTGTTCACAGCGGACCTTGA	21	chr2	+	114006623	114006743	agagagaacgcgcgtgagcgctcccaggctctgcctctcCGTGTTCACAGCGGACCTTGAtttaatgtcatacaatTAAGGCACGCGGTGAATGCcaagagcggatcctccaggcggcatt	68	gga-mir-124a,gga-mir-124a,cli-mir-124-1,cli-mir-124-1,tgu-mir-124-1,tgu-mir-124-1,bta-mir-124a-2,bta-mir-124a-2,eca-mir-124-2,eca-mir-124-2,mdo-mir-124a-2,mdo-mir-124a-2,cja-mir-124-1,cja-mir-124-1,cfa-mir-124-2,cfa-mir-124-2,efu-mir-124-2,efu-mir-124-2,ssc-mir-124a-1,ssc-mir-124a-1,cpo-mir-124-2,pal-mir-124,dno-mir-124-1,ocu-mir-124-2,cpo-mir-124-2,pal-mir-124,dno-mir-124-1,ocu-mir-124-2,cgr-mir…	gga-mir-124a	aggctctgcctctccgtGTTCACAGCGGACCTTGATttaatgtcatacaaTTAAGGCACGCGGTGAATGCCAagagcggatcctccaggcggcatt	gga-miR-124a-5p	GTTCACAGCGGACCTTGAT	5'	Diff	gp1a	.........((((....)))).((((((.((((.((((..(..(((((.(((..((((((((...........))))))))..))).)))))..)..)))))))).)))...)).).....	94	56.2	-46.6	0	0	3	0	0	0	0	0	0	0	0	0	0	0	3.64045	0	0	0	0	0	0	0	0	0	low
79	123	gga-miR-124a-3p_L-1R-2	TAAGGCACGCGGTGAATGC	19	chr2	+	114006623	114006743	agagagaacgcgcgtgagcgctcccaggctctgcctctcCGTGTTCACAGCGGACCTTGAtttaatgtcatacaatTAAGGCACGCGGTGAATGCcaagagcggatcctccaggcggcatt	68	gga-mir-124a,gga-mir-124a,cli-mir-124-1,cli-mir-124-1,tgu-mir-124-1,tgu-mir-124-1,bta-mir-124a-2,bta-mir-124a-2,eca-mir-124-2,eca-mir-124-2,mdo-mir-124a-2,mdo-mir-124a-2,cja-mir-124-1,cja-mir-124-1,cfa-mir-124-2,cfa-mir-124-2,efu-mir-124-2,efu-mir-124-2,ssc-mir-124a-1,ssc-mir-124a-1,cpo-mir-124-2,pal-mir-124,dno-mir-124-1,ocu-mir-124-2,cpo-mir-124-2,pal-mir-124,dno-mir-124-1,ocu-mir-124-2,cgr-mir…	gga-mir-124a	aggctctgcctctccgtGTTCACAGCGGACCTTGATttaatgtcatacaaTTAAGGCACGCGGTGAATGCCAagagcggatcctccaggcggcatt	gga-miR-124a-3p	TTAAGGCACGCGGTGAATGCCA	3'	Diff	gp1a	.........((((....)))).((((((.((((.((((..(..(((((.(((..((((((((...........))))))))..))).)))))..)..)))))))).)))...)).).....	94	56.2	-46.6	90	81.5	74.5	73.5	82	200	0	0	0	0	0	0	92.6943	47.3381	90.4044	63.8789	110.601	225.228	0	0	0	0	0	0	middle
80	124	gga-miR-124a-3p_L-1R-2	TAAGGCACGCGGTGAATGC	19	chr20	+	9034837	9034981	tcctgcgaacccctctctccgccttccctgctccgagccgggccagcccgagcctctctctgcgtgttcacagcggaccttgatttaatgtccatacaatTAAGGCACGCGGTGAATGCcaagagaggagcctcacagcttcatt	48	gga-mir-124a-2,gga-mir-124a-2,cli-mir-124-2,cli-mir-124-2,tgu-mir-124-3,tgu-mir-124-3,hsa-mir-124-3,bta-mir-124b,ppy-mir-124-2,rno-mir-124-3,hsa-mir-124-3,bta-mir-124b,ppy-mir-124-2,rno-mir-124-3,mmu-mir-124-3,mdo-mir-124a-3,mmu-mir-124-3,mdo-mir-124a-3,cfa-mir-124-3,cfa-mir-124-3,efu-mir-124-3,efu-mir-124-3,dno-mir-124-2,dno-mir-124-2,gga-mir-124a-2,gga-mir-124a-2,cli-mir-124-2,cli-mir-124-2,tgu…	gga-mir-124a-2	ccgagcctctctctgcgtGTTCACAGCGGACCTTGATttaatgtccatacaaTTAAGGCACGCGGTGAATGCCAagagaggagcctcacagcttcatt	gga-miR-124a-3p	TTAAGGCACGCGGTGAATGCCA	3'	Diff	gp1a	....(((............))).......(((..(((.((((....))))..(((((((.((.(..(((((.(((..((((((((............))))))))..))).)))))..))))))))))...)))..)))......	76	57.9	-48.9	90	81.5	74.5	73.5	82	200	0	0	0	0	0	0	92.6943	47.3381	90.4044	63.8789	110.601	225.228	0	0	0	0	0	0	middle
81	125	gga-miR-125b-5p	TCCCTGAGACCCTAACTTGTGA	22	chr1	+	99187921	99188049	gaagacgaattctactggatcatatcagacttttcctagTCCCTGAGACCCTAACTTGTGAggttttgtagcaacaatcACAAGTCAGGCTCTTGGGACCTaggcggaggggaaccagcagctttggac	96	gga-mir-125b-2,gga-mir-125b-2,cli-mir-125-2,cli-mir-125-2,tgu-mir-125-1,tgu-mir-125-1,hsa-mir-125b-2,ptr-mir-125b-2,ppy-mir-125b-2,mml-mir-125b-2,ssc-mir-125b-2,ggo-mir-125b-2,mne-mir-125b-2,age-mir-125b-2,lla-mir-125b-2,lca-mir-125b,hsa-mir-125b-2,ptr-mir-125b-2,ppy-mir-125b-2,mml-mir-125b-2,ssc-mir-125b-2,ggo-mir-125b-2,mne-mir-125b-2,age-mir-125b-2,lla-mir-125b-2,lca-mir-125b,mmu-mir-125b-2,mm…	gga-mir-125b-2	atcagacttttcctagTCCCTGAGACCCTAACTTGTGAggttttgtagcaacaatcACAAGTCAGGCTCTTGGGACCTaggcggagggga	gga-miR-125b-5p	TCCCTGAGACCCTAACTTGTGA	5'	Yes	gp1a	.....((((..((.((((.((........(((..(((((..((..(((.(((.((((((((....((((....)))))))))))).))).)))..))..)))))..)))..)).)))).)).))))...	121	48.8	-44.2	2732	4430	2038.5	2567	1859.5	2248	1493	1628	1435	3626.5	4044.5	3383	2813.79	2573.1	2473.68	2230.98	2508.08	2531.56	1616.87	1792.61	1563.99	2796.51	2801.38	2889.02	high
81	126	gga-miR-125b-3p	ACAAGTCAGGCTCTTGGGACCT	22	chr1	+	99187921	99188049	gaagacgaattctactggatcatatcagacttttcctagTCCCTGAGACCCTAACTTGTGAggttttgtagcaacaatcACAAGTCAGGCTCTTGGGACCTaggcggaggggaaccagcagctttggac	96	gga-mir-125b-2,gga-mir-125b-2,cli-mir-125-2,cli-mir-125-2,tgu-mir-125-1,tgu-mir-125-1,hsa-mir-125b-2,ptr-mir-125b-2,ppy-mir-125b-2,mml-mir-125b-2,ssc-mir-125b-2,ggo-mir-125b-2,mne-mir-125b-2,age-mir-125b-2,lla-mir-125b-2,lca-mir-125b,hsa-mir-125b-2,ptr-mir-125b-2,ppy-mir-125b-2,mml-mir-125b-2,ssc-mir-125b-2,ggo-mir-125b-2,mne-mir-125b-2,age-mir-125b-2,lla-mir-125b-2,lca-mir-125b,mmu-mir-125b-2,mm…	gga-mir-125b-2	atcagacttttcctagTCCCTGAGACCCTAACTTGTGAggttttgtagcaacaatcACAAGTCAGGCTCTTGGGACCTaggcggagggga	gga-miR-125b-3p	ACAAGTCAGGCTCTTGGGACCT	3'	Yes	gp1a	.....((((..((.((((.((........(((..(((((..((..(((.(((.((((((((....((((....)))))))))))).))).)))..))..)))))..)))..)).)))).)).))))...	121	48.8	-44.2	65	87	36	80	74	59	25	19	0	40	60	23	66.9459	50.5327	43.6854	69.5281	99.8108	66.4421	27.0741	20.9211	0	30.8452	41.5583	19.6416	middle
82	127	gga-miR-125b-5p	TCCCTGAGACCCTAACTTGTGA	22	chr24	+	3416223	3416314	gttgcgcccctctcaaTCCCTGAGACCCTAACTTGTGAtgtttagcttttaaatccACGGGTTAGGCTCTTGGGAGCTgtgagttgtgcttt	140	gga-mir-125b-1,cli-mir-125-1,gga-mir-125b-1,cli-mir-125-1,tgu-mir-125-2,tgu-mir-125-2,hsa-mir-125b-1,ptr-mir-125b-1,ppy-mir-125b-1,mml-mir-125b-1,ggo-mir-125b-1,mne-mir-125b-1,age-mir-125b-1,lla-mir-125b-1,sla-mir-125b,hsa-mir-125b-1,ptr-mir-125b-1,ppy-mir-125b-1,mml-mir-125b-1,ggo-mir-125b-1,mne-mir-125b-1,age-mir-125b-1,lla-mir-125b-1,sla-mir-125b,mmu-mir-125b-1,mmu-mir-125b-1,bta-mir-125b-1,oa…	gga-mir-125b-1	gttgcgcccctctcaaTCCCTGAGACCCTAACTTGTGAtgtttagcttttaaatccacgggttaggctcttgggagctgtgagttgtgcttt	gga-miR-125b-5p	TCCCTGAGACCCTAACTTGTGA	5'	Yes	gp1a	...((((..(((.((.((((.((((.((((((..(((..((((((...)))))).)))..)))))).))))))))..)).)))..))))...	86	48.9	-35.5	2732	4430	2038.5	2567	1859.5	2248	1493	1628	1435	3626.5	4044.5	3383	2813.79	2573.1	2473.68	2230.98	2508.08	2531.56	1616.87	1792.61	1563.99	2796.51	2801.38	2889.02	high
82	128	tgu-miR-125-2-3p_R+1	ACGGGTTAGGCTCTTGGGAGCT	22	chr24	+	3416223	3416314	gttgcgcccctctcaaTCCCTGAGACCCTAACTTGTGAtgtttagcttttaaatccACGGGTTAGGCTCTTGGGAGCTgtgagttgtgcttt	140	gga-mir-125b-1,cli-mir-125-1,gga-mir-125b-1,cli-mir-125-1,tgu-mir-125-2,tgu-mir-125-2,hsa-mir-125b-1,ptr-mir-125b-1,ppy-mir-125b-1,mml-mir-125b-1,ggo-mir-125b-1,mne-mir-125b-1,age-mir-125b-1,lla-mir-125b-1,sla-mir-125b,hsa-mir-125b-1,ptr-mir-125b-1,ppy-mir-125b-1,mml-mir-125b-1,ggo-mir-125b-1,mne-mir-125b-1,age-mir-125b-1,lla-mir-125b-1,sla-mir-125b,mmu-mir-125b-1,mmu-mir-125b-1,bta-mir-125b-1,oa…	tgu-mir-125-2	cccctctcaaTCCCTGAGACCCTAACTTGTGAtgtttagcttttaaatccACGGGTTAGGCTCTTGGGAGCt	tgu-miR-125-2-3p	ACGGGTTAGGCTCTTGGGAGC	3'	Diff	gp1a	...((((..(((.((.((((.((((.((((((..(((..((((((...)))))).)))..)))))).))))))))..)).)))..))))...	86	48.9	-35.5	163	255	146	185	171	173	193	173	144	232	234	161	167.88	148.113	177.168	160.784	230.644	194.822	209.012	190.492	156.944	178.902	162.077	137.491	middle
83	129	gga-miR-126-5p	CATTATTACTTTTGGTACGCG	21	chr17	-	8354857	8354941	gctggtgacggccCATTATTACTTTTGGTACGCGctgtgacacttcaaacTCGTACCGTGAGTAATAATGCgctgtggtcagcac	84	gga-mir-126,gga-mir-126,cli-mir-126,cli-mir-126,hsa-mir-126,hsa-mir-126,mmu-mir-126a,mmu-mir-126a,bta-mir-126,bta-mir-126,eca-mir-126,eca-mir-126,ptr-mir-126,ptr-mir-126,mdo-mir-126,mdo-mir-126,ppy-mir-126,ppy-mir-126,mml-mir-126,mml-mir-126,cfa-mir-126,cpo-mir-126,nle-mir-126,mmr-mir-126,cfa-mir-126,cpo-mir-126,nle-mir-126,mmr-mir-126,efu-mir-126,efu-mir-126,rno-mir-126a,rno-mir-126a,ssc-mir-126…	gga-mir-126	gctggtgacggccCATTATTACTTTTGGTACGCGctgtgacacttcaaacTCGTACCGTGAGTAATAATGCGCtgtggtcagca	gga-miR-126-5p	CATTATTACTTTTGGTACGCG	5'	Yes	gp1a	(((((..(((((.((((((((((..(((((((.....(((....)))....)))))))..)))))))))).)))))..)))))..	83	50.6	-40.4	148	1331	223	59	35	48	5	20	7	24	26	7	152.431	773.092	270.607	51.2769	47.2078	54.0546	5.41482	22.0222	7.6292	18.5071	18.0086	5.97787	middle
83	130	gga-miR-126-3p_R-2	TCGTACCGTGAGTAATAATGC	21	chr17	-	8354857	8354941	gctggtgacggccCATTATTACTTTTGGTACGCGctgtgacacttcaaacTCGTACCGTGAGTAATAATGCgctgtggtcagcac	84	gga-mir-126,gga-mir-126,cli-mir-126,cli-mir-126,hsa-mir-126,hsa-mir-126,mmu-mir-126a,mmu-mir-126a,bta-mir-126,bta-mir-126,eca-mir-126,eca-mir-126,ptr-mir-126,ptr-mir-126,mdo-mir-126,mdo-mir-126,ppy-mir-126,ppy-mir-126,mml-mir-126,mml-mir-126,cfa-mir-126,cpo-mir-126,nle-mir-126,mmr-mir-126,cfa-mir-126,cpo-mir-126,nle-mir-126,mmr-mir-126,efu-mir-126,efu-mir-126,rno-mir-126a,rno-mir-126a,ssc-mir-126…	gga-mir-126	gctggtgacggccCATTATTACTTTTGGTACGCGctgtgacacttcaaacTCGTACCGTGAGTAATAATGCGCtgtggtcagca	gga-miR-126-3p	TCGTACCGTGAGTAATAATGCGC	3'	Diff	gp1a	(((((..(((((.((((((((((..(((((((.....(((....)))....)))))))..)))))))))).)))))..)))))..	83	50.6	-40.4	467	8897	663	499	143	188	47	26	27	33	45	56	480.981	5167.69	804.539	433.681	192.878	211.714	50.8993	28.6288	29.4269	25.4473	31.1687	47.823	high
84	131	gga-miR-128-1-5p	CGGGGCCGTAACACTGTCTGAGA	23	chr7	+	30233649	30233733	tgagctgttgaattCGGGGCCGTAACACTGTCTGAGAggtttatatttcTCACAGTGAACCGGTCTCTTTttcagctgcttcctg	108	gga-mir-128-1,gga-mir-128-1,cli-mir-128-1,cli-mir-128-1,tgu-mir-128-1,tgu-mir-128-1,hsa-mir-128-1,bta-mir-128-1,ptr-mir-128-1,ppy-mir-128-1,mml-mir-128a,rno-mir-128-1,ssc-mir-128-1,ppa-mir-128,age-mir-128,sla-mir-128,hsa-mir-128-1,bta-mir-128-1,ptr-mir-128-1,ppy-mir-128-1,mml-mir-128a,rno-mir-128-1,ssc-mir-128-1,ppa-mir-128,age-mir-128,sla-mir-128,mmu-mir-128-1,eca-mir-128-2,cja-mir-128-1,mmu-mir…	gga-mir-128-1	tgagctgttgaattCGGGGCCGTAACACTGTCTGAGAggtttatatttcTCACAGTGAACCGGTCTCTTTttcagctgcttc	gga-miR-128-1-5p	CGGGGCCGTAACACTGTCTGAGA	5'	Yes	gp1a	.((((.((((((...(((((((...((((((..((((..(....)..))))))))))...)))))))...)))))).))))....	80	47.1	-34.8	0	0	6	6	5	0	0	0	0	0	6	0	0	0	7.28089	5.21461	6.74397	0	0	0	0	0	4.15583	0	low
84	132	gga-miR-128-3p	TCACAGTGAACCGGTCTCTTT	21	chr7	+	30233649	30233733	tgagctgttgaattCGGGGCCGTAACACTGTCTGAGAggtttatatttcTCACAGTGAACCGGTCTCTTTttcagctgcttcctg	108	gga-mir-128-1,gga-mir-128-1,cli-mir-128-1,cli-mir-128-1,tgu-mir-128-1,tgu-mir-128-1,hsa-mir-128-1,bta-mir-128-1,ptr-mir-128-1,ppy-mir-128-1,mml-mir-128a,rno-mir-128-1,ssc-mir-128-1,ppa-mir-128,age-mir-128,sla-mir-128,hsa-mir-128-1,bta-mir-128-1,ptr-mir-128-1,ppy-mir-128-1,mml-mir-128a,rno-mir-128-1,ssc-mir-128-1,ppa-mir-128,age-mir-128,sla-mir-128,mmu-mir-128-1,eca-mir-128-2,cja-mir-128-1,mmu-mir…	gga-mir-128-1	tgagctgttgaattCGGGGCCGTAACACTGTCTGAGAggtttatatttcTCACAGTGAACCGGTCTCTTTttcagctgcttc	gga-miR-128-3p	TCACAGTGAACCGGTCTCTTT	3'	Yes	gp1a	.((((.((((((...(((((((...((((((..((((..(....)..))))))))))...)))))))...)))))).))))....	80	47.1	-34.8	1104	1361.5	833.5	817	572	666.5	198.5	250.5	257.5	1061.5	1212	824.5	1137.05	790.808	1011.44	710.055	771.51	750.571	214.968	275.828	280.646	818.556	839.478	704.108	high
85	133	gga-miR-128-3p	TCACAGTGAACCGGTCTCTTT	21	chr2	+	45428561	45428644	tgtccagctggaaggggggccgttacactgtaagagagtgagtagcaggtcTCACAGTGAACCGGTCTCTTTtcctgctgtgtc	80	gga-mir-128-2,gga-mir-128-2,cli-mir-128-2,cli-mir-128-2,hsa-mir-128-2,ppy-mir-128-2,mml-mir-128b,hsa-mir-128-2,ppy-mir-128-2,mml-mir-128b,mmu-mir-128-2,mmu-mir-128-2,eca-mir-128-1,eca-mir-128-1,ptr-mir-128-2,ptr-mir-128-2,mdo-mir-128a,mdo-mir-128a,cja-mir-128-2,cja-mir-128-2,cfa-mir-128-2,cpo-mir-128-2,dno-mir-128-2,ocu-mir-128b,nle-mir-128-2,oga-mir-128-2,mmr-mir-128,cfa-mir-128-2,cpo-mir-128-2,…	gga-mir-128-2	tgtccagctggaagGGGGGCCGTTACACTGTAAGAGAgtgagtagcaggtcTCACAGTGAACCGGTCTCTTTtcctgctgtgtc	gga-miR-128-3p	TCACAGTGAACCGGTCTCTTT	3'	Yes	gp1a	....((((.((((..(((((((...((((((..((((.((.....))..))))))))))...)))))))..)))).))))....	76	54.8	-36.6	1104	1361.5	833.5	817	572	666.5	198.5	250.5	257.5	1061.5	1212	824.5	1137.05	790.808	1011.44	710.055	771.51	750.571	214.968	275.828	280.646	818.556	839.478	704.108	high
86	134	gga-miR-129-5p	CTTTTTGCGGTCTGGGCTTGC	21	chr5	+	21051920	21052022	cggcagactttgtccttcgcgaatCTTTTTGCGGTCTGGGCTTGCtgtacataactacctacccgggAAGCCCTTACCCCAAAAAGCATtcgcggagggcgca	88	gga-mir-129-1,gga-mir-129-1,tgu-mir-129,tgu-mir-129,hsa-mir-129-2,ppy-mir-129-2,hsa-mir-129-2,ppy-mir-129-2,mmu-mir-129-2,mmu-mir-129-2,bta-mir-129-2,bta-mir-129-2,eca-mir-129b,eca-mir-129b,ptr-mir-129-2,ptr-mir-129-2,mml-mir-129-2,mml-mir-129-2,cja-mir-129-1,cja-mir-129-1,cfa-mir-129-2,cfa-mir-129-2,cfa-mir-129-2,cfa-mir-129-2,efu-mir-129a,efu-mir-129a,rno-mir-129-2,rno-mir-129-2,ssc-mir-129a,ss…	gga-mir-129-1	CTTTTTGCGGTCTGGGCTTGCtgtacataactacctacccgggAAGCCCTTACCCCAAAAAGCATt	gga-miR-129-5p	CTTTTTGCGGTCTGGGCTTGC	5'	Yes	gp1a	...........((((((((((((((((((((.(((..((((((.(((................))).))))))..))).))))))).)))))))))))))...	89	55.3	-48.5	54	44	50	42	41	107	5	0	0	0	5	0	55.6166	25.5568	60.6741	36.5022	55.3006	120.497	5.41482	0	0	0	3.46319	0	middle
86	135	gga-miR-129-1-3p	AAGCCCTTACCCCAAAAAGCAT	22	chr5	+	21051920	21052022	cggcagactttgtccttcgcgaatCTTTTTGCGGTCTGGGCTTGCtgtacataactacctacccgggAAGCCCTTACCCCAAAAAGCATtcgcggagggcgca	88	gga-mir-129-1,gga-mir-129-1,tgu-mir-129,tgu-mir-129,hsa-mir-129-2,ppy-mir-129-2,hsa-mir-129-2,ppy-mir-129-2,mmu-mir-129-2,mmu-mir-129-2,bta-mir-129-2,bta-mir-129-2,eca-mir-129b,eca-mir-129b,ptr-mir-129-2,ptr-mir-129-2,mml-mir-129-2,mml-mir-129-2,cja-mir-129-1,cja-mir-129-1,cfa-mir-129-2,cfa-mir-129-2,cfa-mir-129-2,cfa-mir-129-2,efu-mir-129a,efu-mir-129a,rno-mir-129-2,rno-mir-129-2,ssc-mir-129a,ss…	gga-mir-129-1	CTTTTTGCGGTCTGGGCTTGCtgtacataactacctacccgggAAGCCCTTACCCCAAAAAGCATt	gga-miR-129-1-3p	AAGCCCTTACCCCAAAAAGCAT	3'	Yes	gp1a	...........((((((((((((((((((((.(((..((((((.(((................))).))))))..))).))))))).)))))))))))))...	89	55.3	-48.5	81	78	103	58	70	169	0	0	0	0	0	0	83.4249	45.3052	124.989	50.4078	94.4156	190.317	0	0	0	0	0	0	middle
87	136	gga-miR-130b-5p	CCTCTTTCCCTGTTGCACTACT	22	chr15	-	420499	420575	gggcgggctgccCCTCTTTCCCTGTTGCACTACTgtcacggtcgcagcgagCAGTGCAATAATGAAAGGGCGTcagt	4	gga-mir-130b,gga-mir-130b,gga-mir-130b,gga-mir-130b,	gga-mir-130b	gggcgggctgccCCTCTTTCCCTGTTGCACTACTgtcacggtcgcagcgagCAGTGCAATAATGAAAGGGCGTcagt	gga-miR-130b-5p	CCTCTTTCCCTGTTGCACTACT	5'	Yes	gp1a	((((.....))))(((((((..(((((((((.((((.......)))).....)))))))))..))))))).......	57	59.7	-25.3	27	99	69	55	34	45	16	23	29	51	55	64	27.8083	57.5027	83.7303	47.8005	45.859	50.6762	17.3274	25.3255	31.6067	39.3277	38.0951	54.6548	middle
87	137	gga-miR-130b-3p	CAGTGCAATAATGAAAGGGCGT	22	chr15	-	420499	420575	gggcgggctgccCCTCTTTCCCTGTTGCACTACTgtcacggtcgcagcgagCAGTGCAATAATGAAAGGGCGTcagt	4	gga-mir-130b,gga-mir-130b,gga-mir-130b,gga-mir-130b,	gga-mir-130b	gggcgggctgccCCTCTTTCCCTGTTGCACTACTgtcacggtcgcagcgagCAGTGCAATAATGAAAGGGCGTcagt	gga-miR-130b-3p	CAGTGCAATAATGAAAGGGCGT	3'	Yes	gp1a	((((.....))))(((((((..(((((((((.((((.......)))).....)))))))))..))))))).......	57	59.7	-25.3	601	511	261	990	566	434	726	591	692	797	963	790	618.992	296.807	316.719	860.41	763.418	488.744	786.232	650.755	754.201	614.592	667.011	674.645	middle
88	138	gga-miR-130a-5p_L-1	CCCTTTTTCTGTTGTACTACT	21	chr15	-	429318	429403	tgctgttgtccagagCCCTTTTTCTGTTGTACTACTggcaattatgatgagCAGTGCAATATTAAAAGGGCATtggctggcagaaa	12	gga-mir-130a,gga-mir-130a,cli-mir-130c,cli-mir-130c,tgu-mir-130a,tgu-mir-130a,gga-mir-130a,gga-mir-130a,cli-mir-130c,cli-mir-130c,tgu-mir-130a,tgu-mir-130a,	gga-mir-130a	tgctgttgtccagaGCCCTTTTTCTGTTGTACTACTggcaattatgatgagCAGTGCAATATTAAAAGGGCATtggctggcag	gga-miR-130a-5p	GCCCTTTTTCTGTTGTACTACT	5'	Diff	gp1a	..((((...(((..((((((((..(((((((((.((..((....))...)).)))))))))..))))))))..)))...))))...	81	43	-31.4	7	0	0	0	0	0	0	0	0	0	0	0	7.20956	0	0	0	0	0	0	0	0	0	0	0	low
88	139	gga-miR-130a-3p	CAGTGCAATATTAAAAGGGCAT	22	chr15	-	429318	429403	tgctgttgtccagagCCCTTTTTCTGTTGTACTACTggcaattatgatgagCAGTGCAATATTAAAAGGGCATtggctggcagaaa	12	gga-mir-130a,gga-mir-130a,cli-mir-130c,cli-mir-130c,tgu-mir-130a,tgu-mir-130a,gga-mir-130a,gga-mir-130a,cli-mir-130c,cli-mir-130c,tgu-mir-130a,tgu-mir-130a,	gga-mir-130a	tgctgttgtccagaGCCCTTTTTCTGTTGTACTACTggcaattatgatgagCAGTGCAATATTAAAAGGGCATtggctggcag	gga-miR-130a-3p	CAGTGCAATATTAAAAGGGCAT	3'	Yes	gp1a	..((((...(((..((((((((..(((((((((.((..((....))...)).)))))))))..))))))))..)))...))))...	81	43	-31.4	0	8	6	15	0	0	0	5	14	15	33	10	0	4.64668	7.28089	13.0365	0	0	0	5.50554	15.2584	11.567	22.8571	8.53981	middle
89	140	gga-miR-130c-5p_L-1	CCCTTTTTATGTTGTACTACT	21	chr19	-	7677540	7677633	ttgagcggtgtctgtccagcgCCCTTTTTATGTTGTACTACTagtgatcatacacaaagCAGTGCAATGTTAAAAGGGCATtggccagcagtgc	12	gga-mir-130c,gga-mir-130c,cli-mir-130a,cli-mir-130a,mdo-mir-130c-1,mdo-mir-130c-1,gga-mir-130c,gga-mir-130c,cli-mir-130a,cli-mir-130a,mdo-mir-130c-1,mdo-mir-130c-1,	gga-mir-130c	ttgagcggtgtctgtccagcGCCCTTTTTATGTTGTACTACTagtgatcatacacaaagCAGTGCAATGTTAAAAGGGCATtggccagcagtgc	gga-miR-130c-5p	GCCCTTTTTATGTTGTACTACT	5'	Diff	gp1a	....((..((.(((.(((..((((((((.(..(((((((.((.(((......)))..)).)))))))..).))))))))..))).)))))..))	90	46.8	-36.2	6	0	0	0	0	0	0	0	0	0	0	0	6.17962	0	0	0	0	0	0	0	0	0	0	0	low
89	141	gga-miR-130c-3p	CAGTGCAATGTTAAAAGGGCAT	22	chr19	-	7677540	7677633	ttgagcggtgtctgtccagcgCCCTTTTTATGTTGTACTACTagtgatcatacacaaagCAGTGCAATGTTAAAAGGGCATtggccagcagtgc	12	gga-mir-130c,gga-mir-130c,cli-mir-130a,cli-mir-130a,mdo-mir-130c-1,mdo-mir-130c-1,gga-mir-130c,gga-mir-130c,cli-mir-130a,cli-mir-130a,mdo-mir-130c-1,mdo-mir-130c-1,	gga-mir-130c	ttgagcggtgtctgtccagcGCCCTTTTTATGTTGTACTACTagtgatcatacacaaagCAGTGCAATGTTAAAAGGGCATtggccagcagtgc	gga-miR-130c-3p	CAGTGCAATGTTAAAAGGGCAT	3'	Yes	gp1a	....((..((.(((.(((..((((((((.(..(((((((.((.(((......)))..)).)))))))..).))))))))..))).)))))..))	90	46.8	-36.2	11	50	14	9	9	0	13	5	6	9	18	10	11.3293	29.0418	16.9888	7.82191	12.1391	0	14.0785	5.50554	6.53931	6.94018	12.4675	8.53981	middle
90	142	gga-miR-132a-5p	ACCGTGGCTTTAGATTGTTACT	22	chr19	-	6000439	6000497	ACCGTGGCTTTAGATTGTTACTgtgctgctgggggggTAACAGTCTACAGCCATGGTCG	4	gga-mir-132a,gga-mir-132a,gga-mir-132a,gga-mir-132a,	gga-mir-132a	ACCGTGGCTTTAGATTGTTACTgtgctgctgggggggTAACAGTCTACAGCCATGGTCG	gga-miR-132a-5p	ACCGTGGCTTTAGATTGTTACT	5'	Yes	gp1a	(((((((((.((((((((((((...((....))..)))))))))))).)))))))))..	57	54.2	-29.5	5	5	0	0	0	0	8	0	0	0	0	0	5.14969	2.90418	0	0	0	0	8.66371	0	0	0	0	0	low
90	143	gga-miR-132a-3p	TAACAGTCTACAGCCATGGTCG	22	chr19	-	6000439	6000497	ACCGTGGCTTTAGATTGTTACTgtgctgctgggggggTAACAGTCTACAGCCATGGTCG	4	gga-mir-132a,gga-mir-132a,gga-mir-132a,gga-mir-132a,	gga-mir-132a	ACCGTGGCTTTAGATTGTTACTgtgctgctgggggggTAACAGTCTACAGCCATGGTCG	gga-miR-132a-3p	TAACAGTCTACAGCCATGGTCG	3'	Yes	gp1a	(((((((((.((((((((((((...((....))..)))))))))))).)))))))))..	57	54.2	-29.5	20	25	22	20	15	36	8	0	0	11	16	10	20.5987	14.5209	26.6966	17.382	20.2319	40.541	8.66371	0	0	8.48244	11.0822	8.53981	middle
91	144	gga-miR-133a-5p_R-1	AGCTGGTAAAATGGAACCAAAT	22	chr2	-	102133969	102134062	ctccaatgctttgctaaAGCTGGTAAAATGGAACCAAATcacctcttcaatggaTTTGGTCCCCTTCAACCAGCTGTagctatgcattgatcac	108	gga-mir-133a-1,gga-mir-133a-1,cli-mir-133a-1,cli-mir-133a-1,tgu-mir-133-1,tgu-mir-133-1,hsa-mir-133a-1,ptr-mir-133a-1,ppy-mir-133a,mml-mir-133a,ggo-mir-133a,ppa-mir-133a,mne-mir-133a,age-mir-133a,lla-mir-133a,sla-mir-133a,hsa-mir-133a-1,ptr-mir-133a-1,ppy-mir-133a,mml-mir-133a,ggo-mir-133a,ppa-mir-133a,mne-mir-133a,age-mir-133a,lla-mir-133a,sla-mir-133a,mmu-mir-133a-1,mmu-mir-133a-1,bta-mir-133a-…	gga-mir-133a-1	caatgctttgctaaAGCTGGTAAAATGGAACCAAATCacctcttcaatggatTTGGTCCCCTTCAACCAGCTGTagctatgcattga	gga-miR-133a-5p	AGCTGGTAAAATGGAACCAAATC	5'	Diff	gp1a	...((((((...((((.(((((((..((.((.((((((((............)))))))).)).))..))))))).))))...)))))).....	86	43.6	-38.1	5.5	7	6	2.5	2.5	11.5	0	0	0	0	0	0	5.66465	4.06585	7.28089	2.17275	3.37199	12.9506	0	0	0	0	0	0	middle
91	145	gga-miR-133a-3p_L+1	TTTGGTCCCCTTCAACCAGCTGT	23	chr2	-	102133969	102134062	ctccaatgctttgctaaAGCTGGTAAAATGGAACCAAATcacctcttcaatggaTTTGGTCCCCTTCAACCAGCTGTagctatgcattgatcac	108	gga-mir-133a-1,gga-mir-133a-1,cli-mir-133a-1,cli-mir-133a-1,tgu-mir-133-1,tgu-mir-133-1,hsa-mir-133a-1,ptr-mir-133a-1,ppy-mir-133a,mml-mir-133a,ggo-mir-133a,ppa-mir-133a,mne-mir-133a,age-mir-133a,lla-mir-133a,sla-mir-133a,hsa-mir-133a-1,ptr-mir-133a-1,ppy-mir-133a,mml-mir-133a,ggo-mir-133a,ppa-mir-133a,mne-mir-133a,age-mir-133a,lla-mir-133a,sla-mir-133a,mmu-mir-133a-1,mmu-mir-133a-1,bta-mir-133a-…	gga-mir-133a-1	caatgctttgctaaAGCTGGTAAAATGGAACCAAATCacctcttcaatggatTTGGTCCCCTTCAACCAGCTGTagctatgcattga	gga-miR-133a-3p	TTGGTCCCCTTCAACCAGCTGT	3'	Diff	gp1a	...((((((...((((.(((((((..((.((.((((((((............)))))))).)).))..))))))).))))...)))))).....	86	43.6	-38.1	166.5	138.917	205.833	53	77.3333	267.667	18.5	48.8333	11.5	16.5	7.5	34.1667	171.485	80.6877	249.775	46.0623	104.307	301.429	20.0348	53.7708	12.5337	12.7237	5.19479	29.1777	middle
92	146	gga-miR-133a-5p_R-1	AGCTGGTAAAATGGAACCAAAT	22	chr20	+	8478611	8478707	gtgaggccaaatgctttgctaaAGCTGGTAAAATGGAACCAAATcaactgttcaatggaTTTGGTCCCCTTCAACCAGCTGTagctgtgcattgatc	92	gga-mir-133a-2,gga-mir-133a-2,cli-mir-133a-2,cli-mir-133a-2,cli-mir-133a-2,cli-mir-133a-2,tgu-mir-133-3,tgu-mir-133-3,hsa-mir-133a-2,ppy-mir-133c,mml-mir-133c,hsa-mir-133a-2,ppy-mir-133c,mml-mir-133c,mmu-mir-133a-2,mmu-mir-133a-2,bta-mir-133a-1,bta-mir-133a-1,eca-mir-133a-2,eca-mir-133a-2,ptr-mir-133a-2,ptr-mir-133a-2,mdo-mir-133a-2,mdo-mir-133a-2,cfa-mir-133c,cfa-mir-133c,efu-mir-133-1,efu-mir-1…	gga-mir-133a-2	gtgaggccaaatgctttgctaaAGCTGGTAAAATGGAACCAAATCaactgttcaatggatTTGGTCCCCTTCAACCAGCTGTagctgtgcattgat	gga-miR-133a-5p	AGCTGGTAAAATGGAACCAAATC	5'	Diff	gp1a	.........(((((...((((.(((((((..((.((.((((((((............)))))))).)).))..))))))).))))...)))))....	84	44.3	-35.1	5.5	7	6	2.5	2.5	11.5	0	0	0	0	0	0	5.66465	4.06585	7.28089	2.17275	3.37199	12.9506	0	0	0	0	0	0	middle
92	147	gga-miR-133a-3p_L+1	TTTGGTCCCCTTCAACCAGCTGT	23	chr20	+	8478611	8478707	gtgaggccaaatgctttgctaaAGCTGGTAAAATGGAACCAAATcaactgttcaatggaTTTGGTCCCCTTCAACCAGCTGTagctgtgcattgatc	92	gga-mir-133a-2,gga-mir-133a-2,cli-mir-133a-2,cli-mir-133a-2,cli-mir-133a-2,cli-mir-133a-2,tgu-mir-133-3,tgu-mir-133-3,hsa-mir-133a-2,ppy-mir-133c,mml-mir-133c,hsa-mir-133a-2,ppy-mir-133c,mml-mir-133c,mmu-mir-133a-2,mmu-mir-133a-2,bta-mir-133a-1,bta-mir-133a-1,eca-mir-133a-2,eca-mir-133a-2,ptr-mir-133a-2,ptr-mir-133a-2,mdo-mir-133a-2,mdo-mir-133a-2,cfa-mir-133c,cfa-mir-133c,efu-mir-133-1,efu-mir-1…	gga-mir-133a-2	gtgaggccaaatgctttgctaaAGCTGGTAAAATGGAACCAAATCaactgttcaatggatTTGGTCCCCTTCAACCAGCTGTagctgtgcattgat	gga-miR-133a-3p	TTGGTCCCCTTCAACCAGCTGT	3'	Diff	gp1a	.........(((((...((((.(((((((..((.((.((((((((............)))))))).)).))..))))))).))))...)))))....	84	44.3	-35.1	166.5	138.917	205.833	53	77.3333	267.667	18.5	48.8333	11.5	16.5	7.5	34.1667	171.485	80.6877	249.775	46.0623	104.307	301.429	20.0348	53.7708	12.5337	12.7237	5.19479	29.1777	middle
93	148	gga-miR-133b_L+1R-1	TTTGGTCCCCTTCAACCAGCT	21	chr3	-	107382762	107382849	tatgctctgctctggctggtcaaacggaaccaagcccgtcttcctcggaggTTTGGTCCCCTTCAACCAGCTatagcagtgttgaaaa	44	gga-mir-133b,gga-mir-133b,cli-mir-133b,cli-mir-133b,tgu-mir-133-2,tgu-mir-133-2,bta-mir-133b,cfa-mir-133b,rno-mir-133b,bta-mir-133b,cfa-mir-133b,rno-mir-133b,eca-mir-133b,eca-mir-133b,ssc-mir-133b,ssc-mir-133b,cpo-mir-133b,ocu-mir-133b,cpo-mir-133b,ocu-mir-133b,dno-mir-133b,dno-mir-133b,gga-mir-133b,gga-mir-133b,cli-mir-133b,cli-mir-133b,tgu-mir-133-2,tgu-mir-133-2,bta-mir-133b,cfa-mir-133b,rno-m…	gga-mir-133b	ctctgctctggctggtcaaacggaaccaagcccgtcttcttcggaggtTTGGTCCCCTTCAACCAGCTAtagcagtgttgaaaa	gga-miR-133b	TTGGTCCCCTTCAACCAGCTA	3'	Diff	gp1a	...((.(((((.((((((((..((.((.((((((((..(((.....))))))))))).)).))..)))))))).))))).))......	79	52.3	-37.7	1.5	1.75	2	0	0	3.5	0	0	0	0	0	0	1.54491	1.01646	2.42696	0	0	3.94148	0	0	0	0	0	0	low
94	149	gga-miR-133c-3p_L+1R-1	TTTGGTCCCCTTCAACCAGCTG	22	chr23	+	4704442	4704523	tggtgccttcctggggctggtaaaaaggaaccagatcaactacaactggaTTTGGTCCCCTTCAACCAGCTGcagtggggca	8	gga-mir-133c,gga-mir-133c,cli-mir-133c,cli-mir-133c,gga-mir-133c,gga-mir-133c,cli-mir-133c,cli-mir-133c,	gga-mir-133c	tgccttcctgggGCTGGTAAAAAGGAACCAGATCaactacaactggatTTGGTCCCCTTCAACCAGCTGCagtggggca	gga-miR-133c-3p	TTGGTCCCCTTCAACCAGCTGC	3'	Diff	gp1a	...(((((..(((..((((((...((((.((((((((...........))))))))..))))..))))))..)))..)))))	79	53.7	-37.4	9.5	13.4167	20.3333	2	4.33333	20.1667	0	2.33333	0	0	0	1.66667	9.7844	7.79288	24.6741	1.7382	5.84477	22.7104	0	2.56925	0	0	0	1.4233	middle
95	150	gga-miR-135a-5p	TATGGCTTTTTATTCCTATGTGA	23	chr12	-	3187569	3187656	gcctcactgtcctgTATGGCTTTTTATTCCTATGTGAttatacatcccgcttcatatagggattgaagccgtgcaaggcgctggggtc	12	gga-mir-135a-1,gga-mir-135a-1,cli-mir-135-1,cli-mir-135-1,tgu-mir-135b,tgu-mir-135b,gga-mir-135a-1,gga-mir-135a-1,cli-mir-135-1,cli-mir-135-1,tgu-mir-135b,tgu-mir-135b,	gga-mir-135a-1	gcctcactgtcctgTATGGCTTTTTATTCCTATGTGAttatacatcccgcttcATATAGGGATTGAAGCCGTGCAaggcgctggggtc	gga-miR-135a-5p	TATGGCTTTTTATTCCTATGTGA	5'	Yes	gp1a	((((((..(((.(((((((((((..((((((((((((..............)))))))))))).))))))))))).)))..)))))).	87	48.9	-42	13	19.3333	21.6667	9.33333	5.66667	7.33333	49.3333	37.3333	44.3333	45	61.6667	38.3333	13.3892	11.2295	26.2921	8.11161	7.64317	8.25834	53.4262	41.1081	48.3183	34.7009	42.7127	32.736	middle
96	151	gga-miR-135a-5p	TATGGCTTTTTATTCCTATGTGA	23	chr26	-	2159966	2160065	taagccctctgctgtggtcTATGGCTTTTTATTCCTATGTGAttgcttttcctaactcatgtagggcgaaaagccatgggctactcaggggagggactcc	12	gga-mir-135a-3,gga-mir-135a-3,cli-mir-135-3,cli-mir-135-3,tgu-mir-135a-2,tgu-mir-135a-2,gga-mir-135a-3,gga-mir-135a-3,cli-mir-135-3,cli-mir-135-3,tgu-mir-135a-2,tgu-mir-135a-2,	gga-mir-135a-3	ccctctgctgtggtcTATGGCTTTTTATTCCTATGTGAttgcttttcctaactcATGTAGGGCGAAAAGCCATGGGctactcaggggagggactcc	gga-miR-135a-5p	TATGGCTTTTTATTCCTATGTGA	5'	Yes	gp1a	..(((((((..(((((((((((((((((((..(((((..((((((.......))).)))..))))).)))))))))))))))))..))..))))).))..	96	49	-45.5	13	19.3333	21.6667	9.33333	5.66667	7.33333	49.3333	37.3333	44.3333	45	61.6667	38.3333	13.3892	11.2295	26.2921	8.11161	7.64317	8.25834	53.4262	41.1081	48.3183	34.7009	42.7127	32.736	middle
97	152	gga-miR-135a-5p	TATGGCTTTTTATTCCTATGTGA	23	chr1	+	46379930	46380062	tgatcaagataaattcactctagtgtttTATGGCTTTTTATTCCTATGTGAtagtaataaagtctcatgtagggatggaagccatgaaatacattgtgaaaaatcatcaactcagatggggccatcagaatag	100	gga-mir-135a-2,gga-mir-135a-2,cli-mir-135-2,cli-mir-135-2,tgu-mir-135a-1,tgu-mir-135a-1,hsa-mir-135a-2,bta-mir-135a-2,eca-mir-135a-2,ptr-mir-135a-2,ppy-mir-135a-2,mml-mir-135a-2,ssc-mir-135-2,ggo-mir-135a,ppa-mir-135-2,age-mir-135-2,hsa-mir-135a-2,bta-mir-135a-2,eca-mir-135a-2,ptr-mir-135a-2,ppy-mir-135a-2,mml-mir-135a-2,ssc-mir-135-2,ggo-mir-135a,ppa-mir-135-2,age-mir-135-2,mmu-mir-135a-2,rno-mi…	gga-mir-135a-2	agataaattcactctagtgtttTATGGCTTTTTATTCCTATGTGAtagtaataaagtctcATGTAGGGATGGAAGCCATGAAatacattgtgaaaaatca	gga-miR-135a-5p	TATGGCTTTTTATTCCTATGTGA	5'	Yes	gp1a	((((...(((...(((((....(((((((((((((.(..(((((((..(((.............)))..)))))))..))))))))))))))...)))))..)))))))..((.((((....)))).))....	109	34.6	-42.4	13	19.3333	21.6667	9.33333	5.66667	7.33333	49.3333	37.3333	44.3333	45	61.6667	38.3333	13.3892	11.2295	26.2921	8.11161	7.64317	8.25834	53.4262	41.1081	48.3183	34.7009	42.7127	32.736	middle
98	153	gga-miR-137-3p_L+1	TTATTGCTTAAGAATACGCGTAG	23	chr8	+	12257752	12257854	ctttctgactctcttcggtgacgggtattcttgggtggataatacggattacgttgTTATTGCTTAAGAATACGCGTAGtcgaggagagtaccggcggcgggc	84	gga-mir-137,gga-mir-137,cli-mir-137a,cli-mir-137a,tgu-mir-137,tgu-mir-137,hsa-mir-137,bta-mir-137,ppy-mir-137,mml-mir-137,hsa-mir-137,bta-mir-137,ppy-mir-137,mml-mir-137,mmu-mir-137,eca-mir-137,mmu-mir-137,eca-mir-137,ptr-mir-137,ptr-mir-137,mdo-mir-137a,mdo-mir-137a,cja-mir-137,cja-mir-137,cfa-mir-137,cfa-mir-137,rno-mir-137,rno-mir-137,ssc-mir-137,ssc-mir-137,pal-mir-137,pal-mir-137,dno-mir-137…	gga-mir-137	tctgactctcttcggtgACGGGTATTCTTGGGTGGATAATAcggattacgttgtTATTGCTTAAGAATACGCGTAGtcgaggagagtaccggcggc	gga-miR-137-3p	TATTGCTTAAGAATACGCGTAG	3'	Diff	gp1a	.......(((((((((((..(((.((((((((..(..(.(((((((.....)).))))))..)..)))))))).)))..))))))))))).(((....)))..	83	50.5	-45.6	0	5	8	0	5	18	0	0	0	0	0	0	0	2.90418	9.70786	0	6.74397	20.2705	0	0	0	0	0	0	middle
99	154	gga-miR-138-5p_R+6	AGCTGGTGTTGTGAATCAGGCCG	23	chr2	-	40639999	40640094	ccctgccgggtgccgtgcagcAGCTGGTGTTGTGAATCAGGCCGtcaccagtcggagaacgGCTACTTCACAACACCAGGGTggcactgcaccaca	40	gga-mir-138-1,gga-mir-138-1,cli-mir-138-1,cli-mir-138-1,tgu-mir-138-1,tgu-mir-138-1,eca-mir-138-2,eca-mir-138-2,cfa-mir-138a,cfa-mir-138a,cpo-mir-138-1,cpo-mir-138-1,pal-mir-138-1,pal-mir-138-1,ocu-mir-138-1,ocu-mir-138-1,oga-mir-138-1,mmr-mir-138-1,oga-mir-138-1,mmr-mir-138-1,gga-mir-138-1,gga-mir-138-1,cli-mir-138-1,cli-mir-138-1,tgu-mir-138-1,tgu-mir-138-1,eca-mir-138-2,eca-mir-138-2,cfa-mir-1…	gga-mir-138-1	ccctgccgggtgccgtgcagcAGCTGGTGTTGTGAATCaggccgtcaccagtcggagaacggcTACTTCACAACACCAGGGTGgcactgcaccaca	gga-miR-138-5p	AGCTGGTGTTGTGAATC	5'	Diff	gp1a	........(((((.((((..(..(((((((((((((...(((((((.((....)).).))))))..))))))))))))).)..)))).)))))...	85	62.5	-51.7	19.5	11.5	5.5	13	15.5	11	10	12.5	7	18.5	24	15.5	20.0838	6.67961	6.67415	11.2983	20.9063	12.3875	10.8296	13.7639	7.6292	14.2659	16.6233	13.2367	middle
99	155	gga-miR-138-1-3p_L+2R-1	GCTACTTCACAACACCAGGGT	21	chr2	-	40639999	40640094	ccctgccgggtgccgtgcagcAGCTGGTGTTGTGAATCAGGCCGtcaccagtcggagaacgGCTACTTCACAACACCAGGGTggcactgcaccaca	40	gga-mir-138-1,gga-mir-138-1,cli-mir-138-1,cli-mir-138-1,tgu-mir-138-1,tgu-mir-138-1,eca-mir-138-2,eca-mir-138-2,cfa-mir-138a,cfa-mir-138a,cpo-mir-138-1,cpo-mir-138-1,pal-mir-138-1,pal-mir-138-1,ocu-mir-138-1,ocu-mir-138-1,oga-mir-138-1,mmr-mir-138-1,oga-mir-138-1,mmr-mir-138-1,gga-mir-138-1,gga-mir-138-1,cli-mir-138-1,cli-mir-138-1,tgu-mir-138-1,tgu-mir-138-1,eca-mir-138-2,eca-mir-138-2,cfa-mir-1…	gga-mir-138-1	ccctgccgggtgccgtgcagcAGCTGGTGTTGTGAATCaggccgtcaccagtcggagaacggcTACTTCACAACACCAGGGTGgcactgcaccaca	gga-miR-138-1-3p	TACTTCACAACACCAGGGTG	3'	Diff	gp1a	........(((((.((((..(..(((((((((((((...(((((((.((....)).).))))))..))))))))))))).)..)))).)))))...	85	62.5	-51.7	0	0	0	5	0	0	11	8	8	12	18	24	0	0	0	4.3455	0	0	11.9126	8.80887	8.71908	9.25357	12.4675	20.4956	middle
100	156	gga-miR-138-5p_R+6	AGCTGGTGTTGTGAATCAGGCCG	23	chr11	-	2065513	2065614	ggtattgttgctgcAGCTGGTGTTGTGAATCAGGCCGacggcaagcgcttcctactatccgGCTATTTCACTACACCAGGGTtgcatcataccacttccttc	80	gga-mir-138-2,gga-mir-138-2,cli-mir-138-2,cli-mir-138-2,tgu-mir-138-2,tgu-mir-138-2,hsa-mir-138-2,ppy-mir-138-2,mml-mir-138,hsa-mir-138-2,ppy-mir-138-2,mml-mir-138,mmu-mir-138-2,mmu-mir-138-2,bta-mir-138-2,ptr-mir-138,bta-mir-138-2,ptr-mir-138,eca-mir-138-1,eca-mir-138-1,mdo-mir-138,mdo-mir-138,efu-mir-138b,efu-mir-138b,rno-mir-138-2,rno-mir-138-2,ggo-mir-138,ggo-mir-138,dno-mir-138-2,nle-mir-138…	gga-mir-138-2	gttgctgcAGCTGGTGTTGTGAATCaggccgacggcaagcgcttcctactatccggcTATTTCACTACACCAGGGTTgcatca	gga-miR-138-5p	AGCTGGTGTTGTGAATC	5'	Diff	gp1a	((((.((.(((..(..(((((((.(((((...(((((..(((....)))..........)))))..))))).))))))).)..))).)))))).........	93	52	-36.3	19.5	11.5	5.5	13	15.5	11	10	12.5	7	18.5	24	15.5	20.0838	6.67961	6.67415	11.2983	20.9063	12.3875	10.8296	13.7639	7.6292	14.2659	16.6233	13.2367	middle
100	157	gga-miR-138-2-3p_L+2R-1	GCTATTTCACTACACCAGGGT	21	chr11	-	2065513	2065614	ggtattgttgctgcAGCTGGTGTTGTGAATCAGGCCGacggcaagcgcttcctactatccgGCTATTTCACTACACCAGGGTtgcatcataccacttccttc	80	gga-mir-138-2,gga-mir-138-2,cli-mir-138-2,cli-mir-138-2,tgu-mir-138-2,tgu-mir-138-2,hsa-mir-138-2,ppy-mir-138-2,mml-mir-138,hsa-mir-138-2,ppy-mir-138-2,mml-mir-138,mmu-mir-138-2,mmu-mir-138-2,bta-mir-138-2,ptr-mir-138,bta-mir-138-2,ptr-mir-138,eca-mir-138-1,eca-mir-138-1,mdo-mir-138,mdo-mir-138,efu-mir-138b,efu-mir-138b,rno-mir-138-2,rno-mir-138-2,ggo-mir-138,ggo-mir-138,dno-mir-138-2,nle-mir-138…	gga-mir-138-2	gttgctgcAGCTGGTGTTGTGAATCaggccgacggcaagcgcttcctactatccggcTATTTCACTACACCAGGGTTgcatca	gga-miR-138-2-3p	TATTTCACTACACCAGGGTT	3'	Diff	gp1a	((((.((.(((..(..(((((((.(((((...(((((..(((....)))..........)))))..))))).))))))).)..))).)))))).........	93	52	-36.3	0	5	0	0	0	0	0	0	0	0	0	0	0	2.90418	0	0	0	0	0	0	0	0	0	0	low
101	158	gga-miR-140-5p_L+1	CAGTGGTTTTACCCTATGGTAG	22	chr11	+	18715847	18715950	tgcgtctctccgtgtcctgcCAGTGGTTTTACCCTATGGTAGgttacgtcatgctgttctACCACAGGGTAGAACCACGGACgggatgccggggctgcctctgc	144	gga-mir-140,gga-mir-140,cli-mir-140,cli-mir-140,tgu-mir-140,tgu-mir-140,hsa-mir-140,ptr-mir-140,ppy-mir-140,mml-mir-140,hsa-mir-140,ptr-mir-140,ppy-mir-140,mml-mir-140,hsa-mir-140,ptr-mir-140,ppy-mir-140,mml-mir-140,hsa-mir-140,ptr-mir-140,ppy-mir-140,mml-mir-140,mmu-mir-140,mdo-mir-140,ssc-mir-140,mmu-mir-140,mdo-mir-140,ssc-mir-140,bta-mir-140,bta-mir-140,bta-mir-140,bta-mir-140,eca-mir-140,eca…	gga-mir-140	tgcgtctctccgtgtcctgccAGTGGTTTTACCCTATGGTAGgttacgtcatgctgttctaCCACAGGGTAGAACCACGGACgggatgccggggc	gga-miR-140-5p	AGTGGTTTTACCCTATGGTAG	5'	Diff	gp1a	.(((...(((((..(((((((.(((((((((((((.(((((((..(((......)))))))))).))))))))))))))).)))))..).)))).)))......	97	58.7	-52.2	132	170	135	109	71	52	289	289	324	385	464	418	135.952	98.7421	163.82	94.732	95.7644	58.5592	312.977	318.22	353.123	296.886	321.384	356.964	middle
101	159	gga-miR-140-3p_L+1	ACCACAGGGTAGAACCACGGAC	22	chr11	+	18715847	18715950	tgcgtctctccgtgtcctgcCAGTGGTTTTACCCTATGGTAGgttacgtcatgctgttctACCACAGGGTAGAACCACGGACgggatgccggggctgcctctgc	144	gga-mir-140,gga-mir-140,cli-mir-140,cli-mir-140,tgu-mir-140,tgu-mir-140,hsa-mir-140,ptr-mir-140,ppy-mir-140,mml-mir-140,hsa-mir-140,ptr-mir-140,ppy-mir-140,mml-mir-140,hsa-mir-140,ptr-mir-140,ppy-mir-140,mml-mir-140,hsa-mir-140,ptr-mir-140,ppy-mir-140,mml-mir-140,mmu-mir-140,mdo-mir-140,ssc-mir-140,mmu-mir-140,mdo-mir-140,ssc-mir-140,bta-mir-140,bta-mir-140,bta-mir-140,bta-mir-140,eca-mir-140,eca…	gga-mir-140	tgcgtctctccgtgtcctgccAGTGGTTTTACCCTATGGTAGgttacgtcatgctgttctaCCACAGGGTAGAACCACGGACgggatgccggggc	gga-miR-140-3p	CCACAGGGTAGAACCACGGAC	3'	Diff	gp1a	.(((...(((((..(((((((.(((((((((((((.(((((((..(((......)))))))))).))))))))))))))).)))))..).)))).)))......	97	58.7	-52.2	1179	2263	877	1718	937	1159	1088	1010	920	1696	2064	1612	1214.3	1314.43	1064.22	1493.12	1263.82	1305.19	1178.26	1112.12	1002.69	1307.84	1429.61	1376.62	high
102	160	gga-miR-142-5p_R-1	CCCATAAAGTAGAAAGCACTA	21	chr19	-	1034431	1034537	gactgagagacagtgcagtcaCCCATAAAGTAGAAAGCACTActaaacagcactgcagggTGTAGTGTTTCCTACTTTATGGatgagtgtactgtgggctacggaga	104	gga-mir-142,gga-mir-142,cli-mir-142,cli-mir-142,tgu-mir-142,tgu-mir-142,hsa-mir-142,bta-mir-142,ppy-mir-142,mml-mir-142,rno-mir-142,aja-mir-142,hsa-mir-142,bta-mir-142,ppy-mir-142,mml-mir-142,rno-mir-142,aja-mir-142,mmu-mir-142a,eca-mir-142,mmu-mir-142a,eca-mir-142,ptr-mir-142,ptr-mir-142,mdo-mir-142,mdo-mir-142,cja-mir-142,cja-mir-142,cfa-mir-142,pal-mir-142,cfa-mir-142,pal-mir-142,efu-mir-142,e…	gga-mir-142	gacagtgcagtcaCCCATAAAGTAGAAAGCACTACtaaacagcactgcagggTGTAGTGTTTCCTACTTTATGGatgagtgtactgtg	gga-miR-142-5p	CCCATAAAGTAGAAAGCACTAC	5'	Diff	gp1a	..(((((..((((((((.(((.(((((((((((.(((((((((......((...)).....))))))))).))))))))))).))).))))))))...)).)))...	102	46.7	-46.8	213	2690	269	170	54	61	25	9	9	28	19	30	219.377	1562.45	326.427	147.747	72.8349	68.6944	27.0741	9.90998	9.80897	21.5917	13.1601	25.6194	high
102	161	gga-miR-142-3p	TGTAGTGTTTCCTACTTTATGG	22	chr19	-	1034431	1034537	gactgagagacagtgcagtcaCCCATAAAGTAGAAAGCACTActaaacagcactgcagggTGTAGTGTTTCCTACTTTATGGatgagtgtactgtgggctacggaga	104	gga-mir-142,gga-mir-142,cli-mir-142,cli-mir-142,tgu-mir-142,tgu-mir-142,hsa-mir-142,bta-mir-142,ppy-mir-142,mml-mir-142,rno-mir-142,aja-mir-142,hsa-mir-142,bta-mir-142,ppy-mir-142,mml-mir-142,rno-mir-142,aja-mir-142,mmu-mir-142a,eca-mir-142,mmu-mir-142a,eca-mir-142,ptr-mir-142,ptr-mir-142,mdo-mir-142,mdo-mir-142,cja-mir-142,cja-mir-142,cfa-mir-142,pal-mir-142,cfa-mir-142,pal-mir-142,efu-mir-142,e…	gga-mir-142	gacagtgcagtcaCCCATAAAGTAGAAAGCACTACtaaacagcactgcagggTGTAGTGTTTCCTACTTTATGGatgagtgtactgtg	gga-miR-142-3p	TGTAGTGTTTCCTACTTTATGG	3'	Yes	gp1a	..(((((..((((((((.(((.(((((((((((.(((((((((......((...)).....))))))))).))))))))))).))).))))))))...)).)))...	102	46.7	-46.8	43	280	28	21	7	0	0	0	0	0	0	13	44.2873	162.634	33.9775	18.2511	9.44156	0	0	0	0	0	0	11.1018	middle
103	162	gga-miR-143-5p	GGTGCAGTGCTGCATCTCTGG	21	chr13	-	8112807	8112894	atgtctcccagcccaaGGTGCAGTGCTGCATCTCTGGtcaattgggagtcTGAGATGAAGCACTGTAGCTCGggaagggaggaactgt	88	gga-mir-143,gga-mir-143,cli-mir-143,cli-mir-143,mmu-mir-143,cja-mir-143,mmu-mir-143,cja-mir-143,eca-mir-143,eca-mir-143,mdo-mir-143,mdo-mir-143,cfa-mir-143,cpo-mir-143,pal-mir-143,dno-mir-143,ocu-mir-143,nle-mir-143,oga-mir-143,pha-mir-143,cfa-mir-143,cpo-mir-143,pal-mir-143,dno-mir-143,ocu-mir-143,nle-mir-143,oga-mir-143,pha-mir-143,efu-mir-143,efu-mir-143,ssc-mir-143,ssc-mir-143,cgr-mir-143,cgr…	gga-mir-143	tctcccagcccaaGGTGCAGTGCTGCATCTCTGGtcaattgggagtcTGAGATGAAGCACTGTAGCTCGggaagggagga	gga-miR-143-5p	GGTGCAGTGCTGCATCTCTGG	5'	Yes	gp1a	...((((((..(((.((.(((((((((.((((((.((((......)).)).)))))).))))))))).)).)))..))))))......	79	54.5	-44.7	12	151	13	11	10	14	0	0	11	7	11	0	12.3592	87.7062	15.7753	9.56011	13.4879	15.7659	0	0	11.9887	5.39792	7.61902	0	middle
103	163	gga-miR-143-3p_1ss22GT	TGAGATGAAGCACTGTAGCTCT	22	chr13	-	8112807	8112894	atgtctcccagcccaaGGTGCAGTGCTGCATCTCTGGtcaattgggagtcTGAGATGAAGCACTGTAGCTCGggaagggaggaactgt	88	gga-mir-143,gga-mir-143,cli-mir-143,cli-mir-143,mmu-mir-143,cja-mir-143,mmu-mir-143,cja-mir-143,eca-mir-143,eca-mir-143,mdo-mir-143,mdo-mir-143,cfa-mir-143,cpo-mir-143,pal-mir-143,dno-mir-143,ocu-mir-143,nle-mir-143,oga-mir-143,pha-mir-143,cfa-mir-143,cpo-mir-143,pal-mir-143,dno-mir-143,ocu-mir-143,nle-mir-143,oga-mir-143,pha-mir-143,efu-mir-143,efu-mir-143,ssc-mir-143,ssc-mir-143,cgr-mir-143,cgr…	gga-mir-143	tctcccagcccaaGGTGCAGTGCTGCATCTCTGGtcaattgggagtcTGAGATGAAGCACTGTAGCTCGggaagggagga	gga-miR-143-3p	TGAGATGAAGCACTGTAGCTCG	3'	Diff	gp1a	...((((((..(((.((.(((((((((.((((((.((((......)).)).)))))).))))))))).)).)))..))))))......	79	54.5	-44.7	1537	16658	1749	2139	814	1443	1496	1118	815	541	725	475	1583.01	9675.56	2122.38	1859.01	1097.92	1625.02	1620.11	1231.04	888.257	417.182	502.163	405.641	high
104	164	gga-miR-144-5p_R+1	GGATATCATCATATACTGTAAGT	23	chr19	-	6347887	6347971	cccgccgccctgggctGGATATCATCATATACTGTAAGTtcactatgagacacTACAGTATAGATGATGTACTcccctgggctgc	32	gga-mir-144,gga-mir-144,tgu-mir-144,tgu-mir-144,mmu-mir-144,mmu-mir-144,eca-mir-144,eca-mir-144,ssc-mir-144,ssc-mir-144,cpo-mir-144,cpo-mir-144,pal-mir-144,pal-mir-144,ocu-mir-144,ocu-mir-144,gga-mir-144,gga-mir-144,tgu-mir-144,tgu-mir-144,mmu-mir-144,mmu-mir-144,eca-mir-144,eca-mir-144,ssc-mir-144,ssc-mir-144,cpo-mir-144,cpo-mir-144,pal-mir-144,pal-mir-144,ocu-mir-144,ocu-mir-144,	gga-mir-144	cccgccgccctgggctGGATATCATCATATACTGTAAGttcactatgagacaCTACAGTATAGATGATGTACTCccctgggctgc	gga-miR-144-5p	GGATATCATCATATACTGTAAG	5'	Diff	gp1a	...((.((((.(((....((((((((.(((((((((..(((.....)))....)))))))))))))))))....))).)))).))	82	50.6	-36.9	47	56	21	0	0	0	0	0	0	0	5	0	48.407	32.5268	25.4831	0	0	0	0	0	0	0	3.46319	0	middle
104	165	gga-miR-144-3p_L-1R-1	TACAGTATAGATGATGTACT	20	chr19	-	6347887	6347971	cccgccgccctgggctGGATATCATCATATACTGTAAGTtcactatgagacacTACAGTATAGATGATGTACTcccctgggctgc	32	gga-mir-144,gga-mir-144,tgu-mir-144,tgu-mir-144,mmu-mir-144,mmu-mir-144,eca-mir-144,eca-mir-144,ssc-mir-144,ssc-mir-144,cpo-mir-144,cpo-mir-144,pal-mir-144,pal-mir-144,ocu-mir-144,ocu-mir-144,gga-mir-144,gga-mir-144,tgu-mir-144,tgu-mir-144,mmu-mir-144,mmu-mir-144,eca-mir-144,eca-mir-144,ssc-mir-144,ssc-mir-144,cpo-mir-144,cpo-mir-144,pal-mir-144,pal-mir-144,ocu-mir-144,ocu-mir-144,	gga-mir-144	cccgccgccctgggctGGATATCATCATATACTGTAAGttcactatgagacaCTACAGTATAGATGATGTACTCccctgggctgc	gga-miR-144-3p	CTACAGTATAGATGATGTACTC	3'	Diff	gp1a	...((.((((.(((....((((((((.(((((((((..(((.....)))....)))))))))))))))))....))).)))).))	82	50.6	-36.9	330	591	400	143	85	32	19	23	16	29	47	46	339.879	343.274	485.393	124.281	114.648	36.0364	20.5763	25.3255	17.4382	22.3628	32.554	39.2831	middle
105	166	gga-miR-145-5p_R-1	GTCCAGTTTTCCCAGGAATCCCT	23	chr13	-	8112195	8112280	ccgtgctctcaggGTCCAGTTTTCCCAGGAATCCCTtaggcgctacgttggggATTCCTGGAAATACTGTTCTTggggccacggct	52	gga-mir-145,gga-mir-145,cli-mir-145,cli-mir-145,mmu-mir-145a,mmu-mir-145a,eca-mir-145,eca-mir-145,mdo-mir-145,mdo-mir-145,cpo-mir-145,cpo-mir-145,pal-mir-145,ocu-mir-145,ppa-mir-145,nle-mir-145,oga-mir-145,mmr-mir-145,pal-mir-145,ocu-mir-145,ppa-mir-145,nle-mir-145,oga-mir-145,mmr-mir-145,dma-mir-145,dma-mir-145,gga-mir-145,gga-mir-145,cli-mir-145,cli-mir-145,mmu-mir-145a,mmu-mir-145a,eca-mir-145…	gga-mir-145	cgtgctctcaggGTCCAGTTTTCCCAGGAATCCCTTaggcgctacgttggggATTCCTGGAAATACTGTTCTTggggccacggct	gga-miR-145-5p	GTCCAGTTTTCCCAGGAATCCCTT	5'	Diff	gp1a	(((((..(((((((..((((.((.((((((((((((...(((...))).)))))))))))).)).)))).)))))))..)))))..	84	57	-44.4	17	207	32	13	0	48	31	34	0	0	0	0	17.5089	120.233	38.8314	11.2983	0	54.0546	33.5719	37.4377	0	0	0	0	middle
105	167	gga-miR-145-3p	ATTCCTGGAAATACTGTTCTT	21	chr13	-	8112195	8112280	ccgtgctctcaggGTCCAGTTTTCCCAGGAATCCCTtaggcgctacgttggggATTCCTGGAAATACTGTTCTTggggccacggct	52	gga-mir-145,gga-mir-145,cli-mir-145,cli-mir-145,mmu-mir-145a,mmu-mir-145a,eca-mir-145,eca-mir-145,mdo-mir-145,mdo-mir-145,cpo-mir-145,cpo-mir-145,pal-mir-145,ocu-mir-145,ppa-mir-145,nle-mir-145,oga-mir-145,mmr-mir-145,pal-mir-145,ocu-mir-145,ppa-mir-145,nle-mir-145,oga-mir-145,mmr-mir-145,dma-mir-145,dma-mir-145,gga-mir-145,gga-mir-145,cli-mir-145,cli-mir-145,mmu-mir-145a,mmu-mir-145a,eca-mir-145…	gga-mir-145	cgtgctctcaggGTCCAGTTTTCCCAGGAATCCCTTaggcgctacgttggggATTCCTGGAAATACTGTTCTTggggccacggct	gga-miR-145-3p	ATTCCTGGAAATACTGTTCTT	3'	Yes	gp1a	(((((..(((((((..((((.((.((((((((((((...(((...))).)))))))))))).)).)))).)))))))..)))))..	84	57	-44.4	16	318	0	9	0	9	0	0	0	0	0	0	16.479	184.706	0	7.82191	0	10.1352	0	0	0	0	0	0	middle
106	168	gga-miR-146a-5p_R+1	TGAGAACTGAATTCCATGGGTTG	23	chr13	-	7417830	7417929	cgtgtatcctcagcttTGAGAACTGAATTCCATGGGTTGtaattgaatcctttgtcagACCCATGGGGCTCAGTTCTTCagcttggatatttctgtcttc	12	gga-mir-146a,gga-mir-146a,cli-mir-146a,cli-mir-146a,tgu-mir-146c,tgu-mir-146c,gga-mir-146a,gga-mir-146a,cli-mir-146a,cli-mir-146a,tgu-mir-146c,tgu-mir-146c,	gga-mir-146a	gtgtatcctcagcttTGAGAACTGAATTCCATGGGTTgtaattgaatcctttgtcagACCCATGGGGCTCAGTTCTTCAGcttggatatttctgtcttc	gga-miR-146a-5p	TGAGAACTGAATTCCATGGGTT	5'	Diff	gp1a	...((((((..((((..(((((((((..((((((((((.....(((........)))))))))))))..))))))))).)))).))))))..........	87	44	-39.6	9970.5	11614.5	8055	74105	30473.5	26771.5	55437	43751.5	41795.5	81860.5	92768	84129.5	10269	6746.11	9774.6	64404.7	41102.5	30148.4	60036.3	48175.2	45552.3	63125.2	64254.7	71845	high
106	169	gga-miR-146a-3p_R-2	ACCCATGGGGCTCAGTTCTTC	21	chr13	-	7417830	7417929	cgtgtatcctcagcttTGAGAACTGAATTCCATGGGTTGtaattgaatcctttgtcagACCCATGGGGCTCAGTTCTTCagcttggatatttctgtcttc	12	gga-mir-146a,gga-mir-146a,cli-mir-146a,cli-mir-146a,tgu-mir-146c,tgu-mir-146c,gga-mir-146a,gga-mir-146a,cli-mir-146a,cli-mir-146a,tgu-mir-146c,tgu-mir-146c,	gga-mir-146a	gtgtatcctcagcttTGAGAACTGAATTCCATGGGTTgtaattgaatcctttgtcagACCCATGGGGCTCAGTTCTTCAGcttggatatttctgtcttc	gga-miR-146a-3p	ACCCATGGGGCTCAGTTCTTCAG	3'	Diff	gp1a	...((((((..((((..(((((((((..((((((((((.....(((........)))))))))))))..))))))))).)))).))))))..........	87	44	-39.6	103	199	85	562	365	390	258	276	256	821	986	676	106.084	115.586	103.146	488.435	492.31	439.194	279.405	303.906	279.011	633.099	682.942	577.291	middle
107	170	gga-miR-146c-5p	TGAGAACTGAATTCCATGGACTG	23	chr4	-	88337567	88337695	gaagatgtgacgaatcttggcagttcccagctcTGAGAACTGAATTCCATGGACTGgtttcaattccatgcgttcaGTCCATGGTATTCAGTTCTCTAgcttggctgcatcaaacttcacaactgctaa	12	gga-mir-146c,gga-mir-146c,cli-mir-146c,cli-mir-146c,tgu-mir-146a,tgu-mir-146a,gga-mir-146c,gga-mir-146c,cli-mir-146c,cli-mir-146c,tgu-mir-146a,tgu-mir-146a,	gga-mir-146c	gaagatgtgacgaatcttggcagttcccagctcTGAGAACTGAATTCCATGGACTGgtttcaattccatgcgttcAGTCCATGGTATTCAGTTCTCTagcttggctgcatcaaacttcacaactgctaa	gga-miR-146c-5p	TGAGAACTGAATTCCATGGACTG	5'	Yes	gp1a	..((.(((((.........((((..((.((((..(((((((((((.(((((((((((...((......))...))))))))))).))))))))))).)))).))))))........))))).)).....	89	45	-54.4	3887.5	3612.5	2765	7393	3666.5	3454.5	5981	4481.5	4564.5	6707.5	7438	6462.5	4003.88	2098.27	3355.28	6425.26	4945.35	3890.24	6477.21	4934.62	4974.78	5172.36	5151.85	5518.86	high
107	171	gga-miR-146c-3p_L-1R+1	GTCCATGGTATTCAGTTCTCTA	22	chr4	-	88337567	88337695	gaagatgtgacgaatcttggcagttcccagctcTGAGAACTGAATTCCATGGACTGgtttcaattccatgcgttcaGTCCATGGTATTCAGTTCTCTAgcttggctgcatcaaacttcacaactgctaa	12	gga-mir-146c,gga-mir-146c,cli-mir-146c,cli-mir-146c,tgu-mir-146a,tgu-mir-146a,gga-mir-146c,gga-mir-146c,cli-mir-146c,cli-mir-146c,tgu-mir-146a,tgu-mir-146a,	gga-mir-146c	gaagatgtgacgaatcttggcagttcccagctcTGAGAACTGAATTCCATGGACTGgtttcaattccatgcgttcAGTCCATGGTATTCAGTTCTCTagcttggctgcatcaaacttcacaactgctaa	gga-miR-146c-3p	AGTCCATGGTATTCAGTTCTCT	3'	Diff	gp1a	..((.(((((.........((((..((.((((..(((((((((((.(((((((((((...((......))...))))))))))).))))))))))).)))).))))))........))))).)).....	89	45	-54.4	54	118	22	26	20	15	0	11	8	30	44	18	55.6166	68.5386	26.6966	22.5966	26.9759	16.8921	0	12.1122	8.71908	23.1339	30.4761	15.3717	middle
108	172	gga-miR-146b-5p_R+2	TGAGAACTGAATTCCATAGGCGTT	24	chr6	+	23929095	23929199	ggactggctgcttggcttTGAGAACTGAATTCCATAGGCGTTaaagcatccaaaaaTGCCCTATGGATTCAGTTCTGCagttgggcagcaaataaacctccagcc	12	gga-mir-146b,gga-mir-146b,cli-mir-146b,cli-mir-146b,tgu-mir-146b,tgu-mir-146b,gga-mir-146b,gga-mir-146b,cli-mir-146b,cli-mir-146b,tgu-mir-146b,tgu-mir-146b,	gga-mir-146b	ggactggctgcttggcttTGAGAACTGAATTCCATAGGCGttaaagcatccaaaaatgCCCTATGGATTCAGTTCTGCagttgggcagcaaataaacctccagcc	gga-miR-146b-5p	TGAGAACTGAATTCCATAGGCG	5'	Diff	gp1a	((.(((((((((..(((...((((((((((.(((((((((((............)))).)))))))))))))))))..)))..))))))...........)))))	105	47.6	-44.1	62	286	43	72	8	6	326	290	241	118	144	113	63.8561	166.119	52.1797	62.5753	10.7904	6.75683	353.046	319.322	262.662	90.9935	99.74	96.4999	middle
108	173	gga-miR-146b-3p_L+2	TGCCCTATGGATTCAGTTCTGC	22	chr6	+	23929095	23929199	ggactggctgcttggcttTGAGAACTGAATTCCATAGGCGTTaaagcatccaaaaaTGCCCTATGGATTCAGTTCTGCagttgggcagcaaataaacctccagcc	12	gga-mir-146b,gga-mir-146b,cli-mir-146b,cli-mir-146b,tgu-mir-146b,tgu-mir-146b,gga-mir-146b,gga-mir-146b,cli-mir-146b,cli-mir-146b,tgu-mir-146b,tgu-mir-146b,	gga-mir-146b	ggactggctgcttggcttTGAGAACTGAATTCCATAGGCGttaaagcatccaaaaatgCCCTATGGATTCAGTTCTGCagttgggcagcaaataaacctccagcc	gga-miR-146b-3p	CCCTATGGATTCAGTTCTGC	3'	Diff	gp1a	((.(((((((((..(((...((((((((((.(((((((((((............)))).)))))))))))))))))..)))..))))))...........)))))	105	47.6	-44.1	0	0	0	0	0	0	15	11	11	8	5	0	0	0	0	0	0	0	16.2445	12.1122	11.9887	6.16905	3.46319	0	middle
109	174	gga-miR-147_R+1	GTGTGCGGAAATGCTTCTGCT	21	chr10	+	10692219	10692310	ggtactctatgaatctagtggaatcacttctgcacaaacttgactactgaaatcaGTGTGCGGAAATGCTTCTGCTacatttttagggtctc	24	gga-mir-147,gga-mir-147,cli-mir-147,cli-mir-147,tgu-mir-147,tgu-mir-147,rno-mir-147,rno-mir-147,chi-mir-147,chi-mir-147,cgr-mir-147,cgr-mir-147,gga-mir-147,gga-mir-147,cli-mir-147,cli-mir-147,tgu-mir-147,tgu-mir-147,rno-mir-147,rno-mir-147,chi-mir-147,chi-mir-147,cgr-mir-147,cgr-mir-147,	gga-mir-147	aatctagtggaatcacttctgcacaaacttgactactgaaatcaGTGTGCGGAAATGCTTCTGCtacatt	gga-miR-147	GTGTGCGGAAATGCTTCTGC	3'	Diff	gp1a	((.((((((..(((.(((..(((.((.((((((((..........((((....)))))))))))).)).)))..))).)))..)))))))).	91	41.3	-31.5	0	24	0	8	5	9	5	10	7	0	5	7	0	13.9401	0	6.95281	6.74397	10.1352	5.41482	11.0111	7.6292	0	3.46319	5.97787	middle
110	175	gga-miR-148a-5p	AAAGTTCTGTGACACTCAGACT	22	chr2	-	32024634	32024714	ctcctgaagcAAAGTTCTGTGACACTCAGACTctggttacgatagcagTCAGTGCACTACAGAACTTTGTctccgggggct	48	gga-mir-148a,gga-mir-148a,cli-mir-148a,cli-mir-148a,hsa-mir-148a,ppy-mir-148a,mml-mir-148a,hsa-mir-148a,ppy-mir-148a,mml-mir-148a,bta-mir-148a,eca-mir-148a,ssc-mir-148a,oar-mir-148a,bta-mir-148a,eca-mir-148a,ssc-mir-148a,oar-mir-148a,ptr-mir-148a,ptr-mir-148a,mdo-mir-148,mdo-mir-148,oan-mir-148,oan-mir-148,gga-mir-148a,gga-mir-148a,cli-mir-148a,cli-mir-148a,hsa-mir-148a,ppy-mir-148a,mml-mir-148a,…	gga-mir-148a	gaagcAAAGTTCTGTGACACTCAGACTctggttacgatagcagTCAGTGCACTACAGAACTTTGTctc	gga-miR-148a-5p	AAAGTTCTGTGACACTCAGACT	5'	Yes	gp1a	((((((.((((((((((((((.((((..(((((((.......))).))))))))...)))))))))))).)).))))))..	79	50.6	-33.4	13	54	6	11	0	19	0	0	0	0	0	0	13.3892	31.3651	7.28089	9.56011	0	21.3966	0	0	0	0	0	0	middle
110	176	gga-miR-148a-3p	TCAGTGCACTACAGAACTTTGT	22	chr2	-	32024634	32024714	ctcctgaagcAAAGTTCTGTGACACTCAGACTctggttacgatagcagTCAGTGCACTACAGAACTTTGTctccgggggct	48	gga-mir-148a,gga-mir-148a,cli-mir-148a,cli-mir-148a,hsa-mir-148a,ppy-mir-148a,mml-mir-148a,hsa-mir-148a,ppy-mir-148a,mml-mir-148a,bta-mir-148a,eca-mir-148a,ssc-mir-148a,oar-mir-148a,bta-mir-148a,eca-mir-148a,ssc-mir-148a,oar-mir-148a,ptr-mir-148a,ptr-mir-148a,mdo-mir-148,mdo-mir-148,oan-mir-148,oan-mir-148,gga-mir-148a,gga-mir-148a,cli-mir-148a,cli-mir-148a,hsa-mir-148a,ppy-mir-148a,mml-mir-148a,…	gga-mir-148a	gaagcAAAGTTCTGTGACACTCAGACTctggttacgatagcagTCAGTGCACTACAGAACTTTGTctc	gga-miR-148a-3p	TCAGTGCACTACAGAACTTTGT	3'	Yes	gp1a	((((((.((((((((((((((.((((..(((((((.......))).))))))))...)))))))))))).)).))))))..	79	50.6	-33.4	7539	14189	4464	6799	3109	1850	12475	9844	10930	15236	17473	14465	7764.7	8241.48	5416.99	5909.02	4193.4	2083.35	13510	10839.3	11912.4	11749	12102.5	12352.8	high
111	177	gga-miR-148b-3p	TCAGTGCATCACAGAACTTGGT	22	chr34	-	754439	754518	gcgcccgggccgaggttctgtcctacactccggctgtggctatgggcagTCAGTGCATCACAGAACTTGGTcccgggagc	8	gga-mir-148b,gga-mir-148b,cli-mir-148b,cli-mir-148b,gga-mir-148b,gga-mir-148b,cli-mir-148b,cli-mir-148b,	gga-mir-148b	cGAGGTTCTGTCCTACACTCCGGCTgtggctatgggcagTCAGTGCATCACAGAACTTGGT	gga-miR-148b-3p	TCAGTGCATCACAGAACTTGGT	3'	Yes	gp1a	((.((((((((.(((((((((....((((..((((((........))))))))))....))))))))))).)))))).))	80	65	-40.4	1261	1264	850	1397	815	614	1657	1507	1508	2120	2514	1943	1298.75	734.176	1031.46	1214.13	1099.27	691.448	1794.47	1659.37	1643.55	1634.8	1741.29	1659.29	high
112	178	gga-miR-153-3p_R+2	TTGCATAGTCACAAAAGTGATC	22	chr2	-	8820449	8820551	ttgccagctaattagcggttgccagtgtcatttttgtgatgttgcagctagtaatatgagcccagTTGCATAGTCACAAAAGTGATCattggaaactgtgact	100	gga-mir-153,gga-mir-153,cli-mir-153b,cli-mir-153b,tgu-mir-153-1,tgu-mir-153-1,hsa-mir-153-2,bta-mir-153-2,ppy-mir-153-2,mml-mir-153-2,rno-mir-153,ssc-mir-153,ggo-mir-153,mne-mir-153-2,hsa-mir-153-2,bta-mir-153-2,ppy-mir-153-2,mml-mir-153-2,rno-mir-153,ssc-mir-153,ggo-mir-153,mne-mir-153-2,mmu-mir-153,mmu-mir-153,eca-mir-153-1,eca-mir-153-1,eca-mir-153-2,eca-mir-153-2,ptr-mir-153,ptr-mir-153,mdo-m…	gga-mir-153	agcggttgccagtgTCATTTTTGTGATGTTGCAGCTagtaatatgagcccagTTGCATAGTCACAAAAGTGAtcattggaaactgtg	gga-miR-153-3p	TTGCATAGTCACAAAAGTGA	3'	Diff	gp1a	..............((((((.(((((((((((((((((((..(((((((.((.......))..)))))))..))))))))))))).)))))).))))))....	85	41.7	-40.5	0	0	0	0	0	5	0	0	0	0	0	0	0	0	0	0	0	5.63069	0	0	0	0	0	0	low
113	179	gga-miR-155_R+1	TTAATGCTAATCGTGATAGGGGT	23	chr1	+	102588211	102588302	tgtaggctgtatgttgTTAATGCTAATCGTGATAGGGGTttttacctctgaatgactcctacatgttagcattaacactgtaccatgcctct	84	gga-mir-155,gga-mir-155,cli-mir-155,cli-mir-155,tgu-mir-155,tgu-mir-155,hsa-mir-155,hsa-mir-155,bta-mir-155,bta-mir-155,eca-mir-155,eca-mir-155,ptr-mir-155,ptr-mir-155,ppy-mir-155,mml-mir-155,ppy-mir-155,mml-mir-155,cfa-mir-155,cfa-mir-155,efu-mir-155,efu-mir-155,cpo-mir-155,oga-mir-155,cpo-mir-155,oga-mir-155,pal-mir-155,pal-mir-155,dno-mir-155,dno-mir-155,ocu-mir-155,nle-mir-155,pha-mir-155,ocu…	gga-mir-155	tgTTAATGCTAATCGTGATAGGGGtttttacctctgaatgactcctacatgttagcattaaca	gga-miR-155	TTAATGCTAATCGTGATAGGGG	5'	Diff	gp1a	...((((.((((..((((((((((((.((((.((((((((((((....)))).))))))))))))))))))))))))..))))...))))..	87	40.2	-37.5	13	11	22	12	5	0	218	189	140	44	34	46	13.3892	6.38919	26.6966	10.4292	6.74397	0	236.086	208.11	152.584	33.9298	23.5497	39.2831	middle
114	180	gga-miR-181b-5p_R+1	AACATTCATTGCTGTCGGTGGGT	23	chr8	+	2003697	2003785	aaaaggtcacaatcAACATTCATTGCTGTCGGTGGGTttaactatgtggacaagctcactgaacaatgaatgcaactgtggccccacat	68	gga-mir-181b-1,gga-mir-181b-1,cli-mir-181b-1,cli-mir-181b-1,tgu-mir-181b-1,tgu-mir-181b-1,mmu-mir-181b-1,mmu-mir-181b-1,mdo-mir-181b-1,mdo-mir-181b-1,cja-mir-181b-1,cja-mir-181b-1,cfa-mir-181b-1,dma-mir-181b-1,cfa-mir-181b-1,dma-mir-181b-1,efu-mir-181b,efu-mir-181b,ssc-mir-181b-1,ssc-mir-181b-1,dno-mir-181b-1,ocu-mir-181b-1,dno-mir-181b-1,ocu-mir-181b-1,cgr-mir-181b,cgr-mir-181b,tch-mir-181b,nle-…	gga-mir-181b-1	aaaaggtcacaatcAACATTCATTGCTGTCGGTGGGtttaactatgtggacaagcTCACTGAACAATGAATGCAACtgtggccccacat	gga-miR-181b-5p	AACATTCATTGCTGTCGGTGGG	5'	Diff	gp1a	....(((((((.....(((((((((...(((((((((((..((....))..))))))))))).)))))))))....)))))))......	79	43.8	-33.1	369	779.5	260	448.5	323.5	436.5	176	194.5	188	350.5	365	283	380.047	452.761	315.505	389.792	436.335	491.559	190.602	214.166	204.898	270.281	252.813	241.677	middle
115	181	gga-miR-181b-5p_R+1	AACATTCATTGCTGTCGGTGGGT	23	chr17	+	10106444	10106530	ctaatggctgcaatcAACATTCATTGCTGTCGGTGGGTtttcattgctatcaactcactgatcaatgaatgcaaactgcggaccagc	72	gga-mir-181b-2,gga-mir-181b-2,cli-mir-181b-2,cli-mir-181b-2,tgu-mir-181b-2,tgu-mir-181b-2,hsa-mir-181b-2,eca-mir-181b,hsa-mir-181b-2,eca-mir-181b,mmu-mir-181b-2,mmu-mir-181b-2,bta-mir-181b-2,bta-mir-181b-2,ptr-mir-181b-2,ptr-mir-181b-2,mdo-mir-181b-2,mdo-mir-181b-2,cja-mir-181b-2,cja-mir-181b-2,cfa-mir-181b-2,dma-mir-181b-2,cfa-mir-181b-2,dma-mir-181b-2,efu-mir-181e,efu-mir-181e,ssc-mir-181b-2,ss…	gga-mir-181b-2	ctaatggctgcaatcAACATTCATTGCTGTCGGTGGGttttcattgctatcaacTCACTGATCAATGAATGCAAActgcggacca	gga-miR-181b-5p	AACATTCATTGCTGTCGGTGGG	5'	Diff	gp1a	....((((((((.....(((((((((..(((((((((((............)))))))))))))))))))).....))))).)))..	81	44.8	-32.2	369	779.5	260	448.5	323.5	436.5	176	194.5	188	350.5	365	283	380.047	452.761	315.505	389.792	436.335	491.559	190.602	214.166	204.898	270.281	252.813	241.677	middle
116	182	gga-miR-181a-5p	AACATTCAACGCTGTCGGTGAGT	23	chr17	+	10104804	10104907	gccatctttggatagcttcagtgAACATTCAACGCTGTCGGTGAGTttgagaactaagaaaaACCATCGACCGTTGACTGTACCttgaggtttatcacaaaccc	48	gga-mir-181a-2,gga-mir-181a-2,cli-mir-181a-2,cli-mir-181a-2,tgu-mir-181a-2,tgu-mir-181a-2,cfa-mir-181a-2,pal-mir-181a-2,ocu-mir-181a-2,tch-mir-181a-2,oga-mir-181a-2,mmr-mir-181a,cfa-mir-181a-2,pal-mir-181a-2,ocu-mir-181a-2,tch-mir-181a-2,oga-mir-181a-2,mmr-mir-181a,cpo-mir-181a-2,cpo-mir-181a-2,dma-mir-181a-2,dma-mir-181a-2,oan-mir-181a-2,oan-mir-181a-2,gga-mir-181a-2,gga-mir-181a-2,cli-mir-181a-…	gga-mir-181a-2	gccatctttggatagcttcagtgAACATTCAACGCTGTCGGTGAGTttgagaactaagaaaaaccatcgaccgttgactgtaccttgaggt	gga-miR-181a-5p	AACATTCAACGCTGTCGGTGAGT	5'	Yes	gp1a	......(((((((((((((((...(((.((((((..(((((((.((((............))))))))))))))))).)))...)))))))).))).))))...	95	44.2	-32.1	617	1938.5	425	748.5	480.5	694.5	309.5	284	337	533	644.5	479.5	635.471	1125.95	515.73	650.522	648.096	782.103	335.177	312.715	367.291	411.013	446.406	409.484	high
116	183	cli-miR-181a-2-3p	ACCATCGACCGTTGACTGTACC	22	chr17	+	10104804	10104907	gccatctttggatagcttcagtgAACATTCAACGCTGTCGGTGAGTttgagaactaagaaaaACCATCGACCGTTGACTGTACCttgaggtttatcacaaaccc	48	gga-mir-181a-2,gga-mir-181a-2,cli-mir-181a-2,cli-mir-181a-2,tgu-mir-181a-2,tgu-mir-181a-2,cfa-mir-181a-2,pal-mir-181a-2,ocu-mir-181a-2,tch-mir-181a-2,oga-mir-181a-2,mmr-mir-181a,cfa-mir-181a-2,pal-mir-181a-2,ocu-mir-181a-2,tch-mir-181a-2,oga-mir-181a-2,mmr-mir-181a,cpo-mir-181a-2,cpo-mir-181a-2,dma-mir-181a-2,dma-mir-181a-2,oan-mir-181a-2,oan-mir-181a-2,gga-mir-181a-2,gga-mir-181a-2,cli-mir-181a-…	cli-mir-181a-2	atctttggatagcttcagtgAACATTCAACGCTGTCGGTGAGTTtgagaactacaaaaACCATCGACCGTTGACTGTACCttgaggtttatcacaaaccc	cli-miR-181a-2-3p	ACCATCGACCGTTGACTGTACC	3'	Yes	gp1a	......(((((((((((((((...(((.((((((..(((((((.((((............))))))))))))))))).)))...)))))))).))).))))...	95	44.2	-32.1	0	23	0	0	0	7	0	0	0	9	2.5	0	0	13.3592	0	0	0	7.88296	0	0	0	6.94018	1.7316	0	middle
117	184	gga-miR-181a-5p	AACATTCAACGCTGTCGGTGAGT	23	chr8	+	2003508	2003625	tgtagtggttgcttcagtgAACATTCAACGCTGTCGGTGAGTttggaatttaagtgaaaACCATCGACCGTTGATTGTACCctccagctaaccatcctcctccttacttcatgctttc	96	gga-mir-181a-1,gga-mir-181a-1,cli-mir-181a-1,cli-mir-181a-1,tgu-mir-181a-1,tgu-mir-181a-1,mmu-mir-181a-1,mmu-mir-181a-1,eca-mir-181a-2,eca-mir-181a-2,mdo-mir-181a-1,mdo-mir-181a-1,cja-mir-181a-1,cja-mir-181a-1,cfa-mir-181a-1,cpo-mir-181a-1,dno-mir-181a-1,ocu-mir-181a-1,nle-mir-181a-1,oga-mir-181a-1,pha-mir-181a-1,dma-mir-181a-1,sbo-mir-181a-1,cfa-mir-181a-1,cpo-mir-181a-1,dno-mir-181a-1,ocu-mir-1…	gga-mir-181a-1	tgtagtggttgcttcagtgAACATTCAACGCTGTCGGTGAGTttggaatttaagtgaaaACCATCGACCGTTGATTGTACCctccagctaaccatcctcctcct	gga-miR-181a-5p	AACATTCAACGCTGTCGGTGAGT	5'	Yes	gp1a	....(((((((((..((...(((.((((((..(((((((.((((...((....))..))))))))))))))))).)))...))..))).)))))).......................	91	44.9	-31.2	617	1938.5	425	748.5	480.5	694.5	309.5	284	337	533	644.5	479.5	635.471	1125.95	515.73	650.522	648.096	782.103	335.177	312.715	367.291	411.013	446.406	409.484	high
117	185	gga-miR-181a-3p	ACCATCGACCGTTGATTGTACC	22	chr8	+	2003508	2003625	tgtagtggttgcttcagtgAACATTCAACGCTGTCGGTGAGTttggaatttaagtgaaaACCATCGACCGTTGATTGTACCctccagctaaccatcctcctccttacttcatgctttc	96	gga-mir-181a-1,gga-mir-181a-1,cli-mir-181a-1,cli-mir-181a-1,tgu-mir-181a-1,tgu-mir-181a-1,mmu-mir-181a-1,mmu-mir-181a-1,eca-mir-181a-2,eca-mir-181a-2,mdo-mir-181a-1,mdo-mir-181a-1,cja-mir-181a-1,cja-mir-181a-1,cfa-mir-181a-1,cpo-mir-181a-1,dno-mir-181a-1,ocu-mir-181a-1,nle-mir-181a-1,oga-mir-181a-1,pha-mir-181a-1,dma-mir-181a-1,sbo-mir-181a-1,cfa-mir-181a-1,cpo-mir-181a-1,dno-mir-181a-1,ocu-mir-1…	gga-mir-181a-1	tgtagtggttgcttcagtgAACATTCAACGCTGTCGGTGAGTttggaatttaagtgaaaACCATCGACCGTTGATTGTACCctccagctaaccatcctcctcct	gga-miR-181a-3p	ACCATCGACCGTTGATTGTACC	3'	Yes	gp1a	....(((((((((..((...(((.((((((..(((((((.((((...((....))..))))))))))))))))).)))...))..))).)))))).......................	91	44.9	-31.2	19	92	46	32	12	27	9	15	8	14	20.5	18	19.5688	53.4369	55.8202	27.8112	16.1855	30.4057	9.74668	16.5166	8.71908	10.7958	14.1991	15.3717	middle
118	186	gga-miR-182-5p_R-1	TTTGGCAATGGTAGAACTCACACT	24	chr1	-	1380872	1380953	ggctgctTTTGGCAATGGTAGAACTCACACTggtgcgctcgcaggatccggtggttctagacttgccaactacagccccggg	36	gga-mir-182,gga-mir-182,cli-mir-182,cli-mir-182,eca-mir-182,eca-mir-182,cpo-mir-182,dno-mir-182,oga-mir-182,cpo-mir-182,dno-mir-182,oga-mir-182,ocu-mir-182,ocu-mir-182,nle-mir-182,nle-mir-182,mmr-mir-182,mmr-mir-182,gga-mir-182,gga-mir-182,cli-mir-182,cli-mir-182,eca-mir-182,eca-mir-182,cpo-mir-182,dno-mir-182,oga-mir-182,cpo-mir-182,dno-mir-182,oga-mir-182,ocu-mir-182,ocu-mir-182,nle-mir-182,nle…	gga-mir-182	ggctgctTTTGGCAATGGTAGAACTCACACTGgtgcgctcgcaggatccggTGGTTCTAGACTTGCCAACtacagccccggg	gga-miR-182-5p	TTTGGCAATGGTAGAACTCACACTG	5'	Diff	gp1a	(((((...(((((((...((((((...(((((((((....)))....))))))))))))...)))))))...))))).....	77	58.5	-32.9	10	109	8	16	8	0	18	30	20	6	17	6	10.2994	63.3111	9.70786	13.9056	10.7904	0	19.4934	33.0333	21.7977	4.62679	11.7749	5.12389	middle
119	187	gga-miR-183	TATGGCACTGGTAGAATTCACTG	23	chr1	-	1382053	1382151	tactcctgttctgtgTATGGCACTGGTAGAATTCACTGtgcaaccccgcggtcagtgaattaccatagggccataaacagagcagagaaagacccgcga	40	gga-mir-183,gga-mir-183,cli-mir-183,cli-mir-183,tgu-mir-183,tgu-mir-183,bta-mir-183,ssc-mir-183,bta-mir-183,ssc-mir-183,eca-mir-183,eca-mir-183,mdo-mir-183,mdo-mir-183,cja-mir-183,cja-mir-183,chi-mir-183,chi-mir-183,cgr-mir-183,cgr-mir-183,gga-mir-183,gga-mir-183,cli-mir-183,cli-mir-183,tgu-mir-183,tgu-mir-183,bta-mir-183,ssc-mir-183,bta-mir-183,ssc-mir-183,eca-mir-183,eca-mir-183,mdo-mir-183,mdo…	gga-mir-183	actcctgttctgtgTATGGCACTGGTAGAATTCACTGtgcaaccccgcggtcagtgaattaccatagggccataaacagagcagagaaagacccgcga	gga-miR-183	TATGGCACTGGTAGAATTCACTG	5'	Yes	gp1a	...(((((((((((.((((((..(((((..(((((((((((......)))..)))))))))))))....)))))).))))))))).))...........	85	50.5	-41	12	41	5	13	0	0	19	16	15	0	8	6	12.3592	23.8143	6.06741	11.2983	0	0	20.5763	17.6177	16.3483	0	5.54111	5.12389	middle
120	188	gga-miR-184-3p_R-3	TGGACGGAGAACTGATAAG	19	chr10	+	19997327	19997400	ccgctctcacccccttatcacttttccagcccagcttcttcgctctgactgtTGGACGGAGAACTGATAAGggt	8	gga-mir-184,gga-mir-184,ocu-mir-184,ocu-mir-184,gga-mir-184,gga-mir-184,ocu-mir-184,ocu-mir-184,	gga-mir-184	ccgctctcacccCCTTATCACTTTTCCAGCCCAGCttcttcgctctgactgtTGGACGGAGAACTGATAAGGGT	gga-miR-184-3p	TGGACGGAGAACTGATAAGGGT	3'	Diff	gp1a	...........(((((((((.((((((...(((((.((........))..)))))..)))))).))))))))).	62	54.1	-27.2	0	11	6	7	0	26	14	18	5	55	37	30	0	6.38919	7.28089	6.08371	0	29.2796	15.1615	19.82	5.44943	42.4122	25.6276	25.6194	middle
121	189	gga-miR-190b-5p	TGATATGTTTGATATTAGGTTG	22	chr25	-	1891564	1891648	ccctgcctctgtcTGATATGTTTGATATTAGGTTGtttgattggaaaccaactaaatatcaaacatattcttacagcggcagggc	4	gga-mir-190b,gga-mir-190b,gga-mir-190b,gga-mir-190b,	gga-mir-190b	ccctgcctctgtcTGATATGTTTGATATTAGGTTGtttgattggaaaccaaCTAAATATCAAACATATTCTTAcagcggcagggc	gga-miR-190b-5p	TGATATGTTTGATATTAGGTTG	5'	Yes	gp1a	(((((((.((((..(((((((((((((((..(((((((......))).))))..)))))))))))))).)..)))).))))))).	84	40	-40.9	0	0	0	6	0	0	0	0	0	7	6	6	0	0	0	5.21461	0	0	0	0	0	5.39792	4.15583	5.12389	low
122	190	gga-miR-190a-5p_L-5R+2	TGTTTGATATATTAGGTTG	19	chr10	-	4289532	4289676	ctggatgtctttttctgcaggactctgtgtgataTGTTTGATATATTAGGTTGttatttaatccaactatatatcaaacatattcctacagtgtcctgccctgtctccgggggttttaacatagtagaaggcaatatgaaggagt	112	gga-mir-190a,gga-mir-190a,cli-mir-190,cli-mir-190,tgu-mir-190,tgu-mir-190,hsa-mir-190a,bta-mir-190a,ptr-mir-190a,ppy-mir-190a,mml-mir-190a,cfa-mir-190a,ggo-mir-190a,ppa-mir-190,hsa-mir-190a,bta-mir-190a,ptr-mir-190a,ppy-mir-190a,mml-mir-190a,cfa-mir-190a,ggo-mir-190a,ppa-mir-190,mmu-mir-190a,mmu-mir-190a,eca-mir-190a,eca-mir-190a,mdo-mir-190a,mdo-mir-190a,cja-mir-190a,oan-mir-190a,cja-mir-190a,oa…	gga-mir-190a	tgcaggactctgtgTGATATGTTTGATATATTAGGTtgttatttaatccaaCTATATATCAAACATATTCCTacagtgtcctgcc	gga-miR-190a-5p	TGATATGTTTGATATATTAGGT	5'	Diff	gp1a	.....((((((((.(((((((((.(((((.((((((((((((((((..(((((..........)))))))))))))))))))))..))))).))))))(((((....))))).........))).))))))))............	81	37.9	-50.7	8	5	0	0	0	0	0	0	0	0	0	0	8.2395	2.90418	0	0	0	0	0	0	0	0	0	0	low
123	191	gga-miR-191-5p	CAACGGAATCCCAAAAGCAGCTG	23	chr12	+	11829225	11829284	CAACGGAATCCCAAAAGCAGCTGtccccgcagcgcccagCTGCCCTGGGATTTCGTTACC	4	gga-mir-191,gga-mir-191,gga-mir-191,gga-mir-191,	gga-mir-191	CAACGGAATCCCAAAAGCAGCTGtccccgcagcgcccagCTGCCCTGGGATTTCGTTACC	gga-miR-191-5p	CAACGGAATCCCAAAAGCAGCTG	5'	Yes	gp1a	.((((((((((((...(((((((.............)))))))..))))))))))))...	56	61.7	-28.1	1020	3223	1109	804	464	583	391	410	297	391	504	428	1050.54	1872.03	1345.75	698.757	625.841	656.538	423.439	451.455	323.696	301.512	349.09	365.504	high
123	192	gga-miR-191-3p_1ss21CA	CTGCCCTGGGATTTCGTTACA	21	chr12	+	11829225	11829284	CAACGGAATCCCAAAAGCAGCTGtccccgcagcgcccagCTGCCCTGGGATTTCGTTACC	4	gga-mir-191,gga-mir-191,gga-mir-191,gga-mir-191,	gga-mir-191	CAACGGAATCCCAAAAGCAGCTGtccccgcagcgcccagCTGCCCTGGGATTTCGTTACC	gga-miR-191-3p	CTGCCCTGGGATTTCGTTACC	3'	Diff	gp1a	.((((((((((((...(((((((.............)))))))..))))))))))))...	56	61.7	-28.1	0	0	0	5	0	0	0	0	0	0	0	0	0	0	0	4.3455	0	0	0	0	0	0	0	0	low
124	193	gga-miR-193a-5p	TGGGTCTTTGCGGGCGAGATGA	22	chr18	+	7050371	7050451	gagctgagggcTGGGTCTTTGCGGGCGAGATGAgaggttcgtgtcttcAACTGGCCTACAAAGTCCCAGTtctcggctccc	28	gga-mir-193a,gga-mir-193a,tgu-mir-193b,tgu-mir-193b,hsa-mir-193a,hsa-mir-193a,ptr-mir-193a,ptr-mir-193a,mml-mir-193a,mml-mir-193a,efu-mir-193a,efu-mir-193a,ssc-mir-193a,ssc-mir-193a,gga-mir-193a,gga-mir-193a,tgu-mir-193b,tgu-mir-193b,hsa-mir-193a,hsa-mir-193a,ptr-mir-193a,ptr-mir-193a,mml-mir-193a,mml-mir-193a,efu-mir-193a,efu-mir-193a,ssc-mir-193a,ssc-mir-193a,	gga-mir-193a	agctgagggcTGGGTCTTTGCGGGCGAGATGAgaggttcgtgtcttcAACTGGCCTACAAAGTCCCAGTtctcggct	gga-miR-193a-5p	TGGGTCTTTGCGGGCGAGATGA	5'	Yes	gp1a	((((((((..(((((.(((((..(((.((.(((.(((......)))))).)).)))..))))).)))))..))))))))..	79	59.3	-49.2	220	370	281	460	282	293	198	207	161	535	503	466	226.586	214.909	340.989	399.786	380.36	329.958	214.427	227.93	175.472	412.555	348.397	397.955	middle
124	194	gga-miR-193a-3p	AACTGGCCTACAAAGTCCCAGT	22	chr18	+	7050371	7050451	gagctgagggcTGGGTCTTTGCGGGCGAGATGAgaggttcgtgtcttcAACTGGCCTACAAAGTCCCAGTtctcggctccc	28	gga-mir-193a,gga-mir-193a,tgu-mir-193b,tgu-mir-193b,hsa-mir-193a,hsa-mir-193a,ptr-mir-193a,ptr-mir-193a,mml-mir-193a,mml-mir-193a,efu-mir-193a,efu-mir-193a,ssc-mir-193a,ssc-mir-193a,gga-mir-193a,gga-mir-193a,tgu-mir-193b,tgu-mir-193b,hsa-mir-193a,hsa-mir-193a,ptr-mir-193a,ptr-mir-193a,mml-mir-193a,mml-mir-193a,efu-mir-193a,efu-mir-193a,ssc-mir-193a,ssc-mir-193a,	gga-mir-193a	agctgagggcTGGGTCTTTGCGGGCGAGATGAgaggttcgtgtcttcAACTGGCCTACAAAGTCCCAGTtctcggct	gga-miR-193a-3p	AACTGGCCTACAAAGTCCCAGT	3'	Yes	gp1a	((((((((..(((((.(((((..(((.((.(((.(((......)))))).)).)))..))))).)))))..))))))))..	79	59.3	-49.2	5	8	0	30	20	0	8	0	9	36	75	58	5.14969	4.64668	0	26.073	26.9759	0	8.66371	0	9.80897	27.7607	51.9479	49.5309	middle
125	195	gga-miR-193b-5p	CGGGGTTTTGGGGGCGAGATGA	22	chr14	+	775097	775188	ggctgtggttccagagtCGGGGTTTTGGGGGCGAGATGAgcttatgttttatccAACTGGCCCACAAAGTCCCGCTtttggtggtcactttg	84	gga-mir-193b,gga-mir-193b,cli-mir-193,cli-mir-193,tgu-mir-193a,tgu-mir-193a,mmu-mir-193b,mmu-mir-193b,bta-mir-193b,bta-mir-193b,eca-mir-193b,eca-mir-193b,mdo-mir-193b,cpo-mir-193b,pal-mir-193b,ocu-mir-193b,tch-mir-193b,oga-mir-193b,mmr-mir-193,dma-mir-193,mdo-mir-193b,cpo-mir-193b,pal-mir-193b,ocu-mir-193b,tch-mir-193b,oga-mir-193b,mmr-mir-193,dma-mir-193,cfa-mir-193b,cfa-mir-193b,efu-mir-193b,ef…	gga-mir-193b	gtggttccagagtCGGGGTTTTGGGGGCGAGATGAgcttatgttttatccAACTGGCCCACAAAGTCCCGCTTTtggtggtca	gga-miR-193b-5p	CGGGGTTTTGGGGGCGAGATGA	5'	Yes	gp1a	....(((..((((((..((((..((((.((((.((.(((((....))).....)).)).)))).))))..))))..))))).)..)))....	84	53.3	-34.8	0	0	6	9	0	0	0	0	0	0	0	0	0	0	7.28089	7.82191	0	0	0	0	0	0	0	0	low
125	196	gga-miR-193b-3p_R-2	AACTGGCCCACAAAGTCCCGCT	22	chr14	+	775097	775188	ggctgtggttccagagtCGGGGTTTTGGGGGCGAGATGAgcttatgttttatccAACTGGCCCACAAAGTCCCGCTtttggtggtcactttg	84	gga-mir-193b,gga-mir-193b,cli-mir-193,cli-mir-193,tgu-mir-193a,tgu-mir-193a,mmu-mir-193b,mmu-mir-193b,bta-mir-193b,bta-mir-193b,eca-mir-193b,eca-mir-193b,mdo-mir-193b,cpo-mir-193b,pal-mir-193b,ocu-mir-193b,tch-mir-193b,oga-mir-193b,mmr-mir-193,dma-mir-193,mdo-mir-193b,cpo-mir-193b,pal-mir-193b,ocu-mir-193b,tch-mir-193b,oga-mir-193b,mmr-mir-193,dma-mir-193,cfa-mir-193b,cfa-mir-193b,efu-mir-193b,ef…	gga-mir-193b	gtggttccagagtCGGGGTTTTGGGGGCGAGATGAgcttatgttttatccAACTGGCCCACAAAGTCCCGCTTTtggtggtca	gga-miR-193b-3p	AACTGGCCCACAAAGTCCCGCTTT	3'	Diff	gp1a	....(((..((((((..((((..((((.((((.((.(((((....))).....)).)).)))).))))..))))..))))).)..)))....	84	53.3	-34.8	0	0	0	0	5	12	5	5	6	6	10	7	0	0	0	0	6.74397	13.5137	5.41482	5.50554	6.53931	4.62679	6.92639	5.97787	middle
126	197	gga-miR-194_R+1	TGTAACAGCAACTCCATGTGGAC	23	chr3	+	18493694	18493769	tggtgctctcataTGTAACAGCAACTCCATGTGGACtacactgacttccagtggagatgctgttacttttgatagc	16	gga-mir-194,gga-mir-194,cli-mir-194,cli-mir-194,tgu-mir-194-2,tgu-mir-194-1,tgu-mir-194-1,tgu-mir-194-2,gga-mir-194,gga-mir-194,cli-mir-194,cli-mir-194,tgu-mir-194-2,tgu-mir-194-1,tgu-mir-194-1,tgu-mir-194-2,	gga-mir-194	tggtgctctcataTGTAACAGCAACTCCATGTGGActacactgacttccagtggagatgctgttacttttgatag	gga-miR-194	TGTAACAGCAACTCCATGTGGA	5'	Diff	gp1a	....(((.(((...(((((((((.((((((.((((...........)))))))))).)))))))))...))).)))	72	44.7	-31.7	173	245	86	33	18	14	606	433	5	17	20	8	178.179	142.305	104.359	28.6803	24.2783	15.7659	656.276	476.78	5.44943	13.1092	13.8528	6.83185	middle
127	198	gga-miR-196-5p_R+1	TAGGTAGTTTCATGTTGTTGGG	22	chr2	-	32553100	32553196	gagaactgctctgtggttTAGGTAGTTTCATGTTGTTGGGgctccacctttctctctacagcacgaaactgccttaattacttcagttgatatcatc	28	gga-mir-196-5,gga-mir-196-4,gga-mir-196-2,gga-mir-196-5,gga-mir-196-2,gga-mir-196-4,cli-mir-196-3,cli-mir-196-3,tgu-mir-196,tgu-mir-196,mdo-mir-196b,mdo-mir-196b,oan-mir-196b,oan-mir-196b,gga-mir-196-5,gga-mir-196-4,gga-mir-196-2,gga-mir-196-5,gga-mir-196-2,gga-mir-196-4,cli-mir-196-3,cli-mir-196-3,tgu-mir-196,tgu-mir-196,mdo-mir-196b,mdo-mir-196b,oan-mir-196b,oan-mir-196b,	gga-mir-196-5	aactgctctgtggttTAGGTAGTTTCATGTTGTTGGggctccacctttctctCTACAGCACGAAACTGCCTTAAttacttcagttgatatcatc	gga-miR-196-5p	TAGGTAGTTTCATGTTGTTGG	5'	Diff	gp1a	...(((((....((..((.((((((((((.((((((.((((...........)))).)))))).)))))))))).))..))..))))).........	85	43.3	-33.8	86	110.333	86.3333	44	17.6667	17.3333	114.333	113.667	101.667	152	217.667	163	88.5746	64.0855	104.764	38.2404	23.8287	19.5197	123.819	125.159	110.805	117.212	150.764	139.199	middle
128	199	gga-miR-196-5p_R+1	TAGGTAGTTTCATGTTGTTGGG	22	chr27	+	3382487	3382581	tgaactagaactgctctgtgaatTAGGTAGTTTCATGTTGTTGGGctttaaattttaaacacaagaacatcaaactacctgatttactccagtta	8	gga-mir-196-1,gga-mir-196-1,cli-mir-196-1,cli-mir-196-1,gga-mir-196-1,gga-mir-196-1,cli-mir-196-1,cli-mir-196-1,	gga-mir-196-1	tgaactagaactgctctgtgaatTAGGTAGTTTCATGTTGTTGGgctttaaattttaaacaCAAGAACATCAAACTACCTGATttactccagtta	gga-miR-196-5p	TAGGTAGTTTCATGTTGTTGG	5'	Diff	gp1a	........(((((....((((((((((((((((.(((((.(((...(((((...)))))..))).))))).))))))))))))))))..))))).	86	33.7	-33.3	86	110.333	86.3333	44	17.6667	17.3333	114.333	113.667	101.667	152	217.667	163	88.5746	64.0855	104.764	38.2404	23.8287	19.5197	123.819	125.159	110.805	117.212	150.764	139.199	middle
129	200	gga-miR-196-5p_R+1	TAGGTAGTTTCATGTTGTTGGG	22	chr34	-	856403	856510	tttcatgcagctgatctgtggttTAGGTAGTTTCATGTTGTTGGGattggcttttagctcggcaacaagaaactgccttaattacgtcagttagtcttcatcaagggc	52	gga-mir-196-3,gga-mir-196-3,cli-mir-196-2,cli-mir-196-2,mmu-mir-196a-2,bta-mir-196a-2,mmu-mir-196a-2,bta-mir-196a-2,cfa-mir-196a-2,cpo-mir-196c,pal-mir-196a,dno-mir-196a,ocu-mir-196a-2,tch-mir-196a,pha-mir-196a-2,dma-mir-196,cfa-mir-196a-2,cpo-mir-196c,pal-mir-196a,dno-mir-196a,ocu-mir-196a-2,tch-mir-196a,pha-mir-196a-2,dma-mir-196,oga-mir-196,oga-mir-196,gga-mir-196-3,gga-mir-196-3,cli-mir-196-2…	gga-mir-196-3	tttcatgcagctgatctgtggttTAGGTAGTTTCATGTTGTTGGgattggcttttagctcggcaacaagaaactgccttaattacgtcagttagtcttcatcaagggc	gga-miR-196-5p	TAGGTAGTTTCATGTTGTTGG	5'	Diff	gp1a	........(((((((..((..((.((((((((((.(((((..(((.(((.....))))))..))))).)))))))))).))..))))))))).(((((.....)))))	84	42.6	-36.8	86	110.333	86.3333	44	17.6667	17.3333	114.333	113.667	101.667	152	217.667	163	88.5746	64.0855	104.764	38.2404	23.8287	19.5197	123.819	125.159	110.805	117.212	150.764	139.199	middle
130	201	gga-miR-199-5p	CCCAGTGTTCAGACTACCTGTTC	23	chr17	+	5709293	5709386	ctccactccgtctgCCCAGTGTTCAGACTACCTGTTCaggactacgagattgtACAGTAGTCTGCACATTGGTTaggctgtgctgggatacacc	96	gga-mir-199-1,gga-mir-199-1,cli-mir-199-2,cli-mir-199-2,tgu-mir-199-1,tgu-mir-199-1,mmu-mir-199a-1,mmu-mir-199a-1,bta-mir-199b,bta-mir-199b,eca-mir-199b,cja-mir-199-2,eca-mir-199b,cja-mir-199-2,mdo-mir-199b-1,mdo-mir-199b-1,cfa-mir-199-3,cfa-mir-199-3,efu-mir-199-3,efu-mir-199-3,ssc-mir-199b,ssc-mir-199b,cpo-mir-199-3,cpo-mir-199-3,pal-mir-199-3,ppa-mir-199b,nle-mir-199b,mmr-mir-199-3,pha-mir-199…	gga-mir-199-1	ctccactccgtctgCCCAGTGTTCAGACTACCTGTTCaggactacgagattgTACAGTAGTCTGCACATTGGttaggctgtgctgggatacacc	gga-miR-199-5p	CCCAGTGTTCAGACTACCTGTTC	5'	Yes	gp1a	.((((....((((..(((((((.((((((((.(((.(((..........))).))))))))))).)))))))..)))).....)))).......	86	52.1	-33.1	1750	2810	1574.5	2134.5	1118	1046	1451	1156.5	1050	1774	2090	1986.5	1802.39	1632.15	1910.63	1855.1	1507.95	1177.94	1571.38	1273.43	1144.38	1367.99	1447.61	1696.43	high
130	202	gga-miR-199-3p_L-1R+2	ACAGTAGTCTGCACATTGGTT	21	chr17	+	5709293	5709386	ctccactccgtctgCCCAGTGTTCAGACTACCTGTTCaggactacgagattgtACAGTAGTCTGCACATTGGTTaggctgtgctgggatacacc	96	gga-mir-199-1,gga-mir-199-1,cli-mir-199-2,cli-mir-199-2,tgu-mir-199-1,tgu-mir-199-1,mmu-mir-199a-1,mmu-mir-199a-1,bta-mir-199b,bta-mir-199b,eca-mir-199b,cja-mir-199-2,eca-mir-199b,cja-mir-199-2,mdo-mir-199b-1,mdo-mir-199b-1,cfa-mir-199-3,cfa-mir-199-3,efu-mir-199-3,efu-mir-199-3,ssc-mir-199b,ssc-mir-199b,cpo-mir-199-3,cpo-mir-199-3,pal-mir-199-3,ppa-mir-199b,nle-mir-199b,mmr-mir-199-3,pha-mir-199…	gga-mir-199-1	ctccactccgtctgCCCAGTGTTCAGACTACCTGTTCaggactacgagattgTACAGTAGTCTGCACATTGGttaggctgtgctgggatacacc	gga-miR-199-3p	TACAGTAGTCTGCACATTGG	3'	Diff	gp1a	.((((....((((..(((((((.((((((((.(((.(((..........))).))))))))))).)))))))..)))).....)))).......	86	52.1	-33.1	2677	4351.5	1993.5	2359.5	1282.5	948	3047	2644.5	2779	3241	4249.5	3207	2757.14	2527.51	2419.08	2050.64	1729.83	1067.58	3299.79	2911.88	3028.79	2499.24	2943.37	2738.72	high
131	203	gga-miR-199-5p	CCCAGTGTTCAGACTACCTGTTC	23	chr8	+	4639866	4639998	tagaagcgtccggagatcctgctccgtcgcCCCAGTGTTCAGACTACCTGTTCaggacaatgctgttgtACAGTAGTCTGCACATTGGTTagactgggcaagggaaagcagcgacatggactattggggacgc	140	gga-mir-199-2,gga-mir-199-2,cli-mir-199-1,cli-mir-199-1,tgu-mir-199-2,tgu-mir-199-2,hsa-mir-199a-2,ptr-mir-199a-2,ppy-mir-199a,mml-mir-199a-1,ggo-mir-199a,ppa-mir-199a,mne-mir-199a,sla-mir-199a,hsa-mir-199a-2,ptr-mir-199a-2,ppy-mir-199a,mml-mir-199a-1,ggo-mir-199a,ppa-mir-199a,mne-mir-199a,sla-mir-199a,mmu-mir-199a-2,mmu-mir-199a-2,bta-mir-199a-1,oar-mir-199a,bta-mir-199a-1,oar-mir-199a,eca-mir-1…	gga-mir-199-2	gaagcgtccggagatcctgctccgtcgcCCCAGTGTTCAGACTACCTGTTCaggacaatgctgttgTACAGTAGTCTGCACATTGGttagactgggcaagggaaagca	gga-miR-199-5p	CCCAGTGTTCAGACTACCTGTTC	5'	Yes	gp1a	.....((((((.....((((((((.(((...(((((((.((((((((.(((....((((....))))..))))))))))).)))))))...))).))))).)))....((......)).........))))))	88	54.1	-50.4	1750	2810	1574.5	2134.5	1118	1046	1451	1156.5	1050	1774	2090	1986.5	1802.39	1632.15	1910.63	1855.1	1507.95	1177.94	1571.38	1273.43	1144.38	1367.99	1447.61	1696.43	high
131	204	gga-miR-199-3p_L-1R+2	ACAGTAGTCTGCACATTGGTT	21	chr8	+	4639866	4639998	tagaagcgtccggagatcctgctccgtcgcCCCAGTGTTCAGACTACCTGTTCaggacaatgctgttgtACAGTAGTCTGCACATTGGTTagactgggcaagggaaagcagcgacatggactattggggacgc	140	gga-mir-199-2,gga-mir-199-2,cli-mir-199-1,cli-mir-199-1,tgu-mir-199-2,tgu-mir-199-2,hsa-mir-199a-2,ptr-mir-199a-2,ppy-mir-199a,mml-mir-199a-1,ggo-mir-199a,ppa-mir-199a,mne-mir-199a,sla-mir-199a,hsa-mir-199a-2,ptr-mir-199a-2,ppy-mir-199a,mml-mir-199a-1,ggo-mir-199a,ppa-mir-199a,mne-mir-199a,sla-mir-199a,mmu-mir-199a-2,mmu-mir-199a-2,bta-mir-199a-1,oar-mir-199a,bta-mir-199a-1,oar-mir-199a,eca-mir-1…	gga-mir-199-2	gaagcgtccggagatcctgctccgtcgcCCCAGTGTTCAGACTACCTGTTCaggacaatgctgttgTACAGTAGTCTGCACATTGGttagactgggcaagggaaagca	gga-miR-199-3p	TACAGTAGTCTGCACATTGG	3'	Diff	gp1a	.....((((((.....((((((((.(((...(((((((.((((((((.(((....((((....))))..))))))))))).)))))))...))).))))).)))....((......)).........))))))	88	54.1	-50.4	2677	4351.5	1993.5	2359.5	1282.5	948	3047	2644.5	2779	3241	4249.5	3207	2757.14	2527.51	2419.08	2050.64	1729.83	1067.58	3299.79	2911.88	3028.79	2499.24	2943.37	2738.72	high
132	205	gga-miR-200b-5p_L+2	CATCTTACTGGGCAGCATTGGA	22	chr21	-	2593452	2593544	cctgagatgccattacCATCTTACTGGGCAGCATTGGAtgttctctgtttttcTAATACTGCCTGGTAATGATGAttgtggtgtttcgtgcac	12	gga-mir-200b,gga-mir-200b,cli-mir-200b,cli-mir-200b,mdo-mir-200b,mdo-mir-200b,gga-mir-200b,gga-mir-200b,cli-mir-200b,cli-mir-200b,mdo-mir-200b,mdo-mir-200b,	gga-mir-200b	gccattaccaTCTTACTGGGCAGCATTGGAtgttctctgtttttcTAATACTGCCTGGTAATGATGATtgtggtgtttcgtgcac	gga-miR-200b-5p	TCTTACTGGGCAGCATTGGA	5'	Diff	gp1a	..(((((..((((...((((((((..(((((.((((((.............)))))).)))))..)))).))))...))))..))))).....	86	44.1	-38.4	0	6	0	0	0	0	0	0	0	0	0	0	0	3.48501	0	0	0	0	0	0	0	0	0	0	low
132	206	gga-miR-200b-3p_R-1	TAATACTGCCTGGTAATGATGA	22	chr21	-	2593452	2593544	cctgagatgccattacCATCTTACTGGGCAGCATTGGAtgttctctgtttttcTAATACTGCCTGGTAATGATGAttgtggtgtttcgtgcac	12	gga-mir-200b,gga-mir-200b,cli-mir-200b,cli-mir-200b,mdo-mir-200b,mdo-mir-200b,gga-mir-200b,gga-mir-200b,cli-mir-200b,cli-mir-200b,mdo-mir-200b,mdo-mir-200b,	gga-mir-200b	gccattaccaTCTTACTGGGCAGCATTGGAtgttctctgtttttcTAATACTGCCTGGTAATGATGATtgtggtgtttcgtgcac	gga-miR-200b-3p	TAATACTGCCTGGTAATGATGAT	3'	Diff	gp1a	..(((((..((((...((((((((..(((((.((((((.............)))))).)))))..)))).))))...))))..))))).....	86	44.1	-38.4	91	1524.5	42	40	0	0	69	41	0	9	0	6	93.7243	885.484	50.9663	34.764	0	0	74.7245	45.1455	0	6.94018	0	5.12389	middle
133	207	gga-miR-200a-3p	TAACACTGTCTGGTAACGATGT	22	chr21	-	2591123	2591214	tggtcctctgtgggcatcttactagacagtgctggatttcttggatctattcTAACACTGTCTGGTAACGATGTttaaagggtgaaccaaac	16	gga-mir-200a,gga-mir-200a,cli-mir-200a,cli-mir-200a,tgu-mir-200a,tgu-mir-200a,mdo-mir-200a,mdo-mir-200a,gga-mir-200a,gga-mir-200a,cli-mir-200a,cli-mir-200a,tgu-mir-200a,tgu-mir-200a,mdo-mir-200a,mdo-mir-200a,	gga-mir-200a	ggtcctctgtgggCATCTTACTAGACAGTGCTGGAtttcttggatctattcTAACACTGTCTGGTAACGATGTttaaagggtgaacc	gga-miR-200a-3p	TAACACTGTCTGGTAACGATGT	3'	Yes	gp1a	(((((((((.(..((((((((((((((((((.((((..............)))).))))))))))))).)))))..).)))).)).)))...	89	43.5	-39.3	53	1544	39	41	0	5	56	32	5	0	0	0	54.5867	896.81	47.3258	35.6331	0	5.63069	60.646	35.2355	5.44943	0	0	0	middle
134	208	gga-mir-202-p5_1ss3CT	TTTTTTGAGAGTTTGATC	18	chr6	+	22288441	22288529	gctcgttgttcctttttcctatgcatatacTTCTTTGAGAGTTTGATCtaaagaggcatagagcatgggaaaatggggcgactgaggta	4	gga-mir-202,gga-mir-202,gga-mir-202,gga-mir-202,	gga-mir-202	gctcgttgttccttTTTCCTATGCATATACTTCTTTgagagtttgatctaaAGAGGCATAGAGCATGGGAAAAtggggcgactgaggta	gga-mir-202-p5	TTCTTTgagagtttgatc	5'	New	gp1a	.(((((((..((.(((((((((((.(((.(((((((.(((......)))))))))).)))..))))))))))).))..)))).)))...	85	42.7	-40.4	0	0	0	13	7	13	0	0	0	0	0	0	0	0	0	11.2983	9.44156	14.6398	0	0	0	0	0	0	middle
135	209	gga-miR-203a_1ss21TA	GTGAAATGTTTAGGACCACTAG	22	chr5	+	50197309	50197406	ctcagcctccttggtgcagtggttcttaacagttcaacagttctctatcataattGTGAAATGTTTAGGACCACTTGaccagcgaggcccgggcatcg	8	gga-mir-203a,gga-mir-203a,cpo-mir-203,cpo-mir-203,gga-mir-203a,gga-mir-203a,cpo-mir-203,cpo-mir-203,	gga-mir-203a	ctcagcctccttggtgcagtggttcttaacagttcaacagttctctatcataattGTGAAATGTTTAGGACCACTTGaccagcgaggcccgggcatcg	gga-miR-203a	GTGAAATGTTTAGGACCACTTG	3'	Diff	gp1a	(((.(((((..((((..(((((((((.((((.((((.(((((.........))))))))).)))).)))))))))..))))..)))))..))).....	93	49	-37.5	12	105	24	14	6	8	24	20	6	10	13	21	12.3592	60.9877	29.1236	12.1674	8.09277	9.0091	25.9911	22.0222	6.53931	7.71131	9.0043	17.9336	middle
136	210	gga-miR-204	TTCCCTTTGTCATCCTATGCCT	22	chr28	+	2661986	2662066	cctgtgagcTTCCCTTTGTCATCCTATGCCTgagcgatgcctggaggctgggacggtgaagggaggcccacgggctgccac	24	gga-mir-211,gga-mir-211,gga-mir-211,gga-mir-211,cli-mir-204-3,cli-mir-204-3,tgu-mir-204-3,tgu-mir-204-4,tgu-mir-204-4,tgu-mir-204-3,tgu-mir-204-5,tgu-mir-204-5,gga-mir-211,gga-mir-211,gga-mir-211,gga-mir-211,cli-mir-204-3,cli-mir-204-3,tgu-mir-204-3,tgu-mir-204-4,tgu-mir-204-4,tgu-mir-204-3,tgu-mir-204-5,tgu-mir-204-5,	gga-mir-211	cctgtgagcTTCCCTTTGTCATCCTATGCCTgagcgatgcctggaggctgggacggtgaagggaggcccacggg	gga-miR-204	TTCCCTTTGTCATCCTATGCCT	5'	Yes	gp1a	((((((.(((((((((..((.(((((.((((..((...))....))))))))).))..))))))))).)))))).......	74	64.2	-42.1	11.6667	7.66667	6	6.66667	6	8	2.33333	0	0	3	2	1.66667	12.0159	4.45307	7.28089	5.79401	8.09277	9.0091	2.52692	0	0	2.31339	1.38528	1.4233	middle
137	211	gga-miR-204	TTCCCTTTGTCATCCTATGCCT	22	chr10	+	5710226	5710326	ctactgagactgtgtgacctgtgggcTTCCCTTTGTCATCCTATGCCTggagatcacagtgaggcagggacagcaaagggatgctcagctgtcgtctcttc	16	gga-mir-204-2,gga-mir-204-2,cli-mir-204-2,cli-mir-204-2,tgu-mir-204-2,tgu-mir-204-2,mdo-mir-204,mdo-mir-204,gga-mir-204-2,gga-mir-204-2,cli-mir-204-2,cli-mir-204-2,tgu-mir-204-2,tgu-mir-204-2,mdo-mir-204,mdo-mir-204,	gga-mir-204-2	ctactgagactgtgtgacctgtgggcTTCCCTTTGTCATCCTATGCCTggagatcacagtgaggcagggacagcaaagggatgctcagctgtcgtctcttc	gga-miR-204	TTCCCTTTGTCATCCTATGCCT	5'	Yes	gp1a	.....(((((.....(((...(((((.(((((((((..((((.(((((.............)))))))))..))))))))).)))))...))))))))...	93	54.5	-41	11.6667	7.66667	6	6.66667	6	8	2.33333	0	0	3	2	1.66667	12.0159	4.45307	7.28089	5.79401	8.09277	9.0091	2.52692	0	0	2.31339	1.38528	1.4233	middle
138	212	gga-miR-204	TTCCCTTTGTCATCCTATGCCT	22	Z	-	35793646	35793750	gtcaacagtgtctgttcatgtgacccgtggacTTCCCTTTGTCATCCTATGCCTgagaatatatgaaggggGCTGGGAAGGCAAAGGGACGTtcaactgtcatca	100	gga-mir-204-1,gga-mir-204-1,cli-mir-204-1,cli-mir-204-1,tgu-mir-204-1,tgu-mir-204-1,hsa-mir-204,ptr-mir-204,ppy-mir-204,mml-mir-204,ggo-mir-204,ppa-mir-204,mne-mir-204,sla-mir-204,hsa-mir-204,ptr-mir-204,ppy-mir-204,mml-mir-204,ggo-mir-204,ppa-mir-204,mne-mir-204,sla-mir-204,mmu-mir-204,eca-mir-204b-2,mmu-mir-204,eca-mir-204b-2,bta-mir-204,bta-mir-204,cja-mir-204,cja-mir-204,cfa-mir-204,cpo-mir-2…	gga-mir-204-1	gtcaacagtgtctgttcatgtgacccgtggacTTCCCTTTGTCATCCTATGCCTgagaatatatgaagggggctgggaaggcaaagggacgttcaactgtcatc	gga-miR-204	TTCCCTTTGTCATCCTATGCCT	5'	Yes	gp1a	...(((((...)))))...(((((...(((((.((((((((((.(((((.((((...............))))))))).)))))))))).)))))...)))))..	84	49.5	-41.4	11.6667	7.66667	6	6.66667	6	8	2.33333	0	0	3	2	1.66667	12.0159	4.45307	7.28089	5.79401	8.09277	9.0091	2.52692	0	0	2.31339	1.38528	1.4233	middle
138	213	cli-miR-204-3p	GCTGGGAAGGCAAAGGGACGT	21	Z	-	35793646	35793750	gtcaacagtgtctgttcatgtgacccgtggacTTCCCTTTGTCATCCTATGCCTgagaatatatgaaggggGCTGGGAAGGCAAAGGGACGTtcaactgtcatca	100	gga-mir-204-1,gga-mir-204-1,cli-mir-204-1,cli-mir-204-1,tgu-mir-204-1,tgu-mir-204-1,hsa-mir-204,ptr-mir-204,ppy-mir-204,mml-mir-204,ggo-mir-204,ppa-mir-204,mne-mir-204,sla-mir-204,hsa-mir-204,ptr-mir-204,ppy-mir-204,mml-mir-204,ggo-mir-204,ppa-mir-204,mne-mir-204,sla-mir-204,mmu-mir-204,eca-mir-204b-2,mmu-mir-204,eca-mir-204b-2,bta-mir-204,bta-mir-204,cja-mir-204,cja-mir-204,cfa-mir-204,cpo-mir-2…	cli-mir-204-1	tcatgtgacccgtggacTTCCCTTTGTCATCCTATGCCTgagaatatatgaaggggGCTGGGAAGGCAAAGGGACGTtcaactgtcatcactgg	cli-miR-204-3p	GCTGGGAAGGCAAAGGGACGT	3'	Yes	gp1a	...(((((...)))))...(((((...(((((.((((((((((.(((((.((((...............))))))))).)))))))))).)))))...)))))..	84	49.5	-41.4	0	18	0	0	0	0	0	0	0	0	0	0	0	10.455	0	0	0	0	0	0	0	0	0	0	middle
139	214	gga-miR-205a_R-3	TCCTTCATTCCACCGGAGT	19	chr26	+	3112079	3112177	gacaatccatgggttctgttgTCCTTCATTCCACCGGAGTctgtctcgtacctaaccagatttcagtggagtgaagcacaagagacatggagatgaatc	48	gga-mir-205a,gga-mir-205a,cli-mir-205a,cli-mir-205a,bta-mir-205,cfa-mir-205,bta-mir-205,cfa-mir-205,eca-mir-205,eca-mir-205,mdo-mir-205a,mdo-mir-205a,cja-mir-205,cja-mir-205,ssc-mir-205,ssc-mir-205,pal-mir-205,pal-mir-205,dno-mir-205,ocu-mir-205,dno-mir-205,ocu-mir-205,oan-mir-205,oan-mir-205,gga-mir-205a,gga-mir-205a,cli-mir-205a,cli-mir-205a,bta-mir-205,cfa-mir-205,bta-mir-205,cfa-mir-205,eca-m…	gga-mir-205a	gacaatccatgggttctgttgTCCTTCATTCCACCGGAGTCTGtctcgtacctaaccagatttcagtggagtgaagcacaagagacatggagatga	gga-miR-205a	TCCTTCATTCCACCGGAGTCTG	5'	Diff	gp1a	..((.((((((...(((.((((.(((((((((((.((((((((.............)))))))).))))))))))).)))).)))))))))..))....	93	47.5	-41.7	10	26	6	5	0	11	0	0	0	10	6	10	10.2994	15.1017	7.28089	4.3455	0	12.3875	0	0	0	7.71131	4.15583	8.53981	middle
140	215	gga-miR-205c-3p_R+1	GACTCCGGTGGAATGAAGGAC	21	chr26	-	3112098	3112155	gcttcactccactgaaatctggttaggtacgagacaGACTCCGGTGGAATGAAGGACa	8	gga-mir-205c,gga-mir-205c,mdo-mir-205b,mdo-mir-205b,gga-mir-205c,gga-mir-205c,mdo-mir-205b,mdo-mir-205b,	gga-mir-205c	GCTTCACTCCACTGAAATCTGGttaggtacgagacaGACTCCGGTGGAATGAAGGAca	gga-miR-205c-3p	GACTCCGGTGGAATGAAGGA	3'	Diff	gp1a	.(((((.(((((((...((((.............))))...))))))).)))))....	53	50	-20.2	0	0	0	0	0	7	0	0	0	0	0	0	0	0	0	0	0	7.88296	0	0	0	0	0	0	low
141	216	gga-miR-206	TGGAATGTAAGGAAGTGTGTGG	22	chr3	-	107387542	107387627	ttctcttatgagatgacatgcttctttatatccccatatggattaggctgctaTGGAATGTAAGGAAGTGTGTGGtttcagggaga	36	gga-mir-206,gga-mir-206,cli-mir-206,cli-mir-206,eca-mir-206-2,eca-mir-206-2,mdo-mir-206,mdo-mir-206,cfa-mir-206,cfa-mir-206,cpo-mir-206,cpo-mir-206,pal-mir-206,ocu-mir-206,pal-mir-206,ocu-mir-206,dno-mir-206,dno-mir-206,gga-mir-206,gga-mir-206,cli-mir-206,cli-mir-206,eca-mir-206-2,eca-mir-206-2,mdo-mir-206,mdo-mir-206,cfa-mir-206,cfa-mir-206,cpo-mir-206,cpo-mir-206,pal-mir-206,ocu-mir-206,pal-mir…	gga-mir-206	gagatgacatgcttctttatatccccatatggattaggctgctaTGGAATGTAAGGAAGTGTGTGGtttcagggag	gga-miR-206	TGGAATGTAAGGAAGTGTGTGG	3'	Yes	gp1a	.((((...(((((..(((..(((((((((((..(((((.............))))).)))))))))))..)))..)))))..))))	85	40.7	-30.8	13	14	0	13	5	6	13	41	5	18	5	87	13.3892	8.1317	0	11.2983	6.74397	6.75683	14.0785	45.1455	5.44943	13.8804	3.46319	74.2964	middle
142	217	gga-miR-210a-5p	AGCCACTGACTAACGCACATTG	22	chr5	+	15483470	15483563	ccctccaggagcaggtgAGCCACTGACTAACGCACATTGtgctctcggcgactccaCTGTGCGTGTGACAGCGGCTAAcctgctcctcggacat	8	gga-mir-210a,gga-mir-210a,cli-mir-210,cli-mir-210,gga-mir-210a,gga-mir-210a,cli-mir-210,cli-mir-210,	gga-mir-210a	caggagcaggtgAGCCACTGACTAACGCACATTGtgctctcggcgactccaCTGTGCGTGTGACAGCGGCTAAcctgctcctcggac	gga-miR-210a-5p	AGCCACTGACTAACGCACATTG	5'	Yes	gp1a	...(((((((((((((.((((.(((....(((((((.(((((.....)))....)).)))))))....))).)))).)))))))))).)))...	88	60.6	-48.7	5	33	0	18	18	6	24	24	30	58	68	49	5.14969	19.1676	0	15.6438	24.2783	6.75683	25.9911	26.4266	32.6966	44.7256	47.0994	41.8451	middle
142	218	gga-miR-210a-3p	CTGTGCGTGTGACAGCGGCTAA	22	chr5	+	15483470	15483563	ccctccaggagcaggtgAGCCACTGACTAACGCACATTGtgctctcggcgactccaCTGTGCGTGTGACAGCGGCTAAcctgctcctcggacat	8	gga-mir-210a,gga-mir-210a,cli-mir-210,cli-mir-210,gga-mir-210a,gga-mir-210a,cli-mir-210,cli-mir-210,	gga-mir-210a	caggagcaggtgAGCCACTGACTAACGCACATTGtgctctcggcgactccaCTGTGCGTGTGACAGCGGCTAAcctgctcctcggac	gga-miR-210a-3p	CTGTGCGTGTGACAGCGGCTAA	3'	Yes	gp1a	...(((((((((((((.((((.(((....(((((((.(((((.....)))....)).)))))))....))).)))).)))))))))).)))...	88	60.6	-48.7	27	27	7	42	72	81	189	143	233	172	225	181	27.8083	15.6826	8.49438	36.5022	97.1132	91.2171	204.68	157.459	253.943	132.635	155.844	154.571	middle
143	219	gga-miR-212-5p	ACCTTGGCTCTAGACTGCTTACT	23	chr19	-	6001004	6001068	ACCTTGGCTCTAGACTGCTTACTgctgcgtagggacaggacagtaacagtctacagtcatggcta	4	gga-mir-212,gga-mir-212,gga-mir-212,gga-mir-212,	gga-mir-212	ACCTTGGCTCTAGACTGCTTACTgctgcgtagggacaggacagTAACAGTCTACAGTCATGGCTa	gga-miR-212-5p	ACCTTGGCTCTAGACTGCTTACT	5'	Yes	gp1a	.((.(((((.(((((((.((((((((..((....)).)).))))))))))))).))))).))...	61	50.8	-26.5	5	12	0	0	0	6	6	5	0	0	0	0	5.14969	6.97003	0	0	0	6.75683	6.49778	5.50554	0	0	0	0	low
144	220	cli-miR-214-5p	TGCCTGTCTACACTTGCTGTGC	22	chr8	+	4645730	4645846	gggactggctggacggagttgtcatgtgtcTGCCTGTCTACACTTGCTGTGCagaacatcctctcacctgtACAGCAGGCACAGACAGGCAGtcacatgacaacccagcctgagtga	152	gga-mir-214,gga-mir-214,cli-mir-214,cli-mir-214,tgu-mir-214,tgu-mir-214,hsa-mir-214,mmu-mir-214,ptr-mir-214,ppy-mir-214,mml-mir-214,ggo-mir-214,ppa-mir-214,mne-mir-214,age-mir-214,sla-mir-214,hsa-mir-214,mmu-mir-214,ptr-mir-214,ppy-mir-214,mml-mir-214,ggo-mir-214,ppa-mir-214,mne-mir-214,age-mir-214,sla-mir-214,bta-mir-214,cfa-mir-214,ssc-mir-214,aja-mir-214,bta-mir-214,cfa-mir-214,ssc-mir-214,aja…	cli-mir-214	ggagttgtcatgtgtcTGCCTGTCTACACTTGCTGTGCagaacatcctctcacctgtACAGCAGGCACAGACAGGCAGTcgcatgacaacccagc	cli-miR-214-5p	TGCCTGTCTACACTTGCTGTGC	5'	Yes	gp1a	...(((((((((.....(((((((((((.((((((((((...((((((((((((.............))))))))))))...)))))))))).)))))))))))))))))..)))..	112	55.6	-68.1	0	0	0	0	0	0	8	0	0	0	0	0	0	0	0	0	0	0	8.66371	0	0	0	0	0	low
144	221	gga-miR-214	ACAGCAGGCACAGACAGGCAG	21	chr8	+	4645730	4645846	gggactggctggacggagttgtcatgtgtcTGCCTGTCTACACTTGCTGTGCagaacatcctctcacctgtACAGCAGGCACAGACAGGCAGtcacatgacaacccagcctgagtga	152	gga-mir-214,gga-mir-214,cli-mir-214,cli-mir-214,tgu-mir-214,tgu-mir-214,hsa-mir-214,mmu-mir-214,ptr-mir-214,ppy-mir-214,mml-mir-214,ggo-mir-214,ppa-mir-214,mne-mir-214,age-mir-214,sla-mir-214,hsa-mir-214,mmu-mir-214,ptr-mir-214,ppy-mir-214,mml-mir-214,ggo-mir-214,ppa-mir-214,mne-mir-214,age-mir-214,sla-mir-214,bta-mir-214,cfa-mir-214,ssc-mir-214,aja-mir-214,bta-mir-214,cfa-mir-214,ssc-mir-214,aja…	gga-mir-214	ggactggctggacggagttgtcatgtgtctgcctgtctacacttgctgtgcagaacatcctctcacctgtACAGCAGGCACAGACAGGCAGtcacatgacaacccagcct	gga-miR-214	ACAGCAGGCACAGACAGGCAG	3'	Yes	gp1a	...(((((((((.....(((((((((((.((((((((((...((((((((((((.............))))))))))))...)))))))))).)))))))))))))))))..)))..	112	55.6	-68.1	14	110	0	21	12	0	20	26	14	48	23	7	14.4191	63.8919	0	18.2511	16.1855	0	21.6593	28.6288	15.2584	37.0143	15.9307	5.97787	middle
145	222	gga-miR-214b-5p_L+1	CTGCCTGTCTGTGCCTGCTGTAC	23	chr8	-	4645735	4645848	tgtcactcaggctgggttgtcatgtgaCTGCCTGTCTGTGCCTGCTGTACaggtgagaggatgttctgCACAGCAAGTGTAGACAGGCAGacacatgacaactccgtccagcca	28	gga-mir-214b,gga-mir-214b,hsa-mir-3120,bta-mir-3120,aja-mir-3120,hsa-mir-3120,bta-mir-3120,aja-mir-3120,cja-mir-3120,cja-mir-3120,rno-mir-3120,rno-mir-3120,pal-mir-3120,pal-mir-3120,gga-mir-214b,gga-mir-214b,hsa-mir-3120,bta-mir-3120,aja-mir-3120,hsa-mir-3120,bta-mir-3120,aja-mir-3120,cja-mir-3120,cja-mir-3120,rno-mir-3120,rno-mir-3120,pal-mir-3120,pal-mir-3120,	gga-mir-214b	cTGCCTGTCTGTGCCTGCTGTACaggtgagaggatgttctgCACAGCAAGTGTAGACAGGCAga	gga-miR-214b-5p	TGCCTGTCTGTGCCTGCTGTAC	5'	Diff	gp1a	.........(((((((((((((((((.(((((((((((..(.((((((.((((...........)))).)))))).)..))))))))))).))))))))))).....)))))).	104	54.4	-66.7	0	6	0	0	0	8	0	0	0	0	0	0	0	3.48501	0	0	0	9.0091	0	0	0	0	0	0	low
145	223	gga-miR-214b-3p_R+1	CACAGCAAGTGTAGACAGGCAT	22	chr8	-	4645735	4645848	tgtcactcaggctgggttgtcatgtgaCTGCCTGTCTGTGCCTGCTGTACaggtgagaggatgttctgCACAGCAAGTGTAGACAGGCAGacacatgacaactccgtccagcca	28	gga-mir-214b,gga-mir-214b,hsa-mir-3120,bta-mir-3120,aja-mir-3120,hsa-mir-3120,bta-mir-3120,aja-mir-3120,cja-mir-3120,cja-mir-3120,rno-mir-3120,rno-mir-3120,pal-mir-3120,pal-mir-3120,gga-mir-214b,gga-mir-214b,hsa-mir-3120,bta-mir-3120,aja-mir-3120,hsa-mir-3120,bta-mir-3120,aja-mir-3120,cja-mir-3120,cja-mir-3120,rno-mir-3120,rno-mir-3120,pal-mir-3120,pal-mir-3120,	gga-mir-214b	cTGCCTGTCTGTGCCTGCTGTACaggtgagaggatgttctgCACAGCAAGTGTAGACAGGCAga	gga-miR-214b-3p	CACAGCAAGTGTAGACAGGCA	3'	Diff	gp1a	.........(((((((((((((((((.(((((((((((..(.((((((.((((...........)))).)))))).)..))))))))))).))))))))))).....)))))).	104	54.4	-66.7	0	5	0	0	0	0	0	0	0	0	0	0	0	2.90418	0	0	0	0	0	0	0	0	0	0	low
146	224	gga-miR-215-5p	ATGACCTATGAATTGACAGAC	21	chr3	+	18494000	18494104	tcagtaagaactggtgtccaggaaaATGACCTATGAATTGACAGACtgctttcaaaatgtgcctgtcatttctataggccaatattctgtgcacttttcctactt	12	gga-mir-215,gga-mir-215,cli-mir-215,cli-mir-215,tgu-mir-215,tgu-mir-215,gga-mir-215,gga-mir-215,cli-mir-215,cli-mir-215,tgu-mir-215,tgu-mir-215,	gga-mir-215	tcagtaagaactggtgtccaggaaaATGACCTATGAATTGACAGACtgctttcaaaatgtgCCTGTCATTTCTATAGGCCAATAttctgtgcacttttcctactt	gga-miR-215-5p	ATGACCTATGAATTGACAGAC	5'	Yes	gp1a	..((((.(((..((((..(((((...((.((((((((.((((((...((...........)))))))).))).))))).))...)))))..)))).))).)))).	102	39	-33.4	227	55	78	22	12	19	41	7	12	8	32	13	233.796	31.946	94.6516	19.1202	16.1855	21.3966	44.4015	7.70776	13.0786	6.16905	22.1644	11.1018	middle
147	225	gga-mir-216c-p3	TCACATTTGCCTGCAGAGATTT	22	chr3	+	411723	411808	tgccagattgtagaatctctacaggtaattgtgagattgctataaagacaTCACATTTGCCTGCAGAGATTTcccagtctgtgact	4	gga-mir-216c,gga-mir-216c,gga-mir-216c,gga-mir-216c,	gga-mir-216c	tgccagattgtagaATCTCTACAGGTAATTGTGAGAttgctataaagacatcacatttgcctgcagagatttcccagtctgtgact	gga-mir-216c-p3	tcacatttgcctgcagagattt	3'	New	gp1a	...(((((((..((((((((.(((((((.(((((..((........))..))))).))))))).))))))))..))))))).....	78	40.7	-37.2	0	0	0	0	0	0	6	0	0	5	0	6	0	0	0	0	0	0	6.49778	0	0	3.85566	0	5.12389	low
148	226	gga-miR-218-5p	TTGTGCTTGATCTAACCATGT	21	chr13	+	4203871	4203994	tggggttttcctTTGTGCTTGATCTAACCATGTggtagaacaatacaaattgaacatggttctgtcaagcaccatggaaggctgcatactccctgccgcatggcatgctgggatacttctgctg	16	gga-mir-218-2,gga-mir-218-2,cli-mir-218-2,cli-mir-218-2,tgu-mir-218-2,tgu-mir-218-2,oan-mir-218-2,oan-mir-218-2,gga-mir-218-2,gga-mir-218-2,cli-mir-218-2,cli-mir-218-2,tgu-mir-218-2,tgu-mir-218-2,oan-mir-218-2,oan-mir-218-2,	gga-mir-218-2	ggggttttcctTTGTGCTTGATCTAACCATGTggtagaacaatacaaattgaaCATGGTTCTGTCAAGCACCATGgaaggctgcatactccctgc	gga-miR-218-5p	TTGTGCTTGATCTAACCATGT	5'	Yes	gp1a	...((..((((...(((((((((..((((((((....................))))))))..)))))))))...))))..))(((...((((((((....))))....))))......)))..	80	47.6	-42.9	2.5	63	8.5	3	8	20	0	0	2.5	0	0	0	2.57484	36.5926	10.3146	2.6073	10.7904	22.5228	0	0	2.72471	0	0	0	middle
149	227	gga-miR-218-5p	TTGTGCTTGATCTAACCATGT	21	chr4	-	74570154	74570315	ttggcctaatggatgcagttttgataatgtagcgagattttctgTTGTGCTTGATCTAACCATGTggttgtgaggtatgagtaaaacatggttctgtcaagcaccatggaacgtcacgcagctttctacagcatggcatgctgctgaggcttaagtcaggat	136	gga-mir-218-1,gga-mir-218-1,cli-mir-218-1,cli-mir-218-1,tgu-mir-218-1,tgu-mir-218-1,hsa-mir-218-1,ptr-mir-218-1,ppy-mir-218-1,ggo-mir-218,ppa-mir-218-1,age-mir-218,lla-mir-218-1,sla-mir-218-1,hsa-mir-218-1,ptr-mir-218-1,ppy-mir-218-1,ggo-mir-218,ppa-mir-218-1,age-mir-218,lla-mir-218-1,sla-mir-218-1,mmu-mir-218-1,mmu-mir-218-1,bta-mir-218-1,bta-mir-218-1,eca-mir-218-1,eca-mir-218-1,mdo-mir-218-1,m…	gga-mir-218-1	tgataatgtagcgagattttctgTTGTGCTTGATCTAACCATGTggttgtgaggtatgagtaaaaCATGGTTCTGTCAAGCACCATGgaacgtcacgcagctttctaca	gga-miR-218-5p	TTGTGCTTGATCTAACCATGT	5'	Yes	gp1a	....((....)).....((..((((......(((.((..(((..(.(((((((((..((((((((....................))))))))..))))))))).)..)))..)).))).(((((...((((((...))))))..)))))....))))..))	88	44.4	-52	2.5	63	8.5	3	8	20	0	0	2.5	0	0	0	2.57484	36.5926	10.3146	2.6073	10.7904	22.5228	0	0	2.72471	0	0	0	middle
150	228	gga-mir-219b-p5	GATGTCCAGACACAATTCTTG	21	chr17	-	5623153	5623241	aatctctgctacaGATGTCCAGACACAATTCTTGgttcgtacggctccagcgCACAAGAATTGCGTTTGGACAATcaggagcagagatt	4	gga-mir-219b,gga-mir-219b,gga-mir-219b,gga-mir-219b,	gga-mir-219b	aatctctgctacagatgtccagacacaattcttggttcgtacggctccagcgCACAAGAATTGCGTTTGGACAAtcaggagcagagatt	gga-mir-219b-p5	gatgtccagacacaattcttg	5'	New	gp1a	((((((((((...(((((((((((.(((((((((...(((.........)))..))))))))).)))))))).)))...))))))))))	89	47.2	-43.1	51	60	8	22	9	16	0	11	11	33	34	21	52.5268	34.8501	9.70786	19.1202	12.1391	18.0182	0	12.1122	11.9887	25.4473	23.5497	17.9336	middle
150	229	gga-miR-219b_R+1	CACAAGAATTGCGTTTGGACAAT	23	chr17	-	5623153	5623241	aatctctgctacaGATGTCCAGACACAATTCTTGgttcgtacggctccagcgCACAAGAATTGCGTTTGGACAATcaggagcagagatt	4	gga-mir-219b,gga-mir-219b,gga-mir-219b,gga-mir-219b,	gga-mir-219b	aatctctgctacagatgtccagacacaattcttggttcgtacggctccagcgCACAAGAATTGCGTTTGGACAAtcaggagcagagatt	gga-miR-219b	CACAAGAATTGCGTTTGGACAA	3'	Diff	gp1a	((((((((((...(((((((((((.(((((((((...(((.........)))..))))))))).)))))))).)))...))))))))))	89	47.2	-43.1	107	70	102	147	24	59	136	95	127	115	133	141	110.203	40.6585	123.775	127.758	32.3711	66.4421	147.283	104.605	138.415	88.6801	92.1209	120.411	middle
151	230	gga-miR-219a_R+2	TGATTGTCCAAACGCAATTCTTG	23	chr17	+	5623155	5623240	tctctgctccTGATTGTCCAAACGCAATTCTTGtgcgctggagccgtacgaaccaAGAATTGTGTCTGGACATCTGTAgcagagat	8	gga-mir-219a,gga-mir-219a,tgu-mir-219a,tgu-mir-219a,gga-mir-219a,gga-mir-219a,tgu-mir-219a,tgu-mir-219a,	gga-mir-219a	ctctgctccTGATTGTCCAAACGCAATTCTtgtgcgctggagccgtacgaaccaagaattgtgtctggacatctgtagcagagat	gga-miR-219a	TGATTGTCCAAACGCAATTCT	5'	Diff	gp1a	((((((((...((.((((((.(((((((((((((((((....).))))).....))))))))))).))))))))...)))))))).	85	48.8	-40.6	9	0	15	16	6	19	0	0	0	0	0	0	9.26943	0	18.2022	13.9056	8.09277	21.3966	0	0	0	0	0	0	middle
151	231	gga-mir-219a-p3_1ss10TG	AGAATTGTGGCTGGACATCTGTA	23	chr17	+	5623155	5623240	tctctgctccTGATTGTCCAAACGCAATTCTTGtgcgctggagccgtacgaaccaAGAATTGTGTCTGGACATCTGTAgcagagat	8	gga-mir-219a,gga-mir-219a,tgu-mir-219a,tgu-mir-219a,gga-mir-219a,gga-mir-219a,tgu-mir-219a,tgu-mir-219a,	gga-mir-219a	ctctgctccTGATTGTCCAAACGCAATTCTtgtgcgctggagccgtacgaaccaagaattgtgtctggacatctgtagcagagat	gga-mir-219a-p3	agaattgtgtctggacatctgta	3'	New	gp1a	((((((((...((.((((((.(((((((((((((((((....).))))).....))))))))))).))))))))...)))))))).	85	48.8	-40.6	0	0	5	0	0	11	0	0	0	0	0	0	0	0	6.06741	0	0	12.3875	0	0	0	0	0	0	middle
152	232	gga-miR-221-5p_L-1R-3	ACCTGGCATACAATGTAGATTTC	23	chr1	+	110728691	110728790	gactgtccaggtttggggcatgaACCTGGCATACAATGTAGATTTCtgtgtttgttaagcaacAGCTACATTGTCTGCTGGGTTTCcagctgcctggaaa	128	gga-mir-221,gga-mir-221,cli-mir-221,cli-mir-221,tgu-mir-221,tgu-mir-221,hsa-mir-221,ppy-mir-221,mml-mir-221,ggo-mir-221,ppa-mir-221,hsa-mir-221,ppy-mir-221,mml-mir-221,ggo-mir-221,ppa-mir-221,mmu-mir-221,mmu-mir-221,bta-mir-221,chi-mir-221,oar-mir-221,bta-mir-221,chi-mir-221,oar-mir-221,eca-mir-221,eca-mir-221,ptr-mir-221,ptr-mir-221,mdo-mir-221,mdo-mir-221,cfa-mir-221,cfa-mir-221,efu-mir-221,efu…	gga-mir-221	gactgtccaggtttggggcatgAACCTGGCATACAATGTAGATTTCTGTgtttgttaagcaacAGCTACATTGTCTGCTGGGTTTCcagctgcctggaa	gga-miR-221-5p	AACCTGGCATACAATGTAGATTTCTGT	5'	Diff	gp1a	.....(((((((....((...(((((..(((.(((((((((....((((((((...)))).))))))))))))).)))..)))))))....)))))))..	93	47	-43	231	318	211	197	81	71	368	276	202	281	356	282	237.915	184.706	256.045	171.213	109.252	79.9558	398.531	303.906	220.157	216.688	246.579	240.823	middle
152	233	gga-miR-221-3p	AGCTACATTGTCTGCTGGGTTTC	23	chr1	+	110728691	110728790	gactgtccaggtttggggcatgaACCTGGCATACAATGTAGATTTCtgtgtttgttaagcaacAGCTACATTGTCTGCTGGGTTTCcagctgcctggaaa	128	gga-mir-221,gga-mir-221,cli-mir-221,cli-mir-221,tgu-mir-221,tgu-mir-221,hsa-mir-221,ppy-mir-221,mml-mir-221,ggo-mir-221,ppa-mir-221,hsa-mir-221,ppy-mir-221,mml-mir-221,ggo-mir-221,ppa-mir-221,mmu-mir-221,mmu-mir-221,bta-mir-221,chi-mir-221,oar-mir-221,bta-mir-221,chi-mir-221,oar-mir-221,eca-mir-221,eca-mir-221,ptr-mir-221,ptr-mir-221,mdo-mir-221,mdo-mir-221,cfa-mir-221,cfa-mir-221,efu-mir-221,efu…	gga-mir-221	gactgtccaggtttggggcatgAACCTGGCATACAATGTAGATTTCTGTgtttgttaagcaacAGCTACATTGTCTGCTGGGTTTCcagctgcctggaa	gga-miR-221-3p	AGCTACATTGTCTGCTGGGTTTC	3'	Yes	gp1a	.....(((((((....((...(((((..(((.(((((((((....((((((((...)))).))))))))))))).)))..)))))))....)))))))..	93	47	-43	37639	47279	16989	30198	21678	23921	13140	11962	11421	32779	35004	32801	38765.8	27461.3	20615.9	26245.1	29239.2	26938.3	14230.1	13171.5	12447.6	25276.9	24245.1	28011.4	high
153	234	cli-miR-222a-5p_1ss22CT	CGCTCAGTAGTCAGTGTAGATTC	23	chr1	+	110728187	110728284	tgtagttgcccatcaatCGCTCAGTAGTCAGTGTAGATTCtgtctttacaatcagcAGCTACATCTGGCTACTGGGTCTCtgatgacatctcatatct	60	gga-mir-222a,gga-mir-222a,cli-mir-222a,cli-mir-222a,tgu-mir-222-1,tgu-mir-222-2,tgu-mir-222-2,tgu-mir-222-1,mdo-mir-222a,mdo-mir-222a,efu-mir-222,efu-mir-222,ssc-mir-222,ssc-mir-222,cpo-mir-222,dno-mir-222,cpo-mir-222,dno-mir-222,tch-mir-222,tch-mir-222,ppa-mir-222,nle-mir-222,ppa-mir-222,nle-mir-222,mmr-mir-222,mmr-mir-222,pha-mir-222,pha-mir-222,dma-mir-222,dma-mir-222,gga-mir-222a,gga-mir-222a…	cli-mir-222a	tgtagttgctcatcaatCGCTCAGTAGTCAGTGTAGATCCtgtctttacaatcagcAGCTACATCTGGCTACTGGGTCTCtgatgacaactcgt	cli-miR-222a-5p	CGCTCAGTAGTCAGTGTAGATCC	5'	Diff	gp1a	((.((.((..(((((...((((((((((((((((((...(((..........)))...))))).)))))))))))))...))))).)).)))).....	93	43.9	-35.1	119	125	121	33	7	0	93	100	64	109	172	111	122.563	72.6044	146.831	28.6803	9.44156	0	100.716	110.111	69.7527	84.0533	119.134	94.7919	middle
153	235	gga-miR-222a	AGCTACATCTGGCTACTGGGTCTC	24	chr1	+	110728187	110728284	tgtagttgcccatcaatCGCTCAGTAGTCAGTGTAGATTCtgtctttacaatcagcAGCTACATCTGGCTACTGGGTCTCtgatgacatctcatatct	60	gga-mir-222a,gga-mir-222a,cli-mir-222a,cli-mir-222a,tgu-mir-222-1,tgu-mir-222-2,tgu-mir-222-2,tgu-mir-222-1,mdo-mir-222a,mdo-mir-222a,efu-mir-222,efu-mir-222,ssc-mir-222,ssc-mir-222,cpo-mir-222,dno-mir-222,cpo-mir-222,dno-mir-222,tch-mir-222,tch-mir-222,ppa-mir-222,nle-mir-222,ppa-mir-222,nle-mir-222,mmr-mir-222,mmr-mir-222,pha-mir-222,pha-mir-222,dma-mir-222,dma-mir-222,gga-mir-222a,gga-mir-222a…	gga-mir-222a	tgtagttgcccatcaatcgctcagtagtcagtgtagattctgtctttacaatcagcAGCTACATCTGGCTACTGGGTCTCtgatgacatctcatatct	gga-miR-222a	AGCTACATCTGGCTACTGGGTCTC	3'	Yes	gp1a	((.((.((..(((((...((((((((((((((((((...(((..........)))...))))).)))))))))))))...))))).)).)))).....	93	43.9	-35.1	4575	6077	4235	2759	1484	1228	6962	6138	5212	5616	7012	5917	4711.96	3529.74	5139.1	2397.85	2001.61	1382.9	7539.6	6758.61	5680.48	4330.67	4856.78	5053.01	high
154	236	efu-mir-223-p5	TTTGACAAGCTGAGTTGGACA	21	chr4	+	221057	221156	ctgcagtgcagcactgcgtgtaTTTGACAAGCTGAGTTTGACActcagtctggcagagTGTCAGTTTGTCAAATACCCCAAgtgaggcacttgctgagca	28	gga-mir-223,gga-mir-223,tgu-mir-223,tgu-mir-223,efu-mir-223,efu-mir-223,ssc-mir-223,ssc-mir-223,cpo-mir-223,cpo-mir-223,dno-mir-223,dno-mir-223,ocu-mir-223,ocu-mir-223,gga-mir-223,gga-mir-223,tgu-mir-223,tgu-mir-223,efu-mir-223,efu-mir-223,ssc-mir-223,ssc-mir-223,cpo-mir-223,cpo-mir-223,dno-mir-223,dno-mir-223,ocu-mir-223,ocu-mir-223,	efu-mir-223	tgccacgctccgtgtatttgacaagctgagttggacactccatgtggtagagTGTCAGTTTGTCAAATACCCCAAgtgcggcatg	efu-mir-223-p5	tttgacaagctgagttggaca	5'	New	gp1a	..(((((((..((((....((((((((((((((......(((((((.(.....).)))))))))))))))))))))....))))..))))).))......	92	50	-43.2	5	0	0	0	0	0	0	0	0	0	0	0	5.14969	0	0	0	0	0	0	0	0	0	0	0	low
154	237	gga-miR-223_R+2	TGTCAGTTTGTCAAATACCCCAA	23	chr4	+	221057	221156	ctgcagtgcagcactgcgtgtaTTTGACAAGCTGAGTTTGACActcagtctggcagagTGTCAGTTTGTCAAATACCCCAAgtgaggcacttgctgagca	28	gga-mir-223,gga-mir-223,tgu-mir-223,tgu-mir-223,efu-mir-223,efu-mir-223,ssc-mir-223,ssc-mir-223,cpo-mir-223,cpo-mir-223,dno-mir-223,dno-mir-223,ocu-mir-223,ocu-mir-223,gga-mir-223,gga-mir-223,tgu-mir-223,tgu-mir-223,efu-mir-223,efu-mir-223,ssc-mir-223,ssc-mir-223,cpo-mir-223,cpo-mir-223,dno-mir-223,dno-mir-223,ocu-mir-223,ocu-mir-223,	gga-mir-223	ctgcagtgcagcactgcgtgtatttgacaagctgagtttgacactcagtctggcagagTGTCAGTTTGTCAAATACCCCaagtgaggcacttgctgagca	gga-miR-223	TGTCAGTTTGTCAAATACCCC	3'	Diff	gp1a	..(((((((..((((....((((((((((((((......(((((((.(.....).)))))))))))))))))))))....))))..))))).))......	92	50	-43.2	123	239	82	79	81	50	29	7	19	48	59	41	126.682	138.82	99.5056	68.659	109.252	56.3069	31.406	7.70776	20.7078	37.0143	40.8657	35.0132	middle
155	238	gga-miR-301b-5p_R-1	GCTCTGACTTTATTGCACTAC	21	chr19	-	7677252	7677341	gttgctgctaacgaatGCTCTGACTTTATTGCACTACtgtacttcacagctagCAGTGCAATAGTATTGTCAAAGCatctgaaagcagag	96	gga-mir-301b,gga-mir-301b,cli-mir-301a,cli-mir-301a,tgu-mir-301,tgu-mir-301,hsa-mir-301a,eca-mir-301a,mml-mir-301a,hsa-mir-301a,eca-mir-301a,mml-mir-301a,mmu-mir-301a,mmu-mir-301a,bta-mir-301a,ptr-mir-301a,mdo-mir-301,chi-mir-301a,bta-mir-301a,ptr-mir-301a,mdo-mir-301,chi-mir-301a,ppy-mir-301a,cja-mir-301a,ggo-mir-301a,nle-mir-301a,oga-mir-301a,mmr-mir-301a,ppy-mir-301a,cja-mir-301a,ggo-mir-301a,…	gga-mir-301b	gttgctgctaacgaatGCTCTGACTTTATTGCACTACTgtacttcacagctagCAGTGCAATAGTATTGTCAAAGCATctgaaagcagag	gga-miR-301b-5p	GCTCTGACTTTATTGCACTACT	5'	Diff	gp1a	....(((((..(..(((((.((((.((((((((((.((((........)).)).))))))))))....)))).)))))..)..)))))..	84	42.2	-30.7	0	0	0	5	0	0	0	0	0	0	6	0	0	0	0	4.3455	0	0	0	0	0	0	4.15583	0	low
155	239	gga-miR-301b-3p_R-2	CAGTGCAATAGTATTGTCAAAGC	23	chr19	-	7677252	7677341	gttgctgctaacgaatGCTCTGACTTTATTGCACTACtgtacttcacagctagCAGTGCAATAGTATTGTCAAAGCatctgaaagcagag	96	gga-mir-301b,gga-mir-301b,cli-mir-301a,cli-mir-301a,tgu-mir-301,tgu-mir-301,hsa-mir-301a,eca-mir-301a,mml-mir-301a,hsa-mir-301a,eca-mir-301a,mml-mir-301a,mmu-mir-301a,mmu-mir-301a,bta-mir-301a,ptr-mir-301a,mdo-mir-301,chi-mir-301a,bta-mir-301a,ptr-mir-301a,mdo-mir-301,chi-mir-301a,ppy-mir-301a,cja-mir-301a,ggo-mir-301a,nle-mir-301a,oga-mir-301a,mmr-mir-301a,ppy-mir-301a,cja-mir-301a,ggo-mir-301a,…	gga-mir-301b	gttgctgctaacgaatGCTCTGACTTTATTGCACTACTgtacttcacagctagCAGTGCAATAGTATTGTCAAAGCATctgaaagcagag	gga-miR-301b-3p	CAGTGCAATAGTATTGTCAAAGCAT	3'	Diff	gp1a	....(((((..(..(((((.((((.((((((((((.((((........)).)).))))))))))....)))).)))))..)..)))))..	84	42.2	-30.7	12	0	10	0	0	0	0	0	8	0	0	8	12.3592	0	12.1348	0	0	0	0	0	8.71908	0	0	6.83185	middle
156	240	gga-miR-301a-5p_L+2	GCTCTGACAATGTTGCACTACT	22	chr15	-	428094	428188	tggctgctggtatcgctgGCTCTGACAATGTTGCACTACTgtctgcacaaataaagCAGTGCAATAATATTGTCAAAGCatttggttccagtcct	8	gga-mir-301a,gga-mir-301a,cli-mir-301b,cli-mir-301b,gga-mir-301a,gga-mir-301a,cli-mir-301b,cli-mir-301b,	gga-mir-301a	tggctgctggtatcgctggcTCTGACAATGTTGCACTACTgtctgcacaaataaagCAGTGCAATAATATTGTCAAAGCATttggttccagtc	gga-miR-301a-5p	TCTGACAATGTTGCACTACT	5'	Diff	gp1a	.((..(((((.((((...(((.(((((((((((((((.((..............)).))))))...))))))))).)))...)))).))))))).	93	44.2	-33	0	0	0	0	0	0	0	0	0	10	0	0	0	0	0	0	0	0	0	0	0	7.71131	0	0	low
156	241	gga-miR-301a-3p_R-2	CAGTGCAATAATATTGTCAAAGC	23	chr15	-	428094	428188	tggctgctggtatcgctgGCTCTGACAATGTTGCACTACTgtctgcacaaataaagCAGTGCAATAATATTGTCAAAGCatttggttccagtcct	8	gga-mir-301a,gga-mir-301a,cli-mir-301b,cli-mir-301b,gga-mir-301a,gga-mir-301a,cli-mir-301b,cli-mir-301b,	gga-mir-301a	tggctgctggtatcgctggcTCTGACAATGTTGCACTACTgtctgcacaaataaagCAGTGCAATAATATTGTCAAAGCATttggttccagtc	gga-miR-301a-3p	CAGTGCAATAATATTGTCAAAGCAT	3'	Diff	gp1a	.((..(((((.((((...(((.(((((((((((((((.((..............)).))))))...))))))))).)))...)))).))))))).	93	44.2	-33	0	7	0	0	0	0	7	5	7	5	0	5	0	4.06585	0	0	0	0	7.58075	5.50554	7.6292	3.85566	0	4.26991	low
157	242	gga-miR-338-5p	AACAATATCCTGGTGCTGAGT	21	chr18	+	9925831	9925924	tgctcctcctgcccAACAATATCCTGGTGCTGAGTgagttgcacacagagacTCCAGCATCAGTGATTTTGTTgaggaaggggagcgctgcatc	24	gga-mir-338,gga-mir-338,cli-mir-338b,cli-mir-338b,hsa-mir-338,hsa-mir-338,ptr-mir-338,ptr-mir-338,mml-mir-338,mml-mir-338,rno-mir-338,rno-mir-338,gga-mir-338,gga-mir-338,cli-mir-338b,cli-mir-338b,hsa-mir-338,hsa-mir-338,ptr-mir-338,ptr-mir-338,mml-mir-338,mml-mir-338,rno-mir-338,rno-mir-338,	gga-mir-338	gctcctcctgcccAACAATATCCTGGTGCTGAGTgagttgcacacagagacTCCAGCATCAGTGATTTTGTTGAggaaggggagc	gga-miR-338-5p	AACAATATCCTGGTGCTGAGT	5'	Yes	gp1a	.(((((.(((.((((((((.((((((((((((...(((((.........)))))))))))))).))).)))))).)).))))))))........	85	53.2	-45.2	7	21	13	7	22	17	0	0	0	0	0	0	7.20956	12.1975	15.7753	6.08371	29.6735	19.1443	0	0	0	0	0	0	middle
157	243	gga-miR-338-3p_R-2	TCCAGCATCAGTGATTTTGTT	21	chr18	+	9925831	9925924	tgctcctcctgcccAACAATATCCTGGTGCTGAGTgagttgcacacagagacTCCAGCATCAGTGATTTTGTTgaggaaggggagcgctgcatc	24	gga-mir-338,gga-mir-338,cli-mir-338b,cli-mir-338b,hsa-mir-338,hsa-mir-338,ptr-mir-338,ptr-mir-338,mml-mir-338,mml-mir-338,rno-mir-338,rno-mir-338,gga-mir-338,gga-mir-338,cli-mir-338b,cli-mir-338b,hsa-mir-338,hsa-mir-338,ptr-mir-338,ptr-mir-338,mml-mir-338,mml-mir-338,rno-mir-338,rno-mir-338,	gga-mir-338	gctcctcctgcccAACAATATCCTGGTGCTGAGTgagttgcacacagagacTCCAGCATCAGTGATTTTGTTGAggaaggggagc	gga-miR-338-3p	TCCAGCATCAGTGATTTTGTTGA	3'	Diff	gp1a	.(((((.(((.((((((((.((((((((((((...(((((.........)))))))))))))).))).)))))).)).))))))))........	85	53.2	-45.2	8	17	10	0	0	12	0	0	0	0	0	0	8.2395	9.87421	12.1348	0	0	13.5137	0	0	0	0	0	0	middle
158	244	gga-miR-363-5p	GTGGATCACGATGCAATTTTGA	22	chr4	-	3923722	3923828	gtaagctttgttttgctgttgtcggGTGGATCACGATGCAATTTTGAttagtttagtaggagaaaAATTGCACGGTATCCATCTGTAaaccgcaagaccttcatccg	80	gga-mir-363,gga-mir-363,cli-mir-363,cli-mir-363,tgu-mir-363,tgu-mir-363,hsa-mir-363,hsa-mir-363,hsa-mir-363,hsa-mir-363,bta-mir-363,bta-mir-363,eca-mir-363,eca-mir-363,mdo-mir-363,mdo-mir-363,ppy-mir-363,mml-mir-363,ppy-mir-363,mml-mir-363,cfa-mir-363,cfa-mir-363,rno-mir-363,rno-mir-363,ssc-mir-363-2,ssc-mir-363-2,ssc-mir-363-1,ssc-mir-363-1,cpo-mir-363,cpo-mir-363,pal-mir-363,dno-mir-363,tch-mir…	gga-mir-363	gtaagctttgttttgctgttgtcggGTGGATCACGATGCAATTTTGAttagtttagtaggagaaaAATTGCACGGTATCCATCTGTAAaccgcaagaccttcatccg	gga-miR-363-5p	GTGGATCACGATGCAATTTTGA	5'	Yes	gp1a	.........(((((((.(((..(((((((((..((.(((((((((..((..........))..)))))))))))..)))))))))..))).))))))).........	89	42.1	-34.6	9	8	12	15	18	6	6	0	5	5	0	5	9.26943	4.64668	14.5618	13.0365	24.2783	6.75683	6.49778	0	5.44943	3.85566	0	4.26991	middle
158	245	gga-miR-363-3p_R-1	AATTGCACGGTATCCATCTGTA	22	chr4	-	3923722	3923828	gtaagctttgttttgctgttgtcggGTGGATCACGATGCAATTTTGAttagtttagtaggagaaaAATTGCACGGTATCCATCTGTAaaccgcaagaccttcatccg	80	gga-mir-363,gga-mir-363,cli-mir-363,cli-mir-363,tgu-mir-363,tgu-mir-363,hsa-mir-363,hsa-mir-363,hsa-mir-363,hsa-mir-363,bta-mir-363,bta-mir-363,eca-mir-363,eca-mir-363,mdo-mir-363,mdo-mir-363,ppy-mir-363,mml-mir-363,ppy-mir-363,mml-mir-363,cfa-mir-363,cfa-mir-363,rno-mir-363,rno-mir-363,ssc-mir-363-2,ssc-mir-363-2,ssc-mir-363-1,ssc-mir-363-1,cpo-mir-363,cpo-mir-363,pal-mir-363,dno-mir-363,tch-mir…	gga-mir-363	gtaagctttgttttgctgttgtcggGTGGATCACGATGCAATTTTGAttagtttagtaggagaaaAATTGCACGGTATCCATCTGTAAaccgcaagaccttcatccg	gga-miR-363-3p	AATTGCACGGTATCCATCTGTAA	3'	Diff	gp1a	.........(((((((.(((..(((((((((..((.(((((((((..((..........))..)))))))))))..)))))))))..))).))))))).........	89	42.1	-34.6	1471	1593	1282	1776	770	652	1678	1414	1431	2087	2594	1761	1515.04	925.271	1555.68	1543.52	1038.57	734.242	1817.21	1556.97	1559.63	1609.35	1796.7	1503.86	high
159	246	gga-miR-365-3p	TAATGCCCCTAAAAATCCTTAT	22	chr18	+	7063887	7063990	gactgagcggcagcaagaaaaatgagggactttcaggggcagctgtgttttactaacccagtcaTAATGCCCCTAAAAATCCTTATtgttcttgcaatggtcaa	68	gga-mir-365-2,gga-mir-365-2,cli-mir-365-2,cli-mir-365-2,tgu-mir-365-2,tgu-mir-365-2,eca-mir-365-1,eca-mir-365-1,cja-mir-365-2,cja-mir-365-2,efu-mir-365-2,efu-mir-365-2,rno-mir-365,rno-mir-365,ssc-mir-365-2,ssc-mir-365-2,cpo-mir-365-2,pal-mir-365b,dno-mir-365-2,oga-mir-365-2,cpo-mir-365-2,pal-mir-365b,dno-mir-365-2,oga-mir-365-2,ocu-mir-365-2,tch-mir-365b,ocu-mir-365-2,tch-mir-365b,nle-mir-365-2,m…	gga-mir-365-2	ggcagcaagaaaaatGAGGGACTTTCAGGGGCAGCTGTgttttactaacccagtcaTAATGCCCCTAAAAATCCTTATtgttcttgcaatggtcaa	gga-miR-365-3p	TAATGCCCCTAAAAATCCTTAT	3'	Yes	gp1a	...(((.((...(((((((.((((((((..(((.(((((((((((.(((.....))).)))).....))))))))))..)))))))).)))))))..)).))).	100	44.2	-40.5	29	27	10.5	19.5	5	6.5	160.5	158	158.5	248	294	241.5	29.8682	15.6826	12.7416	16.9475	6.74397	7.31989	173.816	173.975	172.747	191.241	203.636	206.237	middle
160	247	gga-miR-365-3p	TAATGCCCCTAAAAATCCTTAT	22	chr14	+	779908	780009	tggctctttaccgcagggaaaatgagggacttttgggggcagatgtgtttccattacactatcaTAATGCCCCTAAAAATCCTTATtgctcttgcagtattc	96	gga-mir-365-1,gga-mir-365-1,cli-mir-365-1,cli-mir-365-1,tgu-mir-365-1,tgu-mir-365-1,hsa-mir-365a,eca-mir-365-2,ppy-mir-365-1,mml-mir-365-1,cfa-mir-365-1,hsa-mir-365a,eca-mir-365-2,ppy-mir-365-1,mml-mir-365-1,cfa-mir-365-1,mmu-mir-365-1,mmu-mir-365-1,bta-mir-365-1,bta-mir-365-1,ptr-mir-365-1,ptr-mir-365-1,mdo-mir-365,mdo-mir-365,cja-mir-365-1,cja-mir-365-1,efu-mir-365-1,efu-mir-365-1,ssc-mir-365-1…	gga-mir-365-1	cgcagggaaaatGAGGGACTTTTGGGGGCAGATGTgtttccattacactatcaTAATGCCCCTAAAAATCCTTATtgctcttgca	gga-miR-365-3p	TAATGCCCCTAAAAATCCTTAT	3'	Yes	gp1a	........(((.((((((..((((((((..((((((((((((((((((.......)))).)))....))))))))))).))))))))..)))))).)))...	91	43.1	-39.3	29	27	10.5	19.5	5	6.5	160.5	158	158.5	248	294	241.5	29.8682	15.6826	12.7416	16.9475	6.74397	7.31989	173.816	173.975	172.747	191.241	203.636	206.237	middle
161	248	gga-miR-375_R-1	TTTGTTCGTTCGGCTCGCGTT	21	chr7	+	21968146	21968217	cctggcgtcgagccccacgtgcaagacctgacctgaacgtTTTGTTCGTTCGGCTCGCGTTaggcaggtcca	12	gga-mir-375,gga-mir-375,cli-mir-375,cli-mir-375,tgu-mir-375,tgu-mir-375,gga-mir-375,gga-mir-375,cli-mir-375,cli-mir-375,tgu-mir-375,tgu-mir-375,	gga-mir-375	cctggcgtcgagccccacgtgcaagacctgacctgaacgtTTTGTTCGTTCGGCTCGCGTTAggc	gga-miR-375	TTTGTTCGTTCGGCTCGCGTTA	3'	Diff	gp1a	(((..((.((((((..(((..((((((...........))))))..)))..))))))))..)))........	64	61.1	-28.7	10	6	0	0	0	0	0	0	0	0	0	0	10.2994	3.48501	0	0	0	0	0	0	0	0	0	0	middle
162	249	gga-miR-425-5p_R+2	AATGACACGATCACTCCCGCTGAGC	25	chr12	+	11829594	11829684	gagagacggctttggAATGACACGATCACTCCCGCTGAGCgcgcagccacagagcCATCGGGGATGTCGTGTCTGTCctaagctctttcgg	12	gga-mir-425,gga-mir-425,cli-mir-425,cli-mir-425,tgu-mir-425,tgu-mir-425,gga-mir-425,gga-mir-425,cli-mir-425,cli-mir-425,tgu-mir-425,tgu-mir-425,	gga-mir-425	AATGACACGATCACTCCCGCTGAgcgcgcagccacagagcCATCGGGGATGTCGTGTCTGTCc	gga-miR-425-5p	AATGACACGATCACTCCCGCTGA	5'	Diff	gp1a	((((((..((((.(((..(((((((.((..((((.((.((.............)))).))))..)))))))))..))).))))))))))..	89	59.3	-39.8	237	259	131	209	126	131	192	155	136	167	178	172	244.095	150.436	158.966	181.642	169.948	147.524	207.929	170.672	148.224	128.779	123.29	146.885	middle
162	250	gga-miR-425-3p	CATCGGGGATGTCGTGTCTGTC	22	chr12	+	11829594	11829684	gagagacggctttggAATGACACGATCACTCCCGCTGAGCgcgcagccacagagcCATCGGGGATGTCGTGTCTGTCctaagctctttcgg	12	gga-mir-425,gga-mir-425,cli-mir-425,cli-mir-425,tgu-mir-425,tgu-mir-425,gga-mir-425,gga-mir-425,cli-mir-425,cli-mir-425,tgu-mir-425,tgu-mir-425,	gga-mir-425	AATGACACGATCACTCCCGCTGAgcgcgcagccacagagcCATCGGGGATGTCGTGTCTGTCc	gga-miR-425-3p	CATCGGGGATGTCGTGTCTGTC	3'	Yes	gp1a	((((((..((((.(((..(((((((.((..((((.((.((.............)))).))))..)))))))))..))).))))))))))..	89	59.3	-39.8	6	0	0	0	0	9	0	0	6	0	0	0	6.17962	0	0	0	0	10.1352	0	0	6.53931	0	0	0	middle
163	251	gga-miR-429-3p	TAATACTGTCTGGTAATGCCGT	22	chr21	-	2588617	2588706	gcctgctgattgctgtcttaccaggcaaagttagatctagctatttctgtcTAATACTGTCTGGTAATGCCGTcaatcgcatgggcaaaa	16	gga-mir-429,gga-mir-429,cli-mir-429,cli-mir-429,mdo-mir-429,mdo-mir-429,dno-mir-429,dno-mir-429,gga-mir-429,gga-mir-429,cli-mir-429,cli-mir-429,mdo-mir-429,mdo-mir-429,dno-mir-429,dno-mir-429,	gga-mir-429	gcctgctgattgcTGTCTTACCAGGCAAAGTTAGAtctagctatttctgtcTAATACTGTCTGGTAATGCCGTcaatcgcatgg	gga-miR-429-3p	TAATACTGTCTGGTAATGCCGT	3'	Yes	gp1a	((((((.((((((.(..((((((((((..(((((((..((......)))))))))..))))))))))..).).))))))))..)))....	86	44.4	-33.5	27	212.5	43	32	0	0	44	50	68	44	36	35	27.8083	123.428	52.1797	27.8112	0	0	47.6504	55.0554	74.1122	33.9298	24.935	29.8894	middle
164	252	gga-miR-451	AAACCGTTACCATTACTGAGTTT	23	chr19	-	6347728	6347800	acacatggctggcagggAAACCGTTACCATTACTGAGTTTAGTAATGGTAACGGTTCTgctgacggccaggca	8	gga-mir-451,gga-mir-451,tgu-mir-451,tgu-mir-451,gga-mir-451,gga-mir-451,tgu-mir-451,tgu-mir-451,	gga-mir-451	acacatggctggcagggAAACCGTTACCATTACTGAGTTTagtaatggtaacggttctgctgacagcca	gga-miR-451	AAACCGTTACCATTACTGAGTTT	5'	Yes	gp1a	.....((((((.(((((.(((((((((((((((((....))))))))))))))))))).))).))))))....	64	50.7	-38.9	507	818	520	263	173	258	45	41	31	112	92	174	522.178	475.124	631.011	228.574	233.341	290.543	48.7334	45.1455	33.7865	86.3667	63.7228	148.593	middle
164	253	gga-mir-451-p3	TTTAGTAATGGTAACGGTTCT	21	chr19	-	6347728	6347800	acacatggctggcagggAAACCGTTACCATTACTGAGTTTAGTAATGGTAACGGTTCTgctgacggccaggca	8	gga-mir-451,gga-mir-451,tgu-mir-451,tgu-mir-451,gga-mir-451,gga-mir-451,tgu-mir-451,tgu-mir-451,	gga-mir-451	acacatggctggcagggAAACCGTTACCATTACTGAGTTTagtaatggtaacggttctgctgacagcca	gga-mir-451-p3	TTTagtaatggtaacggttct	3'	New	gp1a	.....((((((.(((((.(((((((((((((((((....))))))))))))))))))).))).))))))....	64	50.7	-38.9	0	6	0	0	0	0	0	0	0	0	0	0	0	3.48501	0	0	0	0	0	0	0	0	0	0	low
165	254	cli-miR-454-5p	ACCCTATCAATATTGCCTCTGCT	23	chr15	-	421612	421732	ccattatccagcttcctaaccttaaggatgagACCCTATCAATATTGCCTCTGCTtttgtgctcagggtagTAGTGCAATATTGCTTATAGGGTCTtttcttttgagggtattcttcatgg	12	gga-mir-454,gga-mir-454,cli-mir-454,cli-mir-454,tgu-mir-454,tgu-mir-454,gga-mir-454,gga-mir-454,cli-mir-454,cli-mir-454,tgu-mir-454,tgu-mir-454,	cli-mir-454	taaggatgagACCCTATCAATATTGCCTCTGCTtttgtgatcagggtagTAGTGCAATATTGCTTATAGGGTCTtttcttttgagggtt	cli-miR-454-5p	ACCCTATCAATATTGCCTCTGCT	5'	Yes	gp1a	.......(((.........(((((((((..((((((((((((((((((((((((..(.......)..)))).)).)))))))))...)))))))))..))))).))))..........)))	89	41.3	-41.6	0	5	0	0	0	0	0	0	0	0	0	0	0	2.90418	0	0	0	0	0	0	0	0	0	0	low
165	255	gga-miR-454-3p_R+2	TAGTGCAATATTGCTTATAGGGTCT	25	chr15	-	421612	421732	ccattatccagcttcctaaccttaaggatgagACCCTATCAATATTGCCTCTGCTtttgtgctcagggtagTAGTGCAATATTGCTTATAGGGTCTtttcttttgagggtattcttcatgg	12	gga-mir-454,gga-mir-454,cli-mir-454,cli-mir-454,tgu-mir-454,tgu-mir-454,gga-mir-454,gga-mir-454,cli-mir-454,cli-mir-454,tgu-mir-454,tgu-mir-454,	gga-mir-454	ccattatccagctTCCTAACCTTAAGGATGAGaccctatcaatattgcctctgcttttgtgctcagggtagTAGTGCAATATTGCTTATAGGGTcttttcttttgagggtattcttcatgg	gga-miR-454-3p	TAGTGCAATATTGCTTATAGGGT	3'	Diff	gp1a	.......(((.........(((((((((..((((((((((((((((((((((((..(.......)..)))).)).)))))))))...)))))))))..))))).))))..........)))	89	41.3	-41.6	28	35	28	0	0	0	73	60	44	49	59	44	28.8382	20.3292	33.9775	0	0	0	79.0564	66.0665	47.955	37.7854	40.8657	37.5752	middle
166	256	gga-miR-455-5p	TATGTGCCCTTGGACTACATCG	22	chr17	+	5377592	5377687	tccctggtgtgagggTATGTGCCCTTGGACTACATCGtggaagccagcaccaTGCAGTCCATGGGCATATACACttgcctcaaggtttatttcatc	104	gga-mir-455,gga-mir-455,cli-mir-455,cli-mir-455,tgu-mir-455,tgu-mir-455,hsa-mir-455,ppy-mir-455,mml-mir-455,hsa-mir-455,ppy-mir-455,mml-mir-455,bta-mir-455,bta-mir-455,ptr-mir-455,ptr-mir-455,mdo-mir-455,mdo-mir-455,cja-mir-455,cja-mir-455,cja-mir-455,cja-mir-455,cfa-mir-455,cpo-mir-455,ocu-mir-455,cfa-mir-455,cpo-mir-455,ocu-mir-455,efu-mir-455,efu-mir-455,ssc-mir-455,ssc-mir-455,dno-mir-455,dno…	gga-mir-455	tccctggtgtgagggTATGTGCCCTTGGACTACATCGtggaagccagcaccaTGCAGTCCATGGGCATATACACttgcctcaaggt	gga-miR-455-5p	TATGTGCCCTTGGACTACATCG	5'	Yes	gp1a	.((.((..(..((.((((((((((.((((((.(((.(((........))).))).)))))).)))))))))).))..)..)).))...........	84	51	-42.1	33	94	21	49	24	6	14	6	22	39	32	24	33.9879	54.5985	25.4831	42.5859	32.3711	6.75683	15.1615	6.60665	23.9775	30.0741	22.1644	20.4956	middle
166	257	gga-miR-455-3p	TGCAGTCCATGGGCATATACAC	22	chr17	+	5377592	5377687	tccctggtgtgagggTATGTGCCCTTGGACTACATCGtggaagccagcaccaTGCAGTCCATGGGCATATACACttgcctcaaggtttatttcatc	104	gga-mir-455,gga-mir-455,cli-mir-455,cli-mir-455,tgu-mir-455,tgu-mir-455,hsa-mir-455,ppy-mir-455,mml-mir-455,hsa-mir-455,ppy-mir-455,mml-mir-455,bta-mir-455,bta-mir-455,ptr-mir-455,ptr-mir-455,mdo-mir-455,mdo-mir-455,cja-mir-455,cja-mir-455,cja-mir-455,cja-mir-455,cfa-mir-455,cpo-mir-455,ocu-mir-455,cfa-mir-455,cpo-mir-455,ocu-mir-455,efu-mir-455,efu-mir-455,ssc-mir-455,ssc-mir-455,dno-mir-455,dno…	gga-mir-455	tccctggtgtgagggTATGTGCCCTTGGACTACATCGtggaagccagcaccaTGCAGTCCATGGGCATATACACttgcctcaaggt	gga-miR-455-3p	TGCAGTCCATGGGCATATACAC	3'	Yes	gp1a	.((.((..(..((.((((((((((.((((((.(((.(((........))).))).)))))).)))))))))).))..)..)).))...........	84	51	-42.1	9	20	0	23	8	7	5	8	12	0	7	7	9.26943	11.6167	0	19.9893	10.7904	7.88296	5.41482	8.80887	13.0786	0	4.84847	5.97787	middle
167	258	gga-miR-456-3p_1ss22AT	CAGGCTGGTTAGATGGTTGTCT	22	chr3	-	31118054	31118165	atttaagctgctgtgtgtgtgcgtgtgtgagcaggcatcttctcagcctacatgtggattcctaaatctgCAGGCTGGTTAGATGGTTGTCAtgcattcatctgataactgc	12	gga-mir-456,gga-mir-456,cli-mir-456,cli-mir-456,tgu-mir-456,tgu-mir-456,gga-mir-456,gga-mir-456,cli-mir-456,cli-mir-456,tgu-mir-456,tgu-mir-456,	gga-mir-456	atttaagctgctgtgtgtgtgcgtgtgtgagCAGGCATCTTCTCAGCCTACATGTGgattcctaaatctgCAGGCTGGTTAGATGGTTGTCAtgcattcatctgataactgc	gga-miR-456-3p	CAGGCTGGTTAGATGGTTGTCA	3'	Diff	gp1a	.........((.((....(((..((..(((.((..(((((..(((((((....(..((((....))))..))))))))..)))))..)))))..))..)))......)).))	103	46.4	-33.6	251	120	188	226	108	53	193	162	189	362	468	332	258.514	69.7003	228.135	196.417	145.67	59.6853	209.012	178.38	205.988	279.15	324.155	283.522	middle
168	259	gga-miR-458a-3p	ATAGCTCTTTGAATGGTACTGC	22	chr13	-	7854985	7855100	agcagagccgcggccgtggtgcagatggcagcgccattttcagagctataaacagcgtcattgtcATAGCTCTTTGAATGGTACTGCcatatgtaccggaaaaacagcatctatgc	8	gga-mir-458a,gga-mir-458a,cli-mir-458,cli-mir-458,gga-mir-458a,gga-mir-458a,cli-mir-458,cli-mir-458,	gga-mir-458a	agcagagccgcggccgtggtgcagatggcAGCGCCATTTTCAGAGCTATAaacagcgtcattgtcATAGCTCTTTGAATGGTACTGCcatatgtactggaaaaacagcatctatgc	gga-miR-458a-3p	ATAGCTCTTTGAATGGTACTGC	3'	Yes	gp1a	.(((.((..((..((..((((((.(((((((..((((((..((((((((..((((.....)))).))))))))..))))))..))))))).)))))))).......))..)).)))	115	50	-48.1	59	44	40	25	9	11	83	55	55	88	87	82	60.7663	25.5568	48.5393	21.7275	12.1391	12.3875	89.886	60.561	59.9437	67.8595	60.2596	70.0265	middle
169	260	gga-miR-490-3p_R+1	CAACCTGGAGGACTCCATGCTGT	23	chr1	-	57912187	57912286	tcataagttcatggttcgacaccatggatctccaggtgggtcaagattatagagatacacCAACCTGGAGGACTCCATGCTGTtgagctgttcacaagca	68	gga-mir-490,gga-mir-490,cli-mir-490,cli-mir-490,tgu-mir-490-2,tgu-mir-490-2,tgu-mir-490-1,tgu-mir-490-1,mmu-mir-490,rno-mir-490,mmu-mir-490,rno-mir-490,eca-mir-490,eca-mir-490,cfa-mir-490,cfa-mir-490,efu-mir-490,efu-mir-490,efu-mir-490,efu-mir-490,ssc-mir-490-2,ssc-mir-490-2,ssc-mir-490-1,ssc-mir-490-1,ggo-mir-490,ggo-mir-490,cpo-mir-490,cpo-mir-490,pal-mir-490,pal-mir-490,dno-mir-490,dno-mir-490…	gga-mir-490	aagttcatggttcgacaCCATGGATCTCCAGGTGGGTcaagattatagagatacacCAACCTGGAGGACTCCATGCTGttgagctgttcacaa	gga-miR-490-3p	CAACCTGGAGGACTCCATGCTG	3'	Diff	gp1a	......((..(..((((((((.(((((((((((((((.(((....(((.....)))..))).)))))))))..)))))).))))))))..)..)).....	89	47	-40.2	10	22	12	0	0	9	0	0	0	0	0	0	10.2994	12.7784	14.5618	0	0	10.1352	0	0	0	0	0	0	middle
170	261	gga-miR-499-5p_R-2	TTAAGACTTGTAGTGATGTTT	21	chr20	-	2972465	2972555	tttgagggagcggcagTTAAGACTTGTAGTGATGTTTagataatgtattacatgaacatcactttaagtctgtgctacttctctcctcatt	12	gga-mir-499,gga-mir-499,cli-mir-499,cli-mir-499,tgu-mir-499,tgu-mir-499,gga-mir-499,gga-mir-499,cli-mir-499,cli-mir-499,tgu-mir-499,tgu-mir-499,	gga-mir-499	tttgagggagcggcagTTAAGACTTGTAGTGATGTTTAGataatgtattacatgAACATCACTTTAAGTCTGTGCTacttctctcctcatt	gga-miR-499-5p	TTAAGACTTGTAGTGATGTTTAG	5'	Diff	gp1a	..((((((((..(.(((..((((((..(((((((((((..(((....)))..)))))))))))..))))))..))).)..))).)))))..	87	37.4	-36	6	0	0	9	0	0	7	7	0	0	14	16	6.17962	0	0	7.82191	0	0	7.58075	7.70776	0	0	9.69694	13.6637	middle
171	262	gga-miR-726-5p	GGAATTCCGCCCGTTCTGAGCTC	23	AADN04014979.1	+	1887	1944	GGAATTCCGCCCGTTCTGAGCTCtggaggcgctgagTTCACCACCGGCAGAACTCGGc	6	gga-mir-726,gga-mir-726,pal-mir-9993a,pal-mir-9993a,pal-mir-9993a,pal-mir-9993a,	gga-mir-726	GGAATTCCGCCCGTTCTGAGCTCtggaggcgctgagTTCACCACCGGCAGAACTCGGc	gga-miR-726-5p	GGAATTCCGCCCGTTCTGAGCTC	5'	Yes	gp1a	.((.(((.(((.((..(((((((..........)))))))..)).))).))).))...	54	63.8	-18.9	12	18	0	12	8	13	0	0	0	7	12	0	12.3592	10.455	0	10.4292	10.7904	14.6398	0	0	0	5.39792	8.31166	0	middle
171	263	gga-miR-726-3p_1ss13AG	TTCACCACCGGCGGAACTCGG	21	AADN04014979.1	+	1887	1944	GGAATTCCGCCCGTTCTGAGCTCtggaggcgctgagTTCACCACCGGCAGAACTCGGc	6	gga-mir-726,gga-mir-726,pal-mir-9993a,pal-mir-9993a,pal-mir-9993a,pal-mir-9993a,	gga-mir-726	GGAATTCCGCCCGTTCTGAGCTCtggaggcgctgagTTCACCACCGGCAGAACTCGGc	gga-miR-726-3p	TTCACCACCGGCAGAACTCGG	3'	Diff	gp1a	.((.(((.(((.((..(((((((..........)))))))..)).))).))).))...	54	63.8	-18.9	0	5	0	0	13	8	0	5	5	0	10	0	0	2.90418	0	0	17.5343	9.0091	0	5.50554	5.44943	0	6.92639	0	middle
172	264	gga-miR-1306-3p_R-1	TGGACGTTGGCTCTGGTGGTGA	22	chr15	+	1309165	1309246	atgaacagcctccaccacctcccctgcaaacgtccagtgacgcagaggtaaTGGACGTTGGCTCTGGTGGTGAtggacagtc	64	gga-mir-1306,gga-mir-1306,cli-mir-1306,cli-mir-1306,hsa-mir-1306,ppy-mir-1306,hsa-mir-1306,ppy-mir-1306,mmu-mir-1306,mmu-mir-1306,bta-mir-1306,cfa-mir-1306,bta-mir-1306,cfa-mir-1306,ptr-mir-1306,ptr-mir-1306,mdo-mir-1306,mdo-mir-1306,mml-mir-1306,mml-mir-1306,cja-mir-1306,cja-mir-1306,rno-mir-1306,rno-mir-1306,ssc-mir-1306,ssc-mir-1306,pal-mir-1306,pal-mir-1306,cgr-mir-1306,cgr-mir-1306,tch-mir-1…	gga-mir-1306	tccACCACCTCCCCTGCAAACGTCCAGTgacgcagaggtaaTGGACGTTGGCTCTGGTGGTGATggaca	gga-miR-1306-3p	TGGACGTTGGCTCTGGTGGTGAT	3'	Diff	gp1a	..((....((..(((((((......((.((((((((...((......))..)))))))).))...)))))))..))....))	80	57.3	-32	6	33	0	10	20	23	0	5	6	0	0	6	6.17962	19.1676	0	8.69101	26.9759	25.9012	0	5.50554	6.53931	0	0	5.12389	middle
173	265	gga-miR-1388b-5p_L-2R+1	TGGGCTGACGAACCTGAGATTG	22	chr20	-	9852553	9852616	caTGGGCTGACGAACCTGAGATTGacccttatgtttcaccattctcaggttagacagtcctcga	4	gga-mir-1388b,gga-mir-1388b,gga-mir-1388b,gga-mir-1388b,	gga-mir-1388b	CATGGGCTGACGAACCTGAGATTgaccctcatgtttcaccaTTCTCAGGTTAGACAGTCCTCGa	gga-miR-1388b-5p	CATGGGCTGACGAACCTGAGATT	5'	Diff	gp1a	...((((((...(((((((((.((...............)).)))))))))...))))))....	57	48.4	-24.1	0	0	0	0	0	6	0	0	0	0	0	0	0	0	0	0	0	6.75683	0	0	0	0	0	0	low
174	266	gga-miR-1388a-5p	AGGACTGTCTAACCTGAGAATG	22	chr20	+	9852535	9852631	gcccgagcgaggggcacctcgAGGACTGTCTAACCTGAGAATGgtgaaacataagggtcaATCTCAGGTTCGTCAGCCCATGagatgccttctccag	20	gga-mir-1388a,gga-mir-1388a,cli-mir-1388,cli-mir-1388,tgu-mir-1388,tgu-mir-1388,mdo-mir-352,mdo-mir-352,oga-mir-1388,oga-mir-1388,gga-mir-1388a,gga-mir-1388a,cli-mir-1388,cli-mir-1388,tgu-mir-1388,tgu-mir-1388,mdo-mir-352,mdo-mir-352,oga-mir-1388,oga-mir-1388,	gga-mir-1388a	gcgaggggcacctcgAGGACTGTCTAACCTGAGAATGgtgaaacatgagggtcaATCTCAGGTTCGTCAGCCCATGagatgccttctc	gga-miR-1388a-5p	AGGACTGTCTAACCTGAGAATG	5'	Yes	gp1a	........((((((((.(((..((.(((...(((((((((.(((.............))).)))))))))...))).))..))).))))).)))...	86	55.7	-34.6	11	0	0	21	19	17	15	0	7	18	13	23	11.3293	0	0	18.2511	25.6271	19.1443	16.2445	0	7.6292	13.8804	9.0043	19.6416	middle
174	267	gga-miR-1388a-3p	ATCTCAGGTTCGTCAGCCCATG	22	chr20	+	9852535	9852631	gcccgagcgaggggcacctcgAGGACTGTCTAACCTGAGAATGgtgaaacataagggtcaATCTCAGGTTCGTCAGCCCATGagatgccttctccag	20	gga-mir-1388a,gga-mir-1388a,cli-mir-1388,cli-mir-1388,tgu-mir-1388,tgu-mir-1388,mdo-mir-352,mdo-mir-352,oga-mir-1388,oga-mir-1388,gga-mir-1388a,gga-mir-1388a,cli-mir-1388,cli-mir-1388,tgu-mir-1388,tgu-mir-1388,mdo-mir-352,mdo-mir-352,oga-mir-1388,oga-mir-1388,	gga-mir-1388a	gcgaggggcacctcgAGGACTGTCTAACCTGAGAATGgtgaaacatgagggtcaATCTCAGGTTCGTCAGCCCATGagatgccttctc	gga-miR-1388a-3p	ATCTCAGGTTCGTCAGCCCATG	3'	Yes	gp1a	........((((((((.(((..((.(((...(((((((((.(((.............))).)))))))))...))).))..))).))))).)))...	86	55.7	-34.6	10	12	0	0	0	0	0	0	0	6	7	9	10.2994	6.97003	0	0	0	0	0	0	0	4.62679	4.84847	7.68583	middle
175	268	gga-miR-1434_R-1	GTGCGTGATGATGGAAAAT	19	chr28	+	1881804	1881880	aGTGCGTGATGATGGAAAATttcttcactttgacctgacttgtttgattgaagAAATTTGAGTATCTGACGcgagct	4	gga-mir-1434,gga-mir-1434,gga-mir-1434,gga-mir-1434,	gga-mir-1434	aGTGCGTGATGATGGAAAATTtcttcactttgacctgacttgtttgattgaagaaatttgagtatctgacgcgagct	gga-miR-1434	GTGCGTGATGATGGAAAATT	5'	Diff	gp1a	((..((((..((((..(((((((((((.((..((.......))..)).)))))))))))...))))...))))..))	77	39	-19.9	277	479	232	283	201	207	48	81	87	712	709	483	285.293	278.22	281.528	245.956	271.108	233.11	51.9823	89.1898	94.82	549.045	491.081	412.473	middle
175	269	gga-mir-1434-p3	AAATTTGAGTATCTGACG	18	chr28	+	1881804	1881880	aGTGCGTGATGATGGAAAATttcttcactttgacctgacttgtttgattgaagAAATTTGAGTATCTGACGcgagct	4	gga-mir-1434,gga-mir-1434,gga-mir-1434,gga-mir-1434,	gga-mir-1434	aGTGCGTGATGATGGAAAATTtcttcactttgacctgacttgtttgattgaagaaatttgagtatctgacgcgagct	gga-mir-1434-p3	aaatttgagtatctgacg	3'	New	gp1a	((..((((..((((..(((((((((((.((..((.......))..)).)))))))))))...))))...))))..))	77	39	-19.9	7	0	0	0	0	0	0	0	0	35	19	25	7.20956	0	0	0	0	0	0	0	0	26.9896	13.1601	21.3495	middle
176	270	gga-miR-1451-5p	TCGCACAGGAGCAAGTTACCGC	22	chr3	+	75688512	75688621	cagagcaagcgcaggagctgctgccTCGCACAGGAGCAAGTTACCGCgttcagctcgcctgccgtaactcgctgctgtgagaggcagcggctcctggctctccctgctcc	4	gga-mir-1451,gga-mir-1451,gga-mir-1451,gga-mir-1451,	gga-mir-1451	cagagcaagcgcaggagctgctgccTCGCACAGGAGCAAGTTACCGCgttcagctcgcctgcCGTAACTCGCTGCTGTGAGAGGCagcggctcctggctctccctgctcc	gga-miR-1451-5p	TCGCACAGGAGCAAGTTACCGC	5'	Yes	gp1a	..((((((((.((((((((((((((((.(((((.(((.((((((.(((...........))).)))))).))).))))).))))))))))))))))))).....))))).	107	65.5	-69.5	5	0	6	8	7	0	20	14	17	16	28	11	5.14969	0	7.28089	6.95281	9.44156	0	21.6593	15.4155	18.5281	12.3381	19.3939	9.3938	middle
177	271	gga-miR-1454_R-2	GTACAATGATGAGACTTTGGCT	22	chr3	-	56449342	56449441	atagtggctatagagtgtgtgtagggtcttaatgtgagttttcttcaaattaaaagcataagagctGTACAATGATGAGACTTTGGCTccctctactgat	4	gga-mir-1454,gga-mir-1454,gga-mir-1454,gga-mir-1454,	gga-mir-1454	atagtggctatagagtgtgtgtagggtcttaatgtgagttttcttcaaattaaaagcataagagctGTACAATGATGAGACTTTGGCTCCctctactgat	gga-miR-1454	GTACAATGATGAGACTTTGGCTCC	3'	Diff	gp1a	.((((((.....((((.....((..((((((.(((((((((((((........)))....)))))).))))....))))))..))))))...))))))..	97	38	-18.2	0	0	0	0	0	6	6	0	0	23	28	24	0	0	0	0	0	6.75683	6.49778	0	0	17.736	19.3939	20.4956	middle
178	272	gga-miR-1456-5p_L-1	AAAGGACGGAGGCGGCCCGCGC	22	Z	-	45511708	45511817	gtcaaatggagcctgggccgaacagggAAAGGACGGAGGCGGCCCGCGCggggtcgttcagtcggggtcgtcgccgtcccttccccgttcgacccgtacccgcctgagct	4	gga-mir-1456,gga-mir-1456,gga-mir-1456,gga-mir-1456,	gga-mir-1456	gtcagatggagcctgggccgaacaggGAAAGGACGGAGGCGGCCCGCGCggggtcgttcagtCGGGGTCGTCGCCGTCCCTTCcccgttcgacccgtacccgcctgagct	gga-miR-1456-5p	GAAAGGACGGAGGCGGCCCGCGC	5'	Diff	gp1a	.(((..(((....((((.(((((.(((((.((((((.((((((((.(((..((....)).).)))))))))).)))))).))))).))))).))))...)))..)))...	106	70	-58.6	84	207	16	176	226	418	48	37	62	78	88	77	86.5147	120.233	19.4157	152.962	304.827	470.725	51.9823	40.741	67.5729	60.1482	60.9522	65.7566	middle
179	273	gga-miR-1550-3p_R+1	CTTCACTTACACTGCTCACTGGTA	24	chr12	+	13035897	13035994	ccagacctgtgcagacttgggctgatgggggtgtagtgcagcagctatttatcatgCTTCACTTACACTGCTCACTGGTCtaagctgcaccacccggg	4	gga-mir-1550,gga-mir-1550,gga-mir-1550,gga-mir-1550,	gga-mir-1550	ccagacctgtgcaggcttgggcTGATGGGGGTGTAGTGCAGCAgctatttatcatgCTTCACTTACACTGCTCACTGGTctaagctgcaccacccggg	gga-miR-1550-3p	CTTCACTTACACTGCTCACTGGT	3'	Diff	gp1a	((......((((((.((((((((..(((((((((((((.((((...........)))).))).)))))).))))..))))))))))))))......))	98	55.1	-41.3	5	0	0	0	0	0	0	0	0	0	0	0	5.14969	0	0	0	0	0	0	0	0	0	0	0	low
180	274	gga-miR-1552-5p_R+1	TTAGTGCGCGGTAAGCTAGGGTGT	24	chr1	+	133717356	133717449	cttgtctacatggggaggTTAGTGCGCGGTAAGCTAGGGTGTgagctgacagcacgCTAGCTGCTCTGCACTGACTGCccctgtggatgctgag	8	gga-mir-1552,gga-mir-1552,cli-mir-1552,cli-mir-1552,gga-mir-1552,gga-mir-1552,cli-mir-1552,cli-mir-1552,	gga-mir-1552	tctacatggggaggTTAGTGCGCGGTAAGCTAGGGTGtgagctgacagcacgCTAGCTGCTCTGCACTGACTGcccctgtgga	gga-miR-1552-5p	TTAGTGCGCGGTAAGCTAGGGTG	5'	Diff	gp1a	...(((((((.((((..(((((((((..(((.(((((.((((.........)))).))))))))..)))))))))..)))))))))))......	85	58.5	-49.6	34	82	44	22	10	6	24	34	21	77	93	69	35.0179	47.6285	53.3932	19.1202	13.4879	6.75683	25.9911	37.4377	22.8876	59.3771	64.4154	58.9247	middle
180	275	gga-miR-1552-3p_R+1	CTAGCTGCTCTGCACTGACTGT	22	chr1	+	133717356	133717449	cttgtctacatggggaggTTAGTGCGCGGTAAGCTAGGGTGTgagctgacagcacgCTAGCTGCTCTGCACTGACTGCccctgtggatgctgag	8	gga-mir-1552,gga-mir-1552,cli-mir-1552,cli-mir-1552,gga-mir-1552,gga-mir-1552,cli-mir-1552,cli-mir-1552,	gga-mir-1552	tctacatggggaggTTAGTGCGCGGTAAGCTAGGGTGtgagctgacagcacgCTAGCTGCTCTGCACTGACTGcccctgtgga	gga-miR-1552-3p	CTAGCTGCTCTGCACTGACTG	3'	Diff	gp1a	...(((((((.((((..(((((((((..(((.(((((.((((.........)))).))))))))..)))))))))..)))))))))))......	85	58.5	-49.6	9	10	5	9	18	8	8	7	0	10	16	15	9.26943	5.80836	6.06741	7.82191	24.2783	9.0091	8.66371	7.70776	0	7.71131	11.0822	12.8097	middle
181	276	gga-miR-1557	CCCGTCGGCTGAGCGGCTGC	20	chr2	+	112610884	112610953	gtgaggcaattccagccgctcagccgacgggcaggctcaCCCGTCGGCTGAGCGGCTGCaattgcctcac	4	gga-mir-1557,gga-mir-1557,gga-mir-1557,gga-mir-1557,	gga-mir-1557	gtgaggcaattccagccgctcagccgacgggcaggctcaCCCGTCGGCTGAGCGGCTGCaattgcctcac	gga-miR-1557	CCCGTCGGCTGAGCGGCTGC	3'	Yes	gp1a	(((((((((((.(((((((((((((((((((........))))))))))))))))))).)))))))))))	70	67.1	-63	0	0	0	0	5	0	0	0	0	0	0	0	0	0	0	0	6.74397	0	0	0	0	0	0	0	low
182	277	gga-miR-1559-5p	TTCGATGCTTGTATGCTACTCC	22	chr7	-	1427626	1427719	aggtctagactcctTTCGATGCTTGTATGCTACTCCcaagaatgctaacaggAGTTACATGTATGCATCGAGCagagactataccatttcaact	8	gga-mir-1559,gga-mir-1559,cli-mir-1559,cli-mir-1559,gga-mir-1559,gga-mir-1559,cli-mir-1559,cli-mir-1559,	gga-mir-1559	tagactcctTTCGATGCTTGTATGCTACTCCcaagaatgctaacaggAGTTACATGTATGCATCGAGCAgagacta	gga-miR-1559-5p	TTCGATGCTTGTATGCTACTCC	5'	Yes	gp1a	.(((.(((.(((..((((((((.(..(((..(((((..............)))))..)))..).))))))))..))).))).))).........	84	42.6	-30.9	609	663	588	790	367	234	1640	1322	1394	1082	1474	1220	627.232	385.094	713.528	686.59	495.007	263.516	1776.06	1455.67	1519.3	834.364	1020.95	1041.86	high
182	278	gga-miR-1559-3p_R-1	AGTTACATGTATGCATCGAGC	21	chr7	-	1427626	1427719	aggtctagactcctTTCGATGCTTGTATGCTACTCCcaagaatgctaacaggAGTTACATGTATGCATCGAGCagagactataccatttcaact	8	gga-mir-1559,gga-mir-1559,cli-mir-1559,cli-mir-1559,gga-mir-1559,gga-mir-1559,cli-mir-1559,cli-mir-1559,	gga-mir-1559	tagactcctTTCGATGCTTGTATGCTACTCCcaagaatgctaacaggAGTTACATGTATGCATCGAGCAgagacta	gga-miR-1559-3p	AGTTACATGTATGCATCGAGCA	3'	Diff	gp1a	.(((.(((.(((..((((((((.(..(((..(((((..............)))))..)))..).))))))))..))).))).))).........	84	42.6	-30.9	0	7	0	0	0	0	0	0	0	0	0	0	0	4.06585	0	0	0	0	0	0	0	0	0	0	low
183	279	gga-miR-1560-3p	GCATCTCTGGACGCGCTCGTTC	22	chr11	-	18277822	18277925	tccttagtcactgcgtgggggtggcggcgcgagcagagaggcgctgccgtgtccaaagcaGCATCTCTGGACGCGCTCGTTCcttctgcgtggctccgcttgga	4	gga-mir-1560,gga-mir-1560,gga-mir-1560,gga-mir-1560,	gga-mir-1560	tccttagtcactgcgtgggggtgGCGGCGCGAGCAGAGAGGCGCTgccgtgtccaaagcaGCATCTCTGGACGCGCTCGTTCcttctgcgtggctccgcttgga	gga-miR-1560-3p	GCATCTCTGGACGCGCTCGTTC	3'	Yes	gp1a	(((..(((..(..((..(..(..((((((((..((((((...(((((..........))))).))))))..))))).)))..)..)..))..)....))).)))	104	65.4	-48.4	5	6	7	0	20	19	0	0	0	0	0	0	5.14969	3.48501	8.49438	0	26.9759	21.3966	0	0	0	0	0	0	middle
184	280	gga-miR-1582_L-1R-1	AAAGAGAGCCAGAACACA	18	chr7	+	23323301	23323389	caaagtatgctgtgtttttctttctgctatcagccagctcttggaacctggaaggctgAAAGAGAGCCAGAACACAgtcaacatctttg	4	gga-mir-1582,gga-mir-1582,gga-mir-1582,gga-mir-1582,	gga-mir-1582	caaagtatgctgtgtttttctttctgctatcagccagctcttggaacctggaaggctGAAAGAGAGCCAGAACACAGtcaacatctttg	gga-miR-1582	GAAAGAGAGCCAGAACACAG	3'	Diff	gp1a	(((((..(((((((((((.((((((....((((((...(((........))).)))))).))))))..))))))))).))....)))))	89	44.9	-28.6	6	0	0	0	0	0	0	0	0	0	0	0	6.17962	0	0	0	0	0	0	0	0	0	0	0	low
185	281	gga-mir-1588-p3_1ss11TG	GCTGTGCTGTGGGTTCCT	18	chr14	-	14123090	14123191	gctcccatggccccgcagtgccctcaggaaccagctttcggctctcgtggtgcttgcctggaGCTGTGCTGTTGGTTCCTttggccctgggtccctccccgc	4	gga-mir-1588,gga-mir-1588,gga-mir-1588,gga-mir-1588,	gga-mir-1588	gctcccatggccccgcagtgccctCAGGAACCAGCTTTCGGCTCTcgtggtgcttgcctggagctgtgctgttggttcctttggccctgggtccctccccgc	gga-mir-1588-p3	gctgtgctgttggttcct	3'	New	gp1a	........((..((.(((.(((...((((((((((...((((((.((.(((....)))))))))))....))))))))))..))).)))))..)).......	87	66.7	-44.3	0	0	0	0	0	6	0	0	0	0	0	0	0	0	0	0	0	6.75683	0	0	0	0	0	0	low
186	282	gga-mir-1607-p5_1ss2GA	GAAGAGAGGGGCGGGAGGGG	20	chr2	+	45332122	45332200	gtctgtgaGGAGAGAGGGGCGGGAGGGGtcgggcgcgccatggcggcggagcccgcggctcctgcgaggtggccgaggc	4	gga-mir-1607,gga-mir-1607,gga-mir-1607,gga-mir-1607,	gga-mir-1607	gtctgtgaggagagAGGGGCGGGAGGGGTCGGGCgcgccatggcggcggagcccgcggctcctgcgaggtggccgaggc	gga-mir-1607-p5	ggagagAGGGGCGGGAGGGG	5'	New	gp1a	((((....((........(((((((..(.(((((.((((.....))))..))))))..))))))).......)).))))	47	78.5	-33.1	0	5	0	0	0	0	0	0	0	0	0	0	0	2.90418	0	0	0	0	0	0	0	0	0	0	low
187	283	gga-mir-1630-p3_1ss3GA	AAAGGGGAGGAAAGAGGA	18	chr9	+	495751	495807	tttgggcttttgtttcttctttctaAAGGGGGAGGAAAGAGGAaactgaagctgaaa	4	gga-mir-1630,gga-mir-1630,gga-mir-1630,gga-mir-1630,	gga-mir-1630	tttgggcttttgtttcttctttctaaagggggaggAAAGAGGAAACTGAAGCTGAAA	gga-mir-1630-p3	aagggggaggAAAGAGGA	3'	New	gp1a	....(((((..(((((((((((((.........)))))))))))))..)))))....	49	40.4	-22.6	0	15	0	0	6	0	0	0	0	0	0	0	0	8.71253	0	0	8.09277	0	0	0	0	0	0	0	low
188	284	gga-miR-1635_R-4	TGCCCAGGCTGTGCTGTGCTC	21	chr21	-	1734507	1734613	ggacctgccgtgagaaccccagTGCCCAGGCTGTGCTGTACTCtgggggcacgctcagctcttcccctggcacacagcctgggagcagggagtcctcgcctcttgcc	4	gga-mir-1635,gga-mir-1635,gga-mir-1635,gga-mir-1635,	gga-mir-1635	ggacctgccgtgagaaccccagTGCCCAGGCTGTGCTGTGCTCTGGGggcacgctcagctcttcccctggcacacagcctgggagcagggagtcctcgcctcttgcc	gga-miR-1635	TGCCCAGGCTGTGCTGTGCTCTGGG	5'	Diff	gp1a	((.......(((((.(((((.(..(((((((((((.(((.....(((((.............)))))..))))))))))))))..).))).)).)))))......))	90	67.3	-50.3	9	8	0	0	0	0	0	0	0	0	0	0	9.26943	4.64668	0	0	0	0	0	0	0	0	0	0	low
189	285	gga-miR-1649-5p_R+3	TCCTGCAGAAGGTGCGGCTGTGT	23	chr3	+	21544772	21544869	gtgctgttggctctcctcctccTCCTGCAGAAGGTGCGGCTGTGCgctccccaacggctccgtgcactctgcaggcacaggagtgagccctgacccac	4	gga-mir-1649,gga-mir-1649,gga-mir-1649,gga-mir-1649,	gga-mir-1649	gtgctgttggctctcctcctccTCCTGCAGAAGGTGCGGCTGtgcgctccccaacggCTCCGTGCACTCTGCAGGCAcaggagtgagccctgacccac	gga-miR-1649-5p	TCCTGCAGAAGGTGCGGCTG	5'	Diff	gp1a	(((..((((((((..(((((...((((((((..(..(((((((..........)))))..))..)..))))))))...))))).)))))..))).)))	98	66.3	-44.1	0	0	0	0	0	12	0	0	0	0	0	0	0	0	0	0	0	13.5137	0	0	0	0	0	0	middle
190	286	gga-miR-1663-5p_R+2_1ss5AG	TACCGCTGTCCTGGGTGCCTGG	22	chr5	+	15418011	15418112	ttcaggagggcagtgttgggTACCACTGTCCTGGGTGCCTGGcagagctcgtgcacTGGCATCCAGAACAGCGGTACccaaggttgctcacgtgctactgga	4	gga-mir-1663,gga-mir-1663,gga-mir-1663,gga-mir-1663,	gga-mir-1663	ttcgggagggcagtgttgggTACCACTGTCCTGGGTGCCTggcagagctcgtgcacTGGCATCCAGAACAGCGGTACccaaggttgctcacgtgctactgga	gga-miR-1663-5p	TACCACTGTCCTGGGTGCCT	5'	Diff	gp1a	(((((..((((((..(((((((((.((((.(((((((((..(((.......)))...))))))))).)))).)))))))))..))))))........)))))	102	59.8	-53.9	0	0	0	0	0	10	0	0	0	0	0	0	0	0	0	0	0	11.2614	0	0	0	0	0	0	middle
190	287	gga-miR-1663-3p	TGGCATCCAGAACAGCGGTAC	21	chr5	+	15418011	15418112	ttcaggagggcagtgttgggTACCACTGTCCTGGGTGCCTGGcagagctcgtgcacTGGCATCCAGAACAGCGGTACccaaggttgctcacgtgctactgga	4	gga-mir-1663,gga-mir-1663,gga-mir-1663,gga-mir-1663,	gga-mir-1663	ttcgggagggcagtgttgggTACCACTGTCCTGGGTGCCTggcagagctcgtgcacTGGCATCCAGAACAGCGGTACccaaggttgctcacgtgctactgga	gga-miR-1663-3p	TGGCATCCAGAACAGCGGTAC	3'	Yes	gp1a	(((((..((((((..(((((((((.((((.(((((((((..(((.......)))...))))))))).)))).)))))))))..))))))........)))))	102	59.8	-53.9	0	10	7	23	11	44	0	0	8	10	17	8	0	5.80836	8.49438	19.9893	14.8367	49.5501	0	0	8.71908	7.71131	11.7749	6.83185	middle
191	288	gga-miR-1668-3p_R-3	TGCTGTGTCCTCACTCAC	18	chr34	-	375313	375402	gagggctgccctgcaggtgggctgggagcacaggcactgtgggctttgtgtggTGCTGTGTCCTCACTCACcttcatggcttgcagaatc	4	gga-mir-1668,gga-mir-1668,gga-mir-1668,gga-mir-1668,	gga-mir-1668	gagggctgccctgcagGTGGGCTGGGAGCACAGGCACTgtgggcttcgtgtggTGCTGTGTCCTCACTCACCTTcatggcttgcagaatc	gga-miR-1668-3p	TGCTGTGTCCTCACTCACCTT	3'	Diff	gp1a	....((.(((.((.(((((((.((((..(((((.(((..(.........)..))))))))..))))))))))).)).)))..))......	80	61.1	-39.7	0	0	6	0	0	0	0	0	0	0	0	0	0	0	7.28089	0	0	0	0	0	0	0	0	0	low
192	289	gga-mir-1672-p5_1ss5GA	GGAAAGGATGTGAGGATC	18	chr18	-	9407431	9407506	gtggggagggtcaggccaGGAAGGGATGTGAGGATCattctggaaaacccgcatcctgctgacctgctctctctgc	4	gga-mir-1672,gga-mir-1672,gga-mir-1672,gga-mir-1672,	gga-mir-1672	gtggggaggGTCAGGCCAGGAAGGGATGTGAGGatcattctggaagacccgcatcctgctgacctgctctctctgc	gga-mir-1672-p5	GGAAGGGATGTGAGGatc	5'	New	gp1a	(..(((((((.((((.(((...((((((((.((.((......))...)))))))))).))).)))))))))))..)	76	59.2	-36.3	46	6	41	25	49	27	5	0	0	6	5	8	47.3771	3.48501	49.7528	21.7275	66.0909	30.4057	5.41482	0	0	4.62679	3.46319	6.83185	middle
193	290	gga-mir-1676-p5_1ss18GA	TCCTCTCTGGCAGCACCA	18	chr5	-	56008532	56008631	cgaaggaatgaactctctgggcctgactcatcccctttgcTCCTCTCTGGCAGCACCGAGAGCGAAGTGGGTGGGAATGTccccggagatgcttcccacg	4	gga-mir-1676,gga-mir-1676,gga-mir-1676,gga-mir-1676,	gga-mir-1676	cgaaggaatgaactctctgggCCTGACTCATCCCCTTTGCTCCtctctggcagcaccgAGAGCGAAGTGGGTGGGAATGTccccggagatgcttcccacg	gga-mir-1676-p5	TCCtctctggcagcaccg	5'	New	gp1a	((..((((.....((((((((.....(((((((.((((((((.((..((....))..)))))))))).)))))))......))))))))...))))..))	100	60	-38.7	9	66	12	11	7	0	0	0	0	0	7	7	9.26943	38.3351	14.5618	9.56011	9.44156	0	0	0	0	0	4.84847	5.97787	middle
193	291	gga-miR-1676-3p	AGAGCGAAGTGGGTGGGAATGT	22	chr5	-	56008532	56008631	cgaaggaatgaactctctgggcctgactcatcccctttgcTCCTCTCTGGCAGCACCGAGAGCGAAGTGGGTGGGAATGTccccggagatgcttcccacg	4	gga-mir-1676,gga-mir-1676,gga-mir-1676,gga-mir-1676,	gga-mir-1676	cgaaggaatgaactctctgggCCTGACTCATCCCCTTTGCTCCtctctggcagcaccgAGAGCGAAGTGGGTGGGAATGTccccggagatgcttcccacg	gga-miR-1676-3p	AGAGCGAAGTGGGTGGGAATGT	3'	Yes	gp1a	((..((((.....((((((((.....(((((((.((((((((.((..((....))..)))))))))).)))))))......))))))))...))))..))	100	60	-38.7	0	6	0	7	0	5	0	0	0	0	0	0	0	3.48501	0	6.08371	0	5.63069	0	0	0	0	0	0	low
194	292	gga-miR-1677-5p	TCCTGCACCGCTGAAGTCAAT	21	chr3	+	73658995	73659086	ctgtgttgcttagggtctgaTCCTGCACCGCTGAAGTCAATggaagttttgtcaTTGACTTCAGTAGGAGCAGGATTtgaacctcatgctct	12	gga-mir-1677,gga-mir-1677,cli-mir-1677,cli-mir-1677,tgu-mir-1677,tgu-mir-1677,gga-mir-1677,gga-mir-1677,cli-mir-1677,cli-mir-1677,tgu-mir-1677,tgu-mir-1677,	gga-mir-1677	agggtctgaTCCTGCACCGCTGAAGTCAATggaagttttgtcatTGACTTCAGTAGGAGCAGGATTtgaacct	gga-miR-1677-5p	TCCTGCACCGCTGAAGTCAAT	5'	Yes	gp1a	.......((..(((.((..(((((((.((((((((((((((((........)))))))))))))).)).)))))))..)).)))...))...	82	46.7	-42.8	8	0	0	0	0	0	0	0	0	0	0	0	8.2395	0	0	0	0	0	0	0	0	0	0	0	low
194	293	gga-miR-1677-3p_L+1	TTGACTTCAGTAGGAGCAGGATT	23	chr3	+	73658995	73659086	ctgtgttgcttagggtctgaTCCTGCACCGCTGAAGTCAATggaagttttgtcaTTGACTTCAGTAGGAGCAGGATTtgaacctcatgctct	12	gga-mir-1677,gga-mir-1677,cli-mir-1677,cli-mir-1677,tgu-mir-1677,tgu-mir-1677,gga-mir-1677,gga-mir-1677,cli-mir-1677,cli-mir-1677,tgu-mir-1677,tgu-mir-1677,	gga-mir-1677	agggtctgaTCCTGCACCGCTGAAGTCAATggaagttttgtcatTGACTTCAGTAGGAGCAGGATTtgaacct	gga-miR-1677-3p	TGACTTCAGTAGGAGCAGGATT	3'	Diff	gp1a	.......((..(((.((..(((((((.((((((((((((((((........)))))))))))))).)).)))))))..)).)))...))...	82	46.7	-42.8	0	10	0	12	0	0	8	0	0	6	0	0	0	5.80836	0	10.4292	0	0	8.66371	0	0	4.62679	0	0	middle
195	294	gga-miR-1684b-3p	AAGTATGAGGAAATGGAGATCT	22	chr4	-	88672199	88672308	gctgccaaatggatggggtttgaaaggagagctctgcttcctcatatatacccatcttttctatggatAAGTATGAGGAAATGGAGGTCTccttccattccacctgtttt	4	gga-mir-1684b,gga-mir-1684b,gga-mir-1684b,gga-mir-1684b,	gga-mir-1684b	gctgccaaatggatcgggtttgaaaggagAGCTCTGCTTCCTCATACATACtcatcttttctatggatAAGTATGAGGAAATGGAGATCTccttccattccacctgtttt	gga-miR-1684b-3p	AAGTATGAGGAAATGGAGATCT	3'	Yes	gp1a	....((....))..((((..((.(((((((.((((..(((((((((..((.((((.......)))).))..)))))))))..)))).))))))).))..)).))......	90	43.6	-43.9	66	86	74	81	57	23	75	66	61	118	162	85	67.9758	49.9519	89.7977	70.3972	76.8813	25.9012	81.2223	72.6732	66.483	90.9935	112.207	72.5884	middle
196	295	gga-mir-1692-p5_1ss1GC	CTTGTAGCTCAGTTGGTA	18	chr9	+	21846763	21846851	tctttcctttagtgaaGTTGTAGCTCAGTTGGTAaagttggtggcaacggtgctttatcgaaatgattagatatttaaactattttaga	4	gga-mir-1692,gga-mir-1692,gga-mir-1692,gga-mir-1692,	gga-mir-1692	tctttcctttagtgaagtTGTAGCTCAGTTGGTAGAGTtggtggcaacggtgctttatcaaaatgattagacatttaaactattttaga	gga-mir-1692-p5	gtTGTAGCTCAGTTGGTA	5'	New	gp1a	(((......((((.....(((...(((.((((((((((...((....))..))))))))))..)))....))).....))))....)))	89	33.7	-15.7	25	31	7	12	7	0	51	62	36	22	27	5	25.7484	18.0059	8.49438	10.4292	9.44156	0	55.2312	68.2687	39.2359	16.9649	18.7012	4.26991	middle
197	296	gga-mir-1701-p5_1ss15TG	TGGTTAGTTGGTTGGTTTT	19	chr4	-	78791068	78791144	tataatagccgtggcTGGTTAGTTGGTTGTTTTTtcctctgggatgcagttggcatagctcttcctttgctctgata	4	gga-mir-1701,gga-mir-1701,gga-mir-1701,gga-mir-1701,	gga-mir-1701	tataatagccgtGGCTGGTTAGTTGGTTGTTTtttcctctgggatgcagttggcatagctcttcctttgctctgata	gga-mir-1701-p5	TGGTTAGTTGGTTGTTTtt	5'	New	gp1a	...((((((((..(((....)))))))))))...(((....)))..(((..((((.((......)).)))))))...	28	44.2	-14.4	0	8	0	0	0	0	0	0	0	0	0	0	0	4.64668	0	0	0	0	0	0	0	0	0	0	low
198	297	gga-miR-1708	TGGGGTGTGGAATGAATCCTT	21	chr1	+	195251738	195251831	ctgacctaatgcttgggaTGGGGTGTGGAATGAATCCTTgtttgcttctgaggaaggattgattgttcaccctcattctgaaattagaaagcag	4	gga-mir-1708,gga-mir-1708,gga-mir-1708,gga-mir-1708,	gga-mir-1708	ctgacctaatgcttgggaTGGGGTGTGGAATGAATCCTTgtttgcttctgaggaaggattgattgttcaccctcattctgaaattagaaagcag	gga-miR-1708	TGGGGTGTGGAATGAATCCTT	5'	Yes	gp1a	(((..(((((..(..((((((((.(((((((.(((((((..((......))..))))))).))..)))))))))))))..).)))))....)))	94	43.6	-31.9	0	0	0	0	9	0	0	0	0	0	0	0	0	0	0	0	12.1391	0	0	0	0	0	0	0	middle
199	298	gga-miR-1712-3p	TTCAGTTATCAGTGGAGTTTGG	22	chr3	-	78918029	78918101	gcccttctggctccagtcttaactgcaggcaatgctgacattctccTTCAGTTATCAGTGGAGTTTGGagtgc	4	gga-mir-1712,gga-mir-1712,gga-mir-1712,gga-mir-1712,	gga-mir-1712	gcccttctGGCTCCAGTCTTAACTACAGGCaatgctgacattctccTTCAGTTATCAGTGGAGTTTGGagtgc	gga-miR-1712-3p	TTCAGTTATCAGTGGAGTTTGG	3'	Yes	gp1a	((.((((..((((((....((((((.(((.((((....))))..))).))))))....))))))..)))).))	73	50.7	-26.5	6	0	0	0	0	12	0	0	0	0	0	6	6.17962	0	0	0	0	13.5137	0	0	0	0	0	5.12389	middle
200	299	gga-miR-1729-5p	ATCCCTTACTCACATGAGTAGTC	23	chr15	+	784164	784265	ggtagacaggcctgatcctgcATCCCTTACTCACATGAGTAGTCgtatctatttcagtgggaCTACTCGGTGAGTAAGGAtagcaggattgggaccactacc	12	gga-mir-1729,gga-mir-1729,cli-mir-1729,cli-mir-1729,tgu-mir-1729,tgu-mir-1729,gga-mir-1729,gga-mir-1729,cli-mir-1729,cli-mir-1729,tgu-mir-1729,tgu-mir-1729,	gga-mir-1729	cctgcATCCCTTACTCACATGAGTAGTCgtatctatttcagtgggaCTACTCGGTGAGTAAGGATAGCagg	gga-miR-1729-5p	ATCCCTTACTCACATGAGTAGTC	5'	Yes	gp1a	(((((...((((..(((((((((.((((((((((.(((((((((....((((....))))))))))))))))))))))))).)))))))..)).)).)))))	102	50	-57.2	5	15	0	14	7	7	6	6	7	10	5	0	5.14969	8.71253	0	12.1674	9.44156	7.88296	6.49778	6.60665	7.6292	7.71131	3.46319	0	middle
200	300	gga-miR-1729-3p_R-4	CTACTCGGTGAGTAAGGA	18	chr15	+	784164	784265	ggtagacaggcctgatcctgcATCCCTTACTCACATGAGTAGTCgtatctatttcagtgggaCTACTCGGTGAGTAAGGAtagcaggattgggaccactacc	12	gga-mir-1729,gga-mir-1729,cli-mir-1729,cli-mir-1729,tgu-mir-1729,tgu-mir-1729,gga-mir-1729,gga-mir-1729,cli-mir-1729,cli-mir-1729,tgu-mir-1729,tgu-mir-1729,	gga-mir-1729	cctgcATCCCTTACTCACATGAGTAGTCgtatctatttcagtgggaCTACTCGGTGAGTAAGGATAGCagg	gga-miR-1729-3p	CTACTCGGTGAGTAAGGATAGC	3'	Diff	gp1a	(((((...((((..(((((((((.((((((((((.(((((((((....((((....))))))))))))))))))))))))).)))))))..)).)).)))))	102	50	-57.2	39	55	23	116	122	198	5	0	22	20	50	20	40.1675	31.946	27.9101	100.816	164.553	222.975	5.41482	0	23.9775	15.4226	34.6319	17.0796	middle
201	301	gga-mir-1737-p5	ACTGCTGCGCTCGGTGTCC	19	chr10	+	17098554	17098646	cctgctgctgctgcagcACTGCTGCGCTCGGTGTCCcactgcccctcagcagcaccgtcccgggctccgctctgtgctgtgagcagcaggagg	4	gga-mir-1737,gga-mir-1737,gga-mir-1737,gga-mir-1737,	gga-mir-1737	cctgctgctgctgCAGCACTGCTGCGCTCGGTGtcccactgcccctcagcagcaccgtcccgggctccgctctgtgctgtgagcagcaggagg	gga-mir-1737-p5	ACTGCTGCGCTCGGTGtcc	5'	New	gp1a	(((.(((((((((((((((....((((((((..(....((((......))))....)..))))))...))...))))))).)))))))).)))	93	69.9	-47.6	0	0	5	0	0	0	0	0	0	0	0	0	0	0	6.06741	0	0	0	0	0	0	0	0	0	low
202	302	gga-miR-1759-5p_L-4_1ss6TA	GAAGGAGGAGAGAGGTGT	18	chr2	-	62259936	62260011	gctgcttgtaggGTAGGAGGAGAGAGGTGTtaccttatcagctgcctcctctcccatcctctccttctgcagcagc	4	gga-mir-1759,gga-mir-1759,gga-mir-1759,gga-mir-1759,	gga-mir-1759	gctgctgTAGGGTAGGAGGAGAGAGGTGTtaccttatcagctGCCTCCTCTCCCATCCTCTCCTTCTgcagcagc	gga-miR-1759-5p	TAGGGTAGGAGGAGAGAGGTGT	5'	Diff	gp1a	(((((....(((..(((((((((((((((((........))).)))).))))))..))))..)))...)))))...	73	56.6	-34.7	0	5	0	0	0	0	0	0	0	0	0	0	0	2.90418	0	0	0	0	0	0	0	0	0	0	low
203	303	gga-miR-1763b-3p_R+2	AAGGGCGGGAAAGGAAGGCGAAA	23	chr5	+	57352048	57352104	tcgccttcccttcccgcctttccggaagggcgggAAGGGCGGGAAAGGAAGGCGAAG	4	gga-mir-1763b,gga-mir-1763b,gga-mir-1763b,gga-mir-1763b,	gga-mir-1763b	TCGCCTTCCCTTCCCGCCCTTCcggaagggcgggAAGGGCGGGAAAGGAAGGCGAag	gga-miR-1763b-3p	AAGGGCGGGAAAGGAAGGCGA	3'	Diff	gp1a	(((((((((.(((((((((((((.........))))))))))))).)))))))))..	55	66.7	-42.9	11	0	0	0	0	7	0	0	0	0	0	0	11.3293	0	0	0	0	7.88296	0	0	0	0	0	0	middle
204	304	gga-miR-1764-3p	AGCTGCTTGTTGGCTGGGGAG	21	chr15	+	5799505	5799607	acctgcttggcgttccatggtggctcaggcagcaggaggcttgtgagatgctggcgttcaAGCTGCTTGTTGGCTGGGGAGctgtggatgtggacaactaggt	4	gga-mir-1764,gga-mir-1764,gga-mir-1764,gga-mir-1764,	gga-mir-1764	acctgcttggcgttccatggtgGCTCAGGCAGCAGGAGGCTTGtgagatgctggcgttcaAGCTGCTTGTTGGCTGGGGAGctgtggatgtggacaactaggt	gga-miR-1764-3p	AGCTGCTTGTTGGCTGGGGAG	3'	Yes	gp1a	((((..((((((.((((..((..(((((.(((((((..(((((...((((....)))))))))..))))))).)))))..))..)))))))...)))..))))	103	58.3	-44.9	0	0	0	7	0	0	0	0	0	0	0	0	0	0	0	6.08371	0	0	0	0	0	0	0	0	low
205	305	gga-miR-1768_L-2R+1	GCAGAGGATTGTCGTGCTGAG	21	chr2	+	14061731	14061807	tatcagctcatcagcatgacaatcctctgctgccttgggagttgcgaGCAGAGGATTGTCGTGCTGATgagttgata	4	gga-mir-1768,gga-mir-1768,gga-mir-1768,gga-mir-1768,	gga-mir-1768	tatcagctcatcagcatgacaatcctctgctgccttgggagttgtGAGCAGAGGATTGTCGTGCTGAtgagttgata	gga-miR-1768	GAGCAGAGGATTGTCGTGCTGA	3'	Diff	gp1a	(((((((((((((((((((((((((((((((((..........)).)))))))))))))))))))))))))))))))	77	49.4	-56.7	0	0	8	0	0	0	0	0	0	0	0	0	0	0	9.70786	0	0	0	0	0	0	0	0	0	low
206	306	gga-miR-1769-3p	AGTGTGAAATCTGCCTGAAAGTC	23	chr15	+	2255039	2255141	gtgtggatgtgtgtggtgtggccttcaggcttttctcacacctgttgagctctgcagtcaAGTGTGAAATCTGCCTGAAAGTCattccaacgttcaaatatgc	4	gga-mir-1769,gga-mir-1769,gga-mir-1769,gga-mir-1769,	gga-mir-1769	gtgtggatgtgtgtggtgtggcCTTCAGGCTTTTCTCACACCTGttgagctctgcagtcaAGTGTGAAATCTGCCTGAAAGTCattccaacattcaaatatgc	gga-miR-1769-3p	AGTGTGAAATCTGCCTGAAAGTC	3'	Yes	gp1a	...(((((((...(((..((((.(((((((.....((((((((((........))))....)))))).....))))))).))))..)))))))))).......	93	47.6	-36.9	0	0	0	5	0	0	0	0	0	0	0	6	0	0	0	4.3455	0	0	0	0	0	0	0	5.12389	low
207	307	gga-miR-1774	CCCCTGCTGAGGTTCTGCTTC	21	chr28	+	1783897	1783975	gggaatctaacccgtaaagcaggggcgccagcaggaggtgcttgttctcatgtctgCCCCTGCTGAGGTTCTGCTTCtc	4	gga-mir-1774,gga-mir-1774,gga-mir-1774,gga-mir-1774,	gga-mir-1774	gggaatctaacccgtaaagcaggggcgccagcaggaggtgcttgttctcatgtctgCCCCTGCTGAGGTTCTGCTTCtc	gga-miR-1774	CCCCTGCTGAGGTTCTGCTTC	3'	Yes	gp1a	(((.......)))....((((((((((...(((.((((.......)))).))).))))))))))((((.....))))..	47	58.2	-31.2	0	7	0	0	0	0	0	0	0	0	0	0	0	4.06585	0	0	0	0	0	0	0	0	0	0	low
208	308	gga-miR-1781-3p	TTTAAATCATGCAGCTGTTGA	21	chr14	-	3324035	3324127	ggagacaaggagcgtgtttaacagctgagtgatttaaagcaatcaaattcctttggcTTTAAATCATGCAGCTGTTGAacaagctcttgcttc	4	gga-mir-1781,gga-mir-1781,gga-mir-1781,gga-mir-1781,	gga-mir-1781	ggagacaaggagcgtgtttAACAGCTGAGTGATTTAAAGCAatcaaattcctttggcTTTAAATCATGCAGCTGTTGAacaagctcttgcttc	gga-miR-1781-3p	TTTAAATCATGCAGCTGTTGA	3'	Yes	gp1a	((((.(((.((((.(((((((((((((..(((((((((((...((((....)))))))))))))))..))))))))))))).)))))))))))	93	40.9	-46.3	0	0	0	0	0	0	5	6	8	7	0	12	0	0	0	0	0	0	5.41482	6.60665	8.71908	5.39792	0	10.2478	middle
209	309	gga-miR-1786_L+1	GATTCTTTTCTGCTGTGTTACT	22	chr14	+	7740180	7740288	tctgctccctgactgcttctaattccttaacacaacaggaaacaaattcagcattaaaatatGATTCTTTTCTGCTGTGTTACTgaattaaaagtacttcaaagagaga	4	gga-mir-1786,gga-mir-1786,gga-mir-1786,gga-mir-1786,	gga-mir-1786	tctgctccctgactgcttctaattccttaacacaacaggaaacaaattcagcattaaaatatgATTCTTTTCTGCTGTGTTACTgaattaaaagtacttcaaagagaga	gga-miR-1786	ATTCTTTTCTGCTGTGTTACT	3'	Diff	gp1a	(((.(((..(((.(((((.((((((..(((((((.(((((((.....(((...........)))...))))))).)))))))..)))))).)))))..)))..))))))	109	33.9	-29.2	5	0	0	0	0	0	0	0	0	0	0	0	5.14969	0	0	0	0	0	0	0	0	0	0	0	low
210	310	gga-miR-1798-3p_L-3R+1	TTTTCAGAAGTGTAGCGTTT	20	chr20	-	10022190	10022285	ctcataattagttttattcagttaacgtgacactttagaaaacctgtaatgctataagtggTTTTCAGAAGTGTAGCGTTTatgggataaagtgag	4	gga-mir-1798,gga-mir-1798,gga-mir-1798,gga-mir-1798,	gga-mir-1798	ctcataattagttttattcagttAACGTGACACTTTAGAAAACctgtaatgctataagTGGTTTTCAGAAGTGTAGCGTTtatgggataaagtgag	gga-miR-1798-3p	TGGTTTTCAGAAGTGTAGCGTT	3'	Diff	gp1a	(((((.......(((((((....((((..((((((..(((((((...............)))))))..))))))..))))....))))))))))))	96	33.3	-29	0	0	0	0	0	5	0	0	0	0	0	0	0	0	0	0	0	5.63069	0	0	0	0	0	0	low
211	311	gga-miR-1801_R+1	CCCGGCATGCTGCACTGTCCTGT	23	chr8	-	3820451	3820553	tgggaggaaatggactatgggtCCTGGCATGCTGCACTGTCCTGTagaggctgcgcCGGCAGTGCGGCATGCTGGGGGctgtagtgtcagctccagaccccca	4	gga-mir-1801,gga-mir-1801,gga-mir-1801,gga-mir-1801,	gga-mir-1801	tgggaggaaatggactatgggtCCCGGCATGCTGCACTGTCCTGtagaggctgcgccggcagtgcggcatgctgggggctgtagtgtcagctccagaccccca	gga-miR-1801	CCCGGCATGCTGCACTGTCCTG	5'	Diff	gp1a	.(((.((....((((.....)))).((((((((((((((((.(((((...)))))..)))))))))))))))).(((((((......)))))))...))))).	48	63.1	-56.6	0	6	0	0	0	0	0	0	0	0	0	0	0	3.48501	0	0	0	0	0	0	0	0	0	0	low
211	312	gga-mir-1801-p3_1ss22GA	CGGCAGTGCGGCATGCTGGGGA	22	chr8	-	3820451	3820553	tgggaggaaatggactatgggtCCTGGCATGCTGCACTGTCCTGTagaggctgcgcCGGCAGTGCGGCATGCTGGGGGctgtagtgtcagctccagaccccca	4	gga-mir-1801,gga-mir-1801,gga-mir-1801,gga-mir-1801,	gga-mir-1801	tgggaggaaatggactatgggtCCCGGCATGCTGCACTGTCCTGtagaggctgcgccggcagtgcggcatgctgggggctgtagtgtcagctccagaccccca	gga-mir-1801-p3	cggcagtgcggcatgctggggg	3'	New	gp1a	.(((.((....((((.....)))).((((((((((((((((.(((((...)))))..)))))))))))))))).(((((((......)))))))...))))).	48	63.1	-56.6	5	0	0	0	0	0	0	0	0	0	0	0	5.14969	0	0	0	0	0	0	0	0	0	0	0	low
212	313	gga-mir-1804-p3_1ss4CA	CTGATGGAGGGGGATAAC	18	chr4	+	45982911	45982993	gttgttaaaacacagttggttaacagctctgtaCTGCTGGAGGGGGATAACttgttagcatcagaagttgtgaaagctgcagc	4	gga-mir-1804,gga-mir-1804,gga-mir-1804,gga-mir-1804,	gga-mir-1804	gttgttaaaacacagttggttaacagctctgtactgctggagggggataacttgttagcaTCAGAAGTTGTGAAAGCTGCAGc	gga-mir-1804-p3	ctgctggagggggataac	3'	New	gp1a	............(((((.....(((((((((...((((((((........)))..))))).))).))))))...)))))....	67	44.6	-19.8	0	0	0	0	0	0	0	0	0	5	0	0	0	0	0	0	0	0	0	0	0	3.85566	0	0	low
213	314	gga-miR-1812-3p_L-2R+2	TACTATACAGTATATATCTAGG	22	chr7	-	1361442	1361529	ctttattgggaacctagatatatactgtatactgtgtcaaggtttagatgacaTACTATACAGTATATATCTAGGtttctaatacaag	4	gga-mir-1812,gga-mir-1812,gga-mir-1812,gga-mir-1812,	gga-mir-1812	ctttattgggaacctagATATATACTGTATACTGTGTCAaggtttagatgaCATACTATACAGTATATATCTAggtttctaatacaag	gga-miR-1812-3p	CATACTATACAGTATATATCTA	3'	Diff	gp1a	...((((((((((((((((((((((((((((.(((((((.........))))))).))))))))))))))))))))))))))))....	81	30.7	-46.6	0	0	0	0	0	0	0	0	0	0	0	6	0	0	0	0	0	0	0	0	0	0	0	5.12389	low
214	315	gga-miR-2131-5p	ATGCAGAAGTGCACGGAAACAGCT	24	Z	-	71315977	71316068	ctctcgtggcttccATGCAGAAGTGCACGGAAACAGCTgtttgctatcgaaaagttggCTGTTACTGTTCTTCTGATGGaggctgctggatt	8	gga-mir-2131,gga-mir-2131,cli-mir-2131,cli-mir-2131,gga-mir-2131,gga-mir-2131,cli-mir-2131,cli-mir-2131,	gga-mir-2131	tctcgtggcttccATGCAGAAGTGCACGGAAACAGCTgtttgctatcgaaaagttggCTGTTACTGTTCTTCTGATGGaggctgctgga	gga-miR-2131-5p	ATGCAGAAGTGCACGGAAACAGCT	5'	Yes	gp1a	.((..(..((((((((.((((((...((((.(((((((....(((.......))).))))))).)))).))))))))))))))..)..))..	89	48.9	-39.2	0	36	0	12	18	18	6	0	0	6	6	16	0	20.9101	0	10.4292	24.2783	20.2705	6.49778	0	0	4.62679	4.15583	13.6637	middle
214	316	gga-miR-2131-3p	CTGTTACTGTTCTTCTGATGG	21	Z	-	71315977	71316068	ctctcgtggcttccATGCAGAAGTGCACGGAAACAGCTgtttgctatcgaaaagttggCTGTTACTGTTCTTCTGATGGaggctgctggatt	8	gga-mir-2131,gga-mir-2131,cli-mir-2131,cli-mir-2131,gga-mir-2131,gga-mir-2131,cli-mir-2131,cli-mir-2131,	gga-mir-2131	tctcgtggcttccATGCAGAAGTGCACGGAAACAGCTgtttgctatcgaaaagttggCTGTTACTGTTCTTCTGATGGaggctgctgga	gga-miR-2131-3p	CTGTTACTGTTCTTCTGATGG	3'	Yes	gp1a	.((..(..((((((((.((((((...((((.(((((((....(((.......))).))))))).)))).))))))))))))))..)..))..	89	48.9	-39.2	0	0	0	6	0	0	6	0	0	0	12	6	0	0	0	5.21461	0	0	6.49778	0	0	0	8.31166	5.12389	low
215	317	gga-miR-2184a-5p	AACAGTAAGAGTTGATGTGCGG	22	chr19	+	6000262	6000317	AACAGTAAGAGTTGATGTGCGGcgaacgcagcctgcatgtgagctcctactgccgc	4	gga-mir-2184a,gga-mir-2184a,gga-mir-2184a,gga-mir-2184a,	gga-mir-2184a	AACAGTAAGAGTTGATGTGCGGcgaacgcagcctGCATGTGAGCTCCTACTGCCGC	gga-miR-2184a-5p	AACAGTAAGAGTTGATGTGCGG	5'	Yes	gp1a	..(((((.(((((.(..((((((.......))).)))..).))))).)))))....	50	57.1	-24.9	29	17	23	14	14	0	74	47	61	28	51	40	29.8682	9.87421	27.9101	12.1674	18.8831	0	80.1393	51.7521	66.483	21.5917	35.3246	34.1593	middle
216	318	cli-miR-2954-5p	TGCTGAGAGGGCTTGGGGAGAGGA	24	Z	+	71305157	71305248	ctgggcttggagcagTGCTGAGAGGGCTTGGGGAGAGGAttgtagtggagctcCATCCCCATTCCACTCCTAGCAGctctctggccatccac	12	gga-mir-2954,gga-mir-2954,cli-mir-2954,cli-mir-2954,tgu-mir-2954,tgu-mir-2954,gga-mir-2954,gga-mir-2954,cli-mir-2954,cli-mir-2954,tgu-mir-2954,tgu-mir-2954,	cli-mir-2954	tgtctgggcttggagcagTGCTGAGAGGGCTTGGGGAGAGGAttgtagtggagctcCATCCCCATTCCACTCCTAGCAGCtctctggccacccac	cli-miR-2954-5p	TGCTGAGAGGGCTTGGGGAGAGGA	5'	Yes	gp1a	...((((.(((((..((((..(((((..((((((..(((..((......))))).))))))..)).)))..)))))))))..))))......	83	59.8	-40.7	256	622	207	577	522	818	79	84	46	123	112	142	263.664	361.28	251.191	501.471	704.071	921.181	85.5542	92.4931	50.1347	94.8491	77.5755	121.265	middle
216	319	gga-miR-2954_R+1	CATCCCCATTCCACTCCTAGCAG	23	Z	+	71305157	71305248	ctgggcttggagcagTGCTGAGAGGGCTTGGGGAGAGGAttgtagtggagctcCATCCCCATTCCACTCCTAGCAGctctctggccatccac	12	gga-mir-2954,gga-mir-2954,cli-mir-2954,cli-mir-2954,tgu-mir-2954,tgu-mir-2954,gga-mir-2954,gga-mir-2954,cli-mir-2954,cli-mir-2954,tgu-mir-2954,tgu-mir-2954,	gga-mir-2954	ctgagagggcttggggagaggattgtagtggagctcCATCCCCATTCCACTCCTAGCAgctctctggc	gga-miR-2954	CATCCCCATTCCACTCCTAGCA	3'	Diff	gp1a	...((((.(((((..((((..(((((..((((((..(((..((......))))).))))))..)).)))..)))))))))..))))......	83	59.8	-40.7	177	302	184	182	50	39	247	230	225	516	562	398	182.299	175.412	223.281	158.176	67.4397	43.9194	267.492	253.255	245.224	397.904	389.263	339.885	middle
217	320	gga-mir-3523-p5	GAGTGCGAGGCGCTGCGGGGGC	22	chr13	-	8666897	8667062	gccgagccgaacggagccgagcggcggggccatggtgaacctgcgggtgtgtgcgctgGAGTGCGAGGCGCTGCGGGGGCtgctgcaggagcgcgCCGCGCAGTGCCTCGTCCTCGActgccgctccttcttctccttcaacgccgcgcacatccgcggctcctgc	4	gga-mir-3523,gga-mir-3523,gga-mir-3523,gga-mir-3523,	gga-mir-3523	gccgagccgaacggagccgagcggcggggccatggtgaacctgcgggtgtgtgcgctggagtgcgaggcgctgcgggggctgctgcaggagcgcgCCGCGCAGTGCCTCGTCCTCGActgccgctccttcttctccttcaacgccgcgcacatccgcggctcctgc	gga-mir-3523-p5	gagtgcgaggcgctgcgggggc	5'	New	gp1a	.....((((..((....))..))))((((((..((....)).(((((((((((((...(((..((((((((((((((.((.(((.....))))).)).))))))))))))..))).......((..................)))))))))))))))))))))...	57	72.9	-87.7	5	5	0	0	0	14	5	5	13	15	15	31	5.14969	2.90418	0	0	0	15.7659	5.41482	5.50554	14.1685	11.567	10.3896	26.4734	middle
217	321	gga-miR-3523	CCGCGCAGTGCCTCGTCCTCGA	22	chr13	-	8666897	8667062	gccgagccgaacggagccgagcggcggggccatggtgaacctgcgggtgtgtgcgctgGAGTGCGAGGCGCTGCGGGGGCtgctgcaggagcgcgCCGCGCAGTGCCTCGTCCTCGActgccgctccttcttctccttcaacgccgcgcacatccgcggctcctgc	4	gga-mir-3523,gga-mir-3523,gga-mir-3523,gga-mir-3523,	gga-mir-3523	gccgagccgaacggagccgagcggcggggccatggtgaacctgcgggtgtgtgcgctggagtgcgaggcgctgcgggggctgctgcaggagcgcgCCGCGCAGTGCCTCGTCCTCGActgccgctccttcttctccttcaacgccgcgcacatccgcggctcctgc	gga-miR-3523	CCGCGCAGTGCCTCGTCCTCGA	3'	Yes	gp1a	.....((((..((....))..))))((((((..((....)).(((((((((((((...(((..((((((((((((((.((.(((.....))))).)).))))))))))))..))).......((..................)))))))))))))))))))))...	57	72.9	-87.7	0	0	0	24	15	0	17	5	7	35	35	23	0	0	0	20.8584	20.2319	0	18.4104	5.50554	7.6292	26.9896	24.2424	19.6416	middle
218	322	gga-miR-3525	CAGCCATTCTGCGATTCTGTGA	22	chr1	+	105926199	105926282	gtctctttcagcctCAGCCATTCTGCGATTCTGTGAtaacttttagaatcAGAGAATCATAGAATGGCCTGGgttggtagggac	4	gga-mir-3525,gga-mir-3525,gga-mir-3525,gga-mir-3525,	gga-mir-3525	gtctctttcagcctCAGCCATTCTGCGATTCTGTGAtaacttttagaatcagagaatcatagaatggtccgggttggtagggac	gga-miR-3525	CAGCCATTCTGCGATTCTGTGA	5'	Yes	gp1a	((((((..((((((..((((((((..((((((.((((..........)))).))))))..))))))))..))))))..))))))	84	45.2	-42.4	0	0	0	0	0	0	5	0	0	0	5	0	0	0	0	0	0	0	5.41482	0	0	0	3.46319	0	low
218	323	gga-mir-3525-p3	AGAGAATCATAGAATGGTCCGG	22	chr1	+	105926199	105926282	gtctctttcagcctCAGCCATTCTGCGATTCTGTGAtaacttttagaatcAGAGAATCATAGAATGGCCTGGgttggtagggac	4	gga-mir-3525,gga-mir-3525,gga-mir-3525,gga-mir-3525,	gga-mir-3525	gtctctttcagcctCAGCCATTCTGCGATTCTGTGAtaacttttagaatcagagaatcatagaatggtccgggttggtagggac	gga-mir-3525-p3	agagaatcatagaatggtccgg	3'	New	gp1a	((((((..((((((..((((((((..((((((.((((..........)))).))))))..))))))))..))))))..))))))	84	45.2	-42.4	0	0	0	0	6	0	0	0	0	0	0	0	0	0	0	0	8.09277	0	0	0	0	0	0	0	low
219	324	gga-mir-3528-p3	GTGGCAGAAAGGAAAAGGCTGTG	23	chr17	+	8329802	8329898	gcattacacagatccatgccccagtcgtgttgcagatatggctgtagtgccatgtttgtgtcattagGTGGCAGAAAGGAAAAGGCTGTGtctttgc	4	gga-mir-3528,gga-mir-3528,gga-mir-3528,gga-mir-3528,	gga-mir-3528	gcattacacaggtcCATGCCCCAGTCGTGTTGCAGAtatggctgtagtgccatgtttgtgtcattaggtggcagaaaggaaaaggctgtgtctttgc	gga-mir-3528-p3	gtggcagaaaggaaaaggctgtg	3'	New	gp1a	(((..((((((.(((.((((((....(((..(((((((((((......)))))))))))..)))..)).))))....))).....))))))...)))	97	48.5	-35.6	0	37	0	11	7	9	5	0	0	39	30	16	0	21.4909	0	9.56011	9.44156	10.1352	5.41482	0	0	30.0741	20.7792	13.6637	middle
220	325	gga-miR-3529	AGGCAGACTGTGACTTGTTGT	21	chr10	+	13148094	13148184	ggccgtgcgccctaAGGCAGACTGTGACTTGTTGTggtgggatgagccatacaacaacaaaatcactagtcttccagagggcaccacggcc	4	gga-mir-3529,gga-mir-3529,gga-mir-3529,gga-mir-3529,	gga-mir-3529	ggccgtgcgccctaAGGCAGACTGTGACTTGTTGTggtgggatgagccatacaacaacaaaatcactagtcttccagagggcaccgcggcc	gga-miR-3529	AGGCAGACTGTGACTTGTTGT	5'	Yes	gp1a	(((((((.(((((..((.(((((((((.(((((((.(((((.....)).))).)))))))..)))).))))).))..)))))..)))))))	91	56	-47.6	13	5	0	5	6	5	0	6	0	0	6	0	13.3892	2.90418	0	4.3455	8.09277	5.63069	0	6.60665	0	0	4.15583	0	middle
221	326	gga-miR-3532-3p	TTGGAGGCTGCAGTGTCATGGT	22	chr5	-	32468300	32468383	tgtgcttctcacgttgcactgcagctgctcttgggcttaattaatctgacccTTGGAGGCTGCAGTGTCATGGTgtaaagcaca	4	gga-mir-3532,gga-mir-3532,gga-mir-3532,gga-mir-3532,	gga-mir-3532	tgtgcttctcacGTTGCACTGCAGCTGCTCTTGGgcttaattaatctgacccTTGGAGGCTGCAGTGTCATGGTgtaaagcaca	gga-miR-3532-3p	TTGGAGGCTGCAGTGTCATGGT	3'	Yes	gp1a	.((((((..(((..((((((((((((..((..(((.(((.......))))))..)).)))))))))).))..)))..)))))).	82	50	-39.3	0	5	7	0	8	0	0	0	0	0	0	0	0	2.90418	8.49438	0	10.7904	0	0	0	0	0	0	0	middle
222	327	gga-mir-3535-p5	TTATCTGAAATGCTGATGAAAC	22	chr9	-	14974777	14974858	tgctggatatgatgactgaTTATCTGAAATGCTGATGAAACcacttctaaagtCCTCTAGATAGTCAAGTGCTGATCcagca	4	gga-mir-3535,gga-mir-3535,gga-mir-3535,gga-mir-3535,	gga-mir-3535	tgctGGATATGATGACTGATTATCTGAAAtgctgatgaaaccacttctaaagtcctctagatagtcaagtgctgatccagca	gga-mir-3535-p5	TTATCTGAAAtgctgatgaaac	5'	New	gp1a	.(((((((......((((((((((((....(((...(((.....)))...)))....)))))))))).))....))))))).	80	40.2	-25.4	5	20	5	12	7	6	0	0	0	123	122	115	5.14969	11.6167	6.06741	10.4292	9.44156	6.75683	0	0	0	94.8491	84.5019	98.2079	middle
222	328	gga-mir-3535-p3	CCTCTAGATAGTCAAGTGCTGATC	24	chr9	-	14974777	14974858	tgctggatatgatgactgaTTATCTGAAATGCTGATGAAACcacttctaaagtCCTCTAGATAGTCAAGTGCTGATCcagca	4	gga-mir-3535,gga-mir-3535,gga-mir-3535,gga-mir-3535,	gga-mir-3535	tgctGGATATGATGACTGATTATCTGAAAtgctgatgaaaccacttctaaagtcctctagatagtcaagtgctgatccagca	gga-mir-3535-p3	cctctagatagtcaagtgctgatc	3'	New	gp1a	.(((((((......((((((((((((....(((...(((.....)))...)))....)))))))))).))....))))))).	80	40.2	-25.4	0	5	0	0	8	0	0	0	0	0	0	0	0	2.90418	0	0	10.7904	0	0	0	0	0	0	0	middle
223	329	gga-miR-3536_R-1	CTGCATACGAGTAGACCCTTT	21	chr25	+	1911161	1911238	gctatgCTGCATACGAGTAGACCCTTTctgactctgcctgtagtcgtaaaggggggacaatgtatgcaacagcaaagc	4	gga-mir-3536,gga-mir-3536,gga-mir-3536,gga-mir-3536,	gga-mir-3536	gctatgCTGCATACGAGTAGACCCTTTCtgactctgcctgtagtcgtaaaggggggacaatgtatgcaacagcaaagc	gga-miR-3536	CTGCATACGAGTAGACCCTTTC	5'	Diff	gp1a	(((.(((((((((((.((...((((((..((((........))))..))))))...))..))))))))...))).)))	78	50	-27.8	0	14	0	6	0	0	0	0	0	6	0	0	0	8.1317	0	5.21461	0	0	0	0	0	4.62679	0	0	low
224	330	gga-miR-3538	GTTCGGTGATGAAACCATGGA	21	chr1	+	50734470	50734544	gcaGTTCGGTGATGAAACCATGGAataagcgctgggcacagcgcctgacatccgtgaggagtcattccatgctgc	4	gga-mir-3538,gga-mir-3538,gga-mir-3538,gga-mir-3538,	gga-mir-3538	gcaGTTCGGTGATGAAACCATGGAataagcgctgggcacagcgcctgacatccgtgaggagtcgttccatgctgc	gga-miR-3538	GTTCGGTGATGAAACCATGGA	5'	Yes	gp1a	(((((..(((......))).(((((...((((((....))))))..(((.(((....)))))).))))).)))))	49	56	-33.7	77	97	18	122	110	134	57	42	50	1240	1341	756	79.3052	56.3411	21.8427	106.03	148.367	150.902	61.729	46.2466	54.4943	956.203	928.828	645.61	high
225	331	gga-miR-6516-3p_L+3	GGTCATGTATGATACTGCACACAACG	26	chr18	-	4757305	4757414	agaggtccccctgctgggttcctcctatgcagtaacaggtgtgagcatccatgcagcattctgatGGTCATGTATGATACTGCACACAACGagttgctgtcttcagccaa	4	gga-mir-6516,gga-mir-6516,gga-mir-6516,gga-mir-6516,	gga-mir-6516	agaggtccccctgctgggttcctcctATGCAGTAACAGGTGTGAGCATccatgcagcattctgatggtCATGTATGATACTGCACACAACGagttgctgtcttcagccaa	gga-miR-6516-3p	CATGTATGATACTGCACACAACG	3'	Diff	gp1a	.((((..(((.....)))..))))....((((((((...((((.(((..((((((....((....))...))))))....))).))))....))))))))..........	72	50.9	-34.5	0	5	0	0	0	0	5	8	5	0	0	5	0	2.90418	0	0	0	0	5.41482	8.80887	5.44943	0	0	4.26991	low
226	332	gga-miR-6544-5p	TTCAGAAAAGGATATGAATTGT	22	chr5	-	23979202	23979307	ttccgtaagaactagggcttgtaagaTTCAGAAAAGGATATGAATTGTcctttcagtggtgacaagttgtatttcttttctgacagtgcgtcagcgtcaagaagag	4	gga-mir-6544,gga-mir-6544,gga-mir-6544,gga-mir-6544,	gga-mir-6544	ttccgtaagaactagggcttgtaagaTTCAGAAAAGGATATGAATTGTcctttcagtggtgacAAGTTGTATTTCTTTTCTGACAGTgcgtcagcgtcaagaagag	gga-miR-6544-5p	TTCAGAAAAGGATATGAATTGT	5'	Yes	gp1a	...........((.(((((((((....(((((((((((((..(.(((((((......)).))))).)..)).)))))))))))...))))..))).)).)).....	90	40.6	-26.1	7	0	0	0	0	0	0	0	0	0	0	0	7.20956	0	0	0	0	0	0	0	0	0	0	0	low
227	333	gga-miR-6546-5p_R-1	AGGAGCGCCTCTGAGCTCCCC	21	chr7	-	35870401	35870517	cagtgctggtgctgtctgtgcagactcacagggcatgtcctgcAGGAGCGCCTCTGAGCTCCCCtctgcttccagggggagttcagctgtgctgctgcagggctctgcccatctgct	4	gga-mir-6546,gga-mir-6546,gga-mir-6546,gga-mir-6546,	gga-mir-6546	cagtgctggtgctgtctgtgcagactcacagggcatgtcctgcAGGAGCGCCTCTGAGCTCCCCTctgcttccagggGGAGTTCAGCTGTGCTGCTGCagggctctgcccatctgct	gga-miR-6546-5p	AGGAGCGCCTCTGAGCTCCCCT	5'	Diff	gp1a	....((..(((..((((....)))).))).(((((.(((((((((.(((((..(((((((((((.(((....))))))))))))))..))))).)))))))))..)))))....)).	80	63.2	-70.5	0	0	0	0	0	7	0	0	0	0	0	0	0	0	0	0	0	7.88296	0	0	0	0	0	0	low
228	334	gga-miR-6563-3p_R-3	ACTGGGCACACTGTGACTGGC	21	chr3	+	16072466	16072575	agctactgactgctgcatcagttggtcggttgtgcttagagatgtttattttcatgtcccACTGGGCACACTGTGACTGGCtacatgcagcactcagttacttcagctcc	4	gga-mir-6563,gga-mir-6563,gga-mir-6563,gga-mir-6563,	gga-mir-6563	agctactgactgctgcatcaGTTGGTCGGTTGTGCTTAGAGAtgtttattttcatgtcccACTGGGCACACTGTGACTGGCTACatgcagcactcagttacttcagctcc	gga-miR-6563-3p	ACTGGGCACACTGTGACTGGCTAC	3'	Diff	gp1a	(((((((((.((((((((.(((..((((..(((((..((.((..(........)..))...))..)))))...))))..)))..)))))))).)))))......))))..	108	49.1	-42.3	0	0	0	0	0	6	0	0	0	0	0	0	0	0	0	0	0	6.75683	0	0	0	0	0	0	low
229	335	gga-mir-6566-p3_1ss13AT	CCATGGGGTCGCTGCTGCT	19	chr16	-	1567350	1567453	gagccgtctttgtccgagaagcggttgaggcccgatgtgtcattcctggattttctctgtcatccagcaggCCATGGGGTCGCAGCTGCTccggacgttctgca	4	gga-mir-6566,gga-mir-6566,gga-mir-6566,gga-mir-6566,	gga-mir-6566	gagccgtctttgtccgagaagcggttGAGGCCCGATGTGTCATTCCTggattttctctgtcatcCAGCAGGCCATGGGGTCGCAGctgctccggacgttctgca	gga-mir-6566-p3	CCATGGGGTCGCAGctgct	3'	New	gp1a	..((......((((((.(.((((((((.(((((.(((.(((....((((((..........))))))..)))))).))))).)))))))))))))))....)).	101	58.7	-45.6	0	0	0	0	0	0	0	8	0	0	0	5	0	0	0	0	0	0	0	8.80887	0	0	0	4.26991	low
230	336	gga-miR-6567-3p_L+1R-3	GGGCAGCGCGGAGCGGAGC	19	chr20	-	8784231	8784337	ccggctccgcatccagccccggggcagctccgaactcgccgtgcccgcggaaggcgctcggccggcGGGCAGCGCGGAGCGGAGCtttggcgtctccatccctttcc	4	gga-mir-6567,gga-mir-6567,gga-mir-6567,gga-mir-6567,	gga-mir-6567	ccggctccgcatccagccccggggcAGCTCCGAACTCGCGGTGCCCGcggaaggcgctcggccggcgGGCAGCGCGGAGCGGAGCTTTggcgtctccatccctttcc	gga-miR-6567-3p	GGCAGCGCGGAGCGGAGCTTT	3'	Diff	gp1a	..((((((((.(((.((..((((.....))))..(((((((.(((.(((.....)))..))))))))))..))..))))))))))).(((.....))).........	84	75.7	-51.3	0	0	0	0	0	5	0	0	0	0	0	0	0	0	0	0	0	5.63069	0	0	0	0	0	0	low
231	337	gga-miR-6570-5p_R-1	AGGACCCACTGGATCTGCATCTT	23	chr1	+	184882378	184882477	aaaaccctggtttggattaAGGACCCACTGGATCTGCATCTTccaaacttgggAGAGGAGAGCCTGTGGGCCAGAaatcccaccagcactgcaccatgcc	4	gga-mir-6570,gga-mir-6570,gga-mir-6570,gga-mir-6570,	gga-mir-6570	aaaaccctggtttggattaAGGACCCACTGGATCTGCATCTTCcaaacttgggAGAGGAGAGCCTGTGGGCCAGAaatcccaccagcactgcaccatgcc	gga-miR-6570-5p	AGGACCCACTGGATCTGCATCTTC	5'	Diff	gp1a	......(((((..(((((..((.(((((.((.(((...(((((((....)))))))..))).)).)))))))...))))).)))))....((.....)).	80	54	-37.4	0	6	0	0	0	0	0	0	0	0	0	0	0	3.48501	0	0	0	0	0	0	0	0	0	0	low
231	338	gga-miR-6570-3p_1ss9GT	AGAGGAGATCCTGTGGGCCAGA	22	chr1	+	184882378	184882477	aaaaccctggtttggattaAGGACCCACTGGATCTGCATCTTccaaacttgggAGAGGAGAGCCTGTGGGCCAGAaatcccaccagcactgcaccatgcc	4	gga-mir-6570,gga-mir-6570,gga-mir-6570,gga-mir-6570,	gga-mir-6570	aaaaccctggtttggattaAGGACCCACTGGATCTGCATCTTCcaaacttgggAGAGGAGAGCCTGTGGGCCAGAaatcccaccagcactgcaccatgcc	gga-miR-6570-3p	AGAGGAGAGCCTGTGGGCCAGA	3'	Diff	gp1a	......(((((..(((((..((.(((((.((.(((...(((((((....)))))))..))).)).)))))))...))))).)))))....((.....)).	80	54	-37.4	0	0	0	5	0	0	0	0	0	0	0	0	0	0	0	4.3455	0	0	0	0	0	0	0	0	low
232	339	gga-miR-6582-3p_R-1	CACTCTGGGTGTTTCTCTTGCA	22	chr3	+	56961607	56961711	tcagtgttgttgcatcctgttagagagacactcatagagagccttttcacagtaactCACTCTGGGTGTTTCTCTTGCAgaaaactgaggtaatagaagaagctt	4	gga-mir-6582,gga-mir-6582,gga-mir-6582,gga-mir-6582,	gga-mir-6582	tcagtgttgttgcatcctgTTAGAGAGACACTCATAGAGagtcttttcacagtaactCACTCTGGGTGTTTCTCTTGCAGaaaactgaggtaatagaagaagctt	gga-miR-6582-3p	CACTCTGGGTGTTTCTCTTGCAG	3'	Diff	gp1a	(((((....(((((.......(((((((((((((.((.(((..............))).)).))))))))))))))))))...))))).................	88	41.9	-31.6	0	5	0	0	0	0	0	0	0	0	0	0	0	2.90418	0	0	0	0	0	0	0	0	0	0	low
233	340	gga-miR-6599-5p_R-2	AAGGGAGGCTCCGGTCCGCTCT	22	chr18	-	5669639	5669735	cagaggcggtgctgggagcgAAGGGAGGCTCCGGTCCGCTCTgagggcacacgatgtgacggatcctggctccctccgctcctcccggcgcacacct	4	gga-mir-6599,gga-mir-6599,gga-mir-6599,gga-mir-6599,	gga-mir-6599	cagaggcggtgctgggagcgAAGGGAGGCTCCGGTCCGCTCTGAgggcacacgatgTGACGGATCCTGGCTCCCTCCGctcctcccggcgcacacct	gga-miR-6599-5p	AAGGGAGGCTCCGGTCCGCTCTGA	5'	Diff	gp1a	...(((..((((((((((((.((((((.((..((((((((.....))).(((...)))..)))))..)))))))).)))...)))))))))...)))	94	70.1	-45.2	0	7	0	0	0	0	0	0	0	0	0	0	0	4.06585	0	0	0	0	0	0	0	0	0	0	low
234	341	gga-mir-6606-p5_1ss5GT	GAGCTGGAGGAGCGGGAG	18	chr1	-	76384092	76384201	tcacagggaagagcaacccagcccgggagGAGCGGGAGGAGCGGGAGgagcgactctttttggcctttgcttcccggccggtggagggctccccagagcacgtcgcctca	4	gga-mir-6606,gga-mir-6606,gga-mir-6606,gga-mir-6606,	gga-mir-6606	tcacagggaagagcaacccagcccggGAGGAGCGGGAGGAGCGGGAggagcgactctttttggcctttgcttcccggccggtggagggctccccagagcacgtcgcctca	gga-mir-6606-p5	GAGCGGGAGGAGCGGGAg	5'	New	gp1a	.....((((((.....(((.((((....)).))))).((..(..((((((...))))))..).))....))))))....(((((...((((....))))...)))))...	28	67.3	-42.4	0	6	0	0	0	5	0	0	0	0	0	0	0	3.48501	0	0	0	5.63069	0	0	0	0	0	0	low
235	342	gga-miR-6615-3p_R-1	TGGCACTGATGTGTTCTCCAC	21	chr28	-	2189525	2189635	cctgaattccagacaagacactggggcttggggacaccatcagaacagccacagctgtgctggattttgTGGCACTGATGTGTTCTCCACaggtcctcgtgcggacagagc	4	gga-mir-6615,gga-mir-6615,gga-mir-6615,gga-mir-6615,	gga-mir-6615	cctgaattccagacaagacactggggcTTGGGGACACCATCAGAACAGCCAcagctgtgctggattctgTGGCACTGATGTGTTCTCCACAggtcctcgtgcggacagagc	gga-miR-6615-3p	TGGCACTGATGTGTTCTCCACA	3'	Diff	gp1a	.(((.....)))......(((..(((((((((((((.((((((....(((((((..((.....)).))))))).))))))))))))...)))))))..)))..........	83	55.9	-37.3	0	0	0	0	0	5	0	0	0	0	0	0	0	0	0	0	0	5.63069	0	0	0	0	0	0	low
236	343	gga-mir-6627-p5_1ss5AC	GGGGCGCTGCTTTTCTGC	18	chr4	-	89298569	89298678	tcccatcttgggttttGGGGAGCTGCTTTTCTGCcacatttccctcaggcctgtggtgtttggattgtgggaatgaaggtgatgctgtggatgggcacctctgacatgat	4	gga-mir-6627,gga-mir-6627,gga-mir-6627,gga-mir-6627,	gga-mir-6627	tcccatcttgggttttggggagctgcttttctgccacatttccctcaggcctgtggtgtttggattgtgGGAATGAAGGTGATGCTGTGGAtgggcacctctgacatgat	gga-mir-6627-p5	ggggagctgcttttctgc	5'	New	gp1a	.(((.....)))...((.((((.((((..((..(..(((..((.(((..((..(..(......)..)..))..))).))..)))..)..))..)))).))))..))....	91	51.8	-35.5	0	0	0	0	0	0	0	0	0	0	0	10	0	0	0	0	0	0	0	0	0	0	0	8.53981	low
237	344	gga-miR-6648-3p	TCCGGCATTCTGAACGCTCCT	21	chr15	+	6665850	6665948	gcggaggctacgggggtaaaggagcgttcagaatgccggtggcagctgcccTCCGGCATTCTGAACGCTCCTttacgcagggtgattggggctggtgag	8	gga-mir-6648-2,gga-mir-6648-1,gga-mir-6648-2,gga-mir-6648-1,gga-mir-6648-2,gga-mir-6648-1,gga-mir-6648-2,gga-mir-6648-1,	gga-mir-6648-2	gcggaggctacgggggtaaAGGAGCGTTCAGAATGCCGGTGgcagctgcccTCCGGCATTCTGAACGCTCCTttacgcagggtgattggggctggtgag	gga-miR-6648-3p	TCCGGCATTCTGAACGCTCCT	3'	Yes	gp1a	.((..((((......((((((((((((((((((((((((.(((....)))..)))))))))))))))))))))))).(((.....))).))))..))..	61	62.6	-57.2	29	6	0	13	0	17	0	0	0	0	6	6	29.8682	3.48501	0	11.2983	0	19.1443	0	0	0	0	4.15583	5.12389	middle
238	345	gga-miR-6651-5p_L+4	GCACACCAGGTTGCCTAAGGAGGGG	25	Z	+	49359196	49359305	agccccggtgagccgagGCACACCAGGTTGCCTAAGGAGGGGgtgccagcccatggtcagctaactggtacctgctcctggttcttggcgagggtacgcctccagacccg	4	gga-mir-6651,gga-mir-6651,gga-mir-6651,gga-mir-6651,	gga-mir-6651	agccccggtgagccgaggcacACCAGGTTGCCTAAGGAGGGGgtgccagcccatggtcagctaactggtacctgctcctggttcttggcgagggtacgcctccagacccg	gga-miR-6651-5p	ACCAGGTTGCCTAAGGAGGGG	5'	Diff	gp1a	.(((.(((....))).)))...(((((..(((..(((((..((((((((....(((....))).))))))))..)))))))).)))))...((((..........)))).	66	65.5	-47.5	8	11	10	56	37	74	12	18	19	258	261	256	8.2395	6.38919	12.1348	48.6696	49.9054	83.3342	12.9956	19.82	20.7078	198.952	180.779	218.619	middle
239	346	gga-miR-6663-5p_R-1	ATTGCTGTGTGAGGAGTGCT	20	chr27	-	3950977	3951086	ttactgagctgagcagctcATTGCTGTGTGAGGAGTGCTgccggagatggggtcggcttctccaccccacagcaagagctgttagcttcacttctgcctgcggagcatag	4	gga-mir-6663,gga-mir-6663,gga-mir-6663,gga-mir-6663,	gga-mir-6663	ttactgagctgagcagctcATTGCTGTGTGAGGAGTGCTGccggagatggggtcggcttctccaccccacagcaagagctgttagcttcacttctgcctgcggagcatag	gga-miR-6663-5p	ATTGCTGTGTGAGGAGTGCTG	5'	Diff	gp1a	.....(((((((.((((((.((((((((...((((.((((((........)).))))..))))....)))))))))))))))))))))...(((((....))))).....	83	57.3	-48.1	0	5	0	0	0	0	0	0	0	0	0	0	0	2.90418	0	0	0	0	0	0	0	0	0	0	low
240	347	gga-mir-6671-p5_1ss14AT	GCGGAAGGAAAGCTGCAT	18	chr24	+	5095982	5096091	GCGGAAGGAAAGCAGCATtgcagcctgtcctggagtctcgtgcacacgtgcaaacactcaggtgtgctcaccactgcaggaactgctgcaaggtttgcagaccagagctc	4	gga-mir-6671,gga-mir-6671,gga-mir-6671,gga-mir-6671,	gga-mir-6671	gcggaaggaaagcagcattgcagccTGTCCTGGAGTCTCGTGCACACgtgcaaacactcaggtgtgctcaccactgcaggaactgctgcaaggtttgcagaccagagctc	gga-mir-6671-p5	gcggaaggaaagcagcat	5'	New	gp1a	((....((...(((((.(((((((...(((((.(((.....((((((.((........)).)))))).....))).)))))...))))))).))).))...))...))..	108	57.3	-43.1	0	0	5	0	0	0	0	0	0	0	0	0	0	0	6.06741	0	0	0	0	0	0	0	0	0	low
241	348	gga-mir-7455-p5_1ss3GA	GAAGGAGCGGGCGGTGAA	18	chr2	-	89708044	89708103	tcgcgcggcgcaGAGGGAGCGGGCGGTGAAttgccccCTTCCCTCCGTCGGCGCGCACAC	4	gga-mir-7455,gga-mir-7455,gga-mir-7455,gga-mir-7455,	gga-mir-7455	TCGCGCGGCGCGGAGGGAGCGGGcggtgaattgccccCTTCCCTCCGTCGGCGCGCACAC	gga-mir-7455-p5	GAGGGAGCGGGcggtgaa	5'	New	gp1a	..(((((.(((.(((((((.(((.(((.....))))))))))))).).)).)))))....	54	75	-36.4	0	0	0	8	0	0	0	0	0	0	0	0	0	0	0	6.95281	0	0	0	0	0	0	0	0	low
241	349	gga-miR-7455-3p	CTTCCCTCCGTCGGCGCGCACAC	23	chr2	-	89708044	89708103	tcgcgcggcgcaGAGGGAGCGGGCGGTGAAttgccccCTTCCCTCCGTCGGCGCGCACAC	4	gga-mir-7455,gga-mir-7455,gga-mir-7455,gga-mir-7455,	gga-mir-7455	TCGCGCGGCGCGGAGGGAGCGGGcggtgaattgccccCTTCCCTCCGTCGGCGCGCACAC	gga-miR-7455-3p	CTTCCCTCCGTCGGCGCGCACAC	3'	Yes	gp1a	..(((((.(((.(((((((.(((.(((.....))))))))))))).).)).)))))....	54	75	-36.4	5	7	0	0	10	10	0	0	0	0	0	0	5.14969	4.06585	0	0	13.4879	11.2614	0	0	0	0	0	0	middle
242	350	gga-miR-7456-3p_L-2	GGGAGATGTACCTGTAGGAG	20	chr2	-	114766548	114766605	cctgcagctgcattttccctatgtgacccgctagcacaGGGAGATGTACCTGTAGGAG	4	gga-mir-7456,gga-mir-7456,gga-mir-7456,gga-mir-7456,	gga-mir-7456	CCTGCAGCTGCATTTTCCCTATGtgacccgctagcaCAGGGAGATGTACCTGTAGGAG	gga-miR-7456-3p	CAGGGAGATGTACCTGTAGGAG	3'	Diff	gp1a	(((((((.((((.(((((((.(((.........))).))))))))))).)))))))..	56	55.2	-26.3	9	0	0	0	0	0	0	0	0	0	0	0	9.26943	0	0	0	0	0	0	0	0	0	0	0	low
243	351	gga-mir-7475-p5_1ss17GC	CGCCGCCGCGCCCTCCCC	18	chr9	+	3325664	3325728	ccgcCGCCGCCGCGCCCTCCGCaccgcggccggcagcgctgtgaggacgggcgggtgggcgcggt	4	gga-mir-7475,gga-mir-7475,gga-mir-7475,gga-mir-7475,	gga-mir-7475	CCGCCGCCGCCGCGCCCTCCgcaccgcggccggcagcgctgtgaggACGGGCGGGTGGGCGCGGT	gga-mir-7475-p5	CGCCGCCGCGCCCTCCgc	5'	New	gp1a	(((.(((((((.((((((((.(((.(((........))).))).))).)))))))))).))))).	64	86.2	-39.9	0	39	20	26	63	72	0	0	6	40	33	10	0	22.6526	24.2696	22.5966	84.974	81.0819	0	0	6.53931	30.8452	22.8571	8.53981	middle
244	352	gga-miR-12211-5p	TAAGTGCTGGCCGTTGTCCTCT	22	chr1	-	56480925	56480985	TAAGTGCTGGCCGTTGTCCTCTtaagtacctgtacttagaggacaatggccaatacttgct	4	gga-mir-12211,gga-mir-12211,gga-mir-12211,gga-mir-12211,	gga-mir-12211	TAAGTGCTGGCCGTTGTCCTCTtaagtacctgtacTTAGAGGACAATGGCCAATACTtgct	gga-miR-12211-5p	TAAGTGCTGGCCGTTGTCCTCT	5'	Yes	gp1a	(((((..(((((((((((((((.(((((....))))))))))))))))))))..)))))..	59	45.9	-37.4	6	0	9	11	0	0	0	0	11	12	8	10	6.17962	0	10.9213	9.56011	0	0	0	0	11.9887	9.25357	5.54111	8.53981	middle
245	353	gga-miR-12212-5p	CCGGGCGGGAGGGGAGCGGC	20	chr1	-	71863868	71863927	CCGGGCGGGAGGGGAGCGGCctgcttgctggcggggccggcccattgttgccgccttcaa	4	gga-mir-12212,gga-mir-12212,gga-mir-12212,gga-mir-12212,	gga-mir-12212	CCGGGCGGGAGGGGAGCGGCctgcttgctggcggggccggcccattgttgccgccttcaa	gga-miR-12212-5p	CCGGGCGGGAGGGGAGCGGC	5'	Yes	gp1a	..((((((.(((((..(((((((((....))).)))))).)))....)).))))))....	54	75	-30.7	0	0	0	0	0	6	0	0	0	0	0	0	0	0	0	0	0	6.75683	0	0	0	0	0	0	low
246	354	gga-mir-12215-p5_1ss16TG	GGAGGAGGCGGTGGCGGC	18	chr1	+	192873795	192873859	ggcggcggagggaGGAGGAGGCGGTGGCTGCgccatgagttttcttaagcggttcccgccgccgg	4	gga-mir-12215,gga-mir-12215,gga-mir-12215,gga-mir-12215,	gga-mir-12215	GGCGGCGGAGGGAGGAGGAGGCGGTggctgcgccatgagttttctcaagcggttcccgccgccgg	gga-mir-12215-p5	GGAGGAGGCGGTggctgc	5'	New	gp1a	..((((((.((((((((((..(.(((((...)))))..)..)))))......))))).)))))).	62	70.8	-32.1	0	0	0	0	0	5	0	0	0	0	0	0	0	0	0	0	0	5.63069	0	0	0	0	0	0	low
247	355	gga-miR-12216-5p_L-1R+2	GCGGGGGCGCGGGGTGCTGAGC	22	chr10	+	1356082	1356169	cggGCGGGGGCGCGGGGTGCTGAGCcgtcctttggggtctctccccgcgtgggcctccccccgctcagcacccctccgtccccgcagt	4	gga-mir-12216,gga-mir-12216,gga-mir-12216,gga-mir-12216,	gga-mir-12216	cgGGCGGGGGCGCGGGGTGCTGAgccgtcctttggggtctctccccgcgtgggcctccccccgcTCAGCACCCCTCCGTCCCCGCAGT	gga-miR-12216-5p	GGCGGGGGCGCGGGGTGCTGA	5'	Diff	gp1a	...(((((((((.((((((((((((.((((..(((((.....)))))...))))........))))))))))))..)))))))))...	82	78.4	-58.4	0	0	0	0	0	6	0	0	0	0	0	0	0	0	0	0	0	6.75683	0	0	0	0	0	0	low
248	356	gga-miR-12220-3p_R+1	CTGAGCCCCGTTACCCTGCAGT	22	chr12	-	2749740	2749807	gtgcagtgctggggggcacagcggggacgtccttcccgtcccaccgCTGAGCCCCGTTACCCTGCAGG	4	gga-mir-12220,gga-mir-12220,gga-mir-12220,gga-mir-12220,	gga-mir-12220	GTGCAGTGCTGGGGGGCACAGCGgggacgtccttcccgtcccaccgCTGAGCCCCGTTACCCTGCAGg	gga-miR-12220-3p	CTGAGCCCCGTTACCCTGCAG	3'	Diff	gp1a	.(((((......(((((.(((((((((((.......)))))..)))))).)))))......)))))..	65	72.1	-36.1	0	0	0	0	0	0	0	0	0	0	0	5	0	0	0	0	0	0	0	0	0	0	0	4.26991	low
249	357	gga-miR-12226-5p	GTGAGGCGGCGGTCGGGACGCG	22	chr15	+	764482	764543	GTGAGGCGGCGGTCGGGACGCGcggcatctccgccccgcggcccgccgcggccctcacgcct	4	gga-mir-12226,gga-mir-12226,gga-mir-12226,gga-mir-12226,	gga-mir-12226	GTGAGGCGGCGGTCGGGACGCGcggcatctccgccccgCGGCCCGCCGCGGCCCTCACGCCt	gga-miR-12226-5p	GTGAGGCGGCGGTCGGGACGCG	5'	Yes	gp1a	(((((((.((((.((((.((((.(((......))).)))).)))))))).).))))))....	58	83.9	-42.6	0	6	5	0	0	7	0	0	0	0	0	0	0	3.48501	6.06741	0	0	7.88296	0	0	0	0	0	0	low
250	358	gga-miR-12229-3p	GAGCCCCGCAGGCCCGGCCCG	21	chr15	-	9279363	9279435	gagccgggccccgcggggctccgtcagcagctttttttcttcgtcgcccgGAGCCCCGCAGGCCCGGCCCGgc	4	gga-mir-12229,gga-mir-12229,gga-mir-12229,gga-mir-12229,	gga-mir-12229	GAGCCGGGCCCCGCGGGGCTCCgtcagtagctttttttcttcgtcgcccgGAGCCCCGCAGGCCCGGCCCGgc	gga-miR-12229-3p	GAGCCCCGCAGGCCCGGCCCG	3'	Yes	gp1a	..((((((((..(((((((((((...((..(...........)..)).))))))))))).)))))))).....	66	76.7	-47.2	0	6	0	0	5	6	0	0	0	0	0	0	0	3.48501	0	0	6.74397	6.75683	0	0	0	0	0	0	low
251	359	gga-miR-12247-5p_R-1	CCCGGGGTGGGCACGCTGTAC	21	chr22	+	4492008	4492067	CCCGGGGTGGGCACGCTGTACggcacgcagcggctgccccagcacgcctaccccgggccc	8	gga-mir-12247-1,gga-mir-12247-2,gga-mir-12247-2,gga-mir-12247-1,gga-mir-12247-1,gga-mir-12247-2,gga-mir-12247-2,gga-mir-12247-1,	gga-mir-12247-1	CCCGGGGTGGGCACGCTGTACGgcacgcagcggctgcCCCAGCACGCCTACCCCGGGCCc	gga-miR-12247-5p	CCCGGGGTGGGCACGCTGTACG	5'	Diff	gp1a	((((((((((((..((((...((((.((....)))))).))))..))))))))))))...	57	80	-40.5	6	0	5	0	0	7	0	0	0	0	0	0	6.17962	0	6.06741	0	0	7.88296	0	0	0	0	0	0	low
252	360	gga-miR-12258-5p	TGCACGGCTGCAGCCTCCTCACC	23	chr28	+	4350487	4350553	TGCACGGCTGCAGCCTCCTCACCcatatcccaaggagaagcaggggaggaggacgcagccatgcgct	4	gga-mir-12258,gga-mir-12258,gga-mir-12258,gga-mir-12258,	gga-mir-12258	TGCACGGCTGCAGCCTCCTCACCcatatcccaaggagaagcaggGGAGGAGGACGCAGCCATGTGCt	gga-miR-12258-5p	TGCACGGCTGCAGCCTCCTCACC	5'	Yes	gp1a	.(((.((((((..(((((((.(((...(((...)))......))))))))))..)))))).)))...	63	64.2	-38.1	6	0	0	0	0	0	0	0	0	0	0	0	6.17962	0	0	0	0	0	0	0	0	0	0	0	low
253	361	gga-mir-12262-p3_1ss4TC	CTTCAGCAGGGTCTGTGGTGA	21	chr3	-	71763133	71763189	ttgtcacagaccctgctaaagagtctgtccccttCTTTAGCAGGGTCTGTGGTGAta	4	gga-mir-12262,gga-mir-12262,gga-mir-12262,gga-mir-12262,	gga-mir-12262	TTGTCACAGACCCTGCTAAAGAgtctgtccccttctttagcagggtctgtggtgata	gga-mir-12262-p3	ctttagcagggtctgtggtga	3'	New	gp1a	(..((((((((((((((((((((.........))))))))))))))))))))..)..	55	49.1	-35.6	0	0	0	0	0	6	0	0	0	0	0	0	0	0	0	0	0	6.75683	0	0	0	0	0	0	low
254	362	gga-miR-12265-5p_R-1_1ss12TC	ATGGCTGTGAGCGCGGCTGAG	21	chr3	-	96187575	96187633	ATGGCTGTGAGTGCGGCTGAGgtgtcagagcatcctcctcagccgtcttgcagcctcct	4	gga-mir-12265,gga-mir-12265,gga-mir-12265,gga-mir-12265,	gga-mir-12265	ATGGCTGTGAGTGCGGCTGAGGtgtcagagcatcctccTCAGCCGTCTTGCAGCCTCCT	gga-miR-12265-5p	ATGGCTGTGAGTGCGGCTGAGG	5'	Diff	gp1a	..(((((..((.(((((((((((((....)))....))))))))))))..)))))....	53	61	-34.5	0	0	9	0	0	0	0	0	0	0	0	0	0	0	10.9213	0	0	0	0	0	0	0	0	0	middle
255	363	gga-miR-12266-3p_R-3	AAGGGCAAACCCGATGGGC	19	chr30	+	321633	321690	gcccccatcgatttgctctacgaactgatgaagcagAAGGGCAAACCCGATGGGCacc	12	gga-mir-12266-3,gga-mir-12266-1,gga-mir-12266-2,gga-mir-12266-3,gga-mir-12266-2,gga-mir-12266-1,gga-mir-12266-3,gga-mir-12266-1,gga-mir-12266-2,gga-mir-12266-3,gga-mir-12266-2,gga-mir-12266-1,	gga-mir-12266-3	GCCCCCATCGATTTGCTCTACgaactgatgaagcagAAGGGCAAACCCGATGGGCACC	gga-miR-12266-3p	AAGGGCAAACCCGATGGGCACC	3'	Diff	gp1a	...(((((((.((((((((.....(((......))).))))))))..)))))))....	51	56.9	-21.2	0	0	0	0	0	5	0	0	0	0	0	0	0	0	0	0	0	5.63069	0	0	0	0	0	0	low
256	364	gga-miR-12267-3p	GGGTCGCCCCGGGTCTCGGTGT	22	chr34	+	1599646	1599706	accgacacccccggtgacagccgtggtccctcagatgcgGGGTCGCCCCGGGTCTCGGTGT	4	gga-mir-12267,gga-mir-12267,gga-mir-12267,gga-mir-12267,	gga-mir-12267	aCCGACACCCCCGGTGACAGCCGTggtccctcagatgcgGGGTCGCCCCGGGTCTCGGTGT	gga-miR-12267-3p	GGGTCGCCCCGGGTCTCGGTGT	3'	Yes	gp1a	(((((.((((..((((((..((((............)))).))))))..)))).)))))..	59	72.1	-29.1	5	0	0	0	0	0	0	0	0	0	0	0	5.14969	0	0	0	0	0	0	0	0	0	0	0	low
257	365	gga-miR-12268-5p_L-3R+1	CGGGGCGGGCGGGCGGCA	18	chr4	-	1819777	1819845	agcgCGGGGCGGGCGGGCGGCTggctgagggcggaggggcagctgaccgagccgccccgccccggtcct	4	gga-mir-12268,gga-mir-12268,gga-mir-12268,gga-mir-12268,	gga-mir-12268	aGCGCGGGGCGGGCGGGCGGCtggctgagggcggaggggcagctgaccgagccgccccgccccggtcct	gga-miR-12268-5p	GCGCGGGGCGGGCGGGCGGC	5'	Diff	gp1a	.((.((((((((((((.(((..(((((............)))))..)))..))).)))))))))))...	65	84.1	-41.1	0	0	0	5	0	9	0	0	0	0	0	0	0	0	0	4.3455	0	10.1352	0	0	0	0	0	0	middle
258	366	gga-mir-12273-p3_1ss13AG	CGGCCGCGGCTCGGGCGCGG	20	chr18	+	7599531	7599579	cctccgagccccttggttggacatgtcccCGGCCGCGGCTCGGGCCCGG	4	gga-mir-12273,gga-mir-12273,gga-mir-12273,gga-mir-12273,	gga-mir-12273	CTGCCCGCGGCGCCCGGCCGCGgctcaggcgCGGCCGGTCGCCGCGGGCAACg	gga-mir-12273-p3	CGGCCGCGgctcaggcgCGG	3'	New	gp1a	..((((((((...(((..((........))..))).)))))))).....	42	77.6	-22.1	0	0	0	0	0	0	0	0	2.5	0	0	0	0	0	0	0	0	0	0	0	2.72471	0	0	0	low
259	367	gga-miR-12273-3p	CGGCCGGTCGCCGCGGGCAAC	21	chr4	+	76901494	76901546	ctgcccgcggcgcccggccgcggctgaggcgCGGCCGGTCGCCGCGGGCAACg	4	gga-mir-12273,gga-mir-12273,gga-mir-12273,gga-mir-12273,	gga-mir-12273	CTGCCCGCGGCGCCCGGCCGCGgctcaggcgCGGCCGGTCGCCGCGGGCAACg	gga-miR-12273-3p	CGGCCGGTCGCCGCGGGCAAC	3'	Yes	gp1a	.(((((((((((.(((((((((.(....)))))))))).)))))))))))...	49	88.7	-49.2	6	0	0	8	0	13	0	8	0	0	6	5	6.17962	0	0	6.95281	0	14.6398	0	8.80887	0	0	4.15583	4.26991	middle
260	368	gga-mir-12273-p5_1ss13AG	CGGCCGCGGCTCGGGCGCGG	20	chr18	-	10765852	10765896	gcctgCGGCCGCGGCTCGGGCTCGGgctgctccccggccgcacca	4	gga-mir-12273,gga-mir-12273,gga-mir-12273,gga-mir-12273,	gga-mir-12273	CTGCCCGCGGCGCCCGGCCGCGgctcaggcgCGGCCGGTCGCCGCGGGCAACg	gga-mir-12273-p5	CGGCCGCGgctcaggcgCGG	5'	New	gp1a	...(((((((((((((((....)))))))).....)))))))...	39	84.4	-26	0	0	0	0	0	0	0	0	2.5	0	0	0	0	0	0	0	0	0	0	0	2.72471	0	0	0	low
261	369	gga-miR-12277-5p_R+1	GGACGGGGCTGGGATCCAGGAC	22	chr5	+	308544	308610	GGACGGGGCTGGGATCCAGGACctgctgcgggcattggaagtgttttgggtgccagccccgttgcgg	4	gga-mir-12277,gga-mir-12277,gga-mir-12277,gga-mir-12277,	gga-mir-12277	GGACGGGGCTGGGATCCAGGAcctgctgcgggcattggaagtgtTTTGGGTGCCAGCCCCGTTGCGg	gga-miR-12277-5p	GGACGGGGCTGGGATCCAGGA	5'	Diff	gp1a	.(((((((((((.(((((..((((.((.........)).)).))..))))).)))))))))))....	62	67.2	-36.9	0	0	7	0	0	12	0	0	5	0	0	0	0	0	8.49438	0	0	13.5137	0	0	5.44943	0	0	0	middle
262	370	gga-miR-12281-3p_R+1	TGCTCCGTCAGACCCATCAGCAT	23	chr8	-	27948564	27948636	tattccagctggggtctctcagcacagctggctgctcgccgttcggtgcTGCTCCGTCAGACCCATCAGCAGg	4	gga-mir-12281,gga-mir-12281,gga-mir-12281,gga-mir-12281,	gga-mir-12281	tattccagctggggtctctcagcacagctggctgctcgccgttcggtgcTGCTCCGTCAGACCCATCAGCAgg	gga-miR-12281-3p	TGCTCCGTCAGACCCATCAGCA	3'	Diff	gp1a	....((.((((((((((..((((((...((((.....))))....)))))).......))))))..)))).))	69	63	-28.3	8	0	0	0	0	0	0	0	0	0	0	0	8.2395	0	0	0	0	0	0	0	0	0	0	0	low
263	371	gga-miR-12286-5p_R-1	TGGGGCTGCAGGGCTGGGAGAT	22	chr34	-	3406425	3406493	TGGGGCTGCAGGGCTGGGAGATgtggggctctgcagcccctcgacaTCACAGCCCTTCCGCCCCCCTTC	4	gga-mir-12286,gga-mir-12286,gga-mir-12286,gga-mir-12286,	gga-mir-12286	TGGGGCTGCAGGGCTGGGAGATGtggggctctgcagcccctcgacaTCACAGCCCTTCCGCCCCCCTTc	gga-miR-12286-5p	TGGGGCTGCAGGGCTGGGAGATG	5'	Diff	gp1a	.(((((...(((((((...(((((((((((....))))))...))))).)))))))...))))).....	63	69.6	-39	5	0	10	14	0	0	5	0	0	0	0	0	5.14969	0	12.1348	12.1674	0	0	5.41482	0	0	0	0	0	middle
263	372	gga-miR-12286-3p_R+1	TCACAGCCCTTCCGCCCCCCTTT	23	chr34	-	3406425	3406493	TGGGGCTGCAGGGCTGGGAGATgtggggctctgcagcccctcgacaTCACAGCCCTTCCGCCCCCCTTC	4	gga-mir-12286,gga-mir-12286,gga-mir-12286,gga-mir-12286,	gga-mir-12286	TGGGGCTGCAGGGCTGGGAGATGtggggctctgcagcccctcgacaTCACAGCCCTTCCGCCCCCCTTc	gga-miR-12286-3p	TCACAGCCCTTCCGCCCCCCTT	3'	Diff	gp1a	.(((((...(((((((...(((((((((((....))))))...))))).)))))))...))))).....	63	69.6	-39	0	7	0	0	0	0	0	0	0	0	0	0	0	4.06585	0	0	0	0	0	0	0	0	0	0	low
264	373	gga-miR-12288-5p	CACGCCGGGATGCAGCGAGGC	21	chr30	-	444189	444243	ggCACGCCGGGATGCAGCGAGGCgcttccgcctcgctgcatcccggcgtaccccg	4	gga-mir-12288,gga-mir-12288,gga-mir-12288,gga-mir-12288,	gga-mir-12288	ggCACGCCGGGATGCAGCGAGGCgcttccgCCTCGCTGCATCCCGGCGTAccccg	gga-miR-12288-5p	CACGCCGGGATGCAGCGAGGC	5'	Yes	gp1a	((.(((((((((((((((((((((....))))))))))))))))))))).))...	52	76.4	-51	0	0	0	5	5	12	0	0	0	0	0	0	0	0	0	4.3455	6.74397	13.5137	0	0	0	0	0	0	middle
1	1	cli-miR-153a-3p_R+2	TTGCATAGTCACAAAAGTGATCGT	24	chr7	+	21815886	21815977	tctcgcagctgccggcgtcatttttgtgatttgcagctagtaatctggctccagTTGCATAGTCACAAAAGTGATCGTtggcagccgtgcct	40	cli-mir-153a,cli-mir-153a,tgu-mir-153-2,tgu-mir-153-2,hsa-mir-153-1,ppy-mir-153-1,mml-mir-153-1,mne-mir-153-1,hsa-mir-153-1,ppy-mir-153-1,mml-mir-153-1,mne-mir-153-1,cja-mir-153-2,cja-mir-153-2,efu-mir-153-2,efu-mir-153-2,pal-mir-153-2,nle-mir-153-1,pal-mir-153-2,nle-mir-153-1,cli-mir-153a,cli-mir-153a,tgu-mir-153-2,tgu-mir-153-2,hsa-mir-153-1,ppy-mir-153-1,mml-mir-153-1,mne-mir-153-1,hsa-mir-153…	cli-mir-153a	tctcgcagctgccggcgTCATTTTTGTGATTTGCAGCTagtaatctggctccagTTGCATAGTCACAAAAGTGATCgttggcagccgtgcct	cli-miR-153a-3p	TTGCATAGTCACAAAAGTGATC	3'	Diff	gp1b	...(((.((((((..((((((((((((((((((((((((((......)))..))))))).)))))))))))))).))..)))))).)))...	86	51.1	-48	8	13	7	0	0	0	20	6	7	24	23	17	8.2395	7.55086	8.49438	0	0	0	21.6593	6.60665	7.6292	18.5071	15.9307	14.5177	middle
2	2	mmu-miR-383-5p	AGATCAGAAGGTGACTGTGGCT	22	chr4	+	63502586	63502659	tcctcAGATCAGAAGGTGATTGTGGCTttgggtaaatattgagcagccacagcactgcctggtcagaaagagca	8	mmu-mir-383,mmu-mir-383,rno-mir-383,rno-mir-383,mmu-mir-383,mmu-mir-383,rno-mir-383,rno-mir-383,	mmu-mir-383	ctcAGATCAGAAGGTGACTGTGGCTttgggtggatattaatcagCCACAGCACTGCCTGGTCAGAaagag	mmu-miR-383-5p	AGATCAGAAGGTGACTGTGGCT	5'	Yes	gp1b	...((.((((((..((((.((((((((((..(......)..)).))))))))))))..)))))).)).......	64	48.6	-26.3	7	0	6	0	10	12	0	0	0	0	0	0	7.20956	0	7.28089	0	13.4879	13.5137	0	0	0	0	0	0	middle
3	3	cli-miR-2970-5p_R-1_1ss21GT	GACAGTCAGCAGTTGGTCTGT	21	chr12	+	11829859	11829948	gctcctgccctgcgGACAGTCAGCAGTTGGTCTGTgtgagcagccgttctCAGATCACCTCTTGGCTGTGGGtggtgcagggagcacccc	4	cli-mir-2970,cli-mir-2970,cli-mir-2970,cli-mir-2970,	cli-mir-2970	acagctcctgccctgcgGACAGTCAGCAGTTGGTCTGGTgtgagcagcgattctCAGATCACCTCTTGGCTGTGGGtggtgcagggagcacccc	cli-miR-2970-5p	GACAGTCAGCAGTTGGTCTGGT	5'	Diff	gp1b	((((((((.(..(..(((((((..((.(((((((...((((....)))).))))))).))..)))))))..)..).))))).))).....	85	63.3	-41	5	13	8	9	7	0	0	0	10	10	9	18	5.14969	7.55086	9.70786	7.82191	9.44156	0	0	0	10.8989	7.71131	6.23375	15.3717	middle
3	4	cli-miR-2970-3p	CAGATCACCTCTTGGCTGTGGG	22	chr12	+	11829859	11829948	gctcctgccctgcgGACAGTCAGCAGTTGGTCTGTgtgagcagccgttctCAGATCACCTCTTGGCTGTGGGtggtgcagggagcacccc	4	cli-mir-2970,cli-mir-2970,cli-mir-2970,cli-mir-2970,	cli-mir-2970	acagctcctgccctgcgGACAGTCAGCAGTTGGTCTGGTgtgagcagcgattctCAGATCACCTCTTGGCTGTGGGtggtgcagggagcacccc	cli-miR-2970-3p	CAGATCACCTCTTGGCTGTGGG	3'	Yes	gp1b	((((((((.(..(..(((((((..((.(((((((...((((....)))).))))))).))..)))))))..)..).))))).))).....	85	63.3	-41	5	7	0	0	0	0	7	0	0	0	8	0	5.14969	4.06585	0	0	0	0	7.58075	0	0	0	5.54111	0	low
4	5	efu-mir-9277-p3_1ss18GA	CAGGTTCGAATCCTGCCA	18	chr1	-	84414217	84414297	tcgtggccgagtggttaaggcgatggactagaaatccattggggtccccccgcgCAGGTTCGAATCCTGCCGactacggag	4	efu-mir-9277,efu-mir-9277,efu-mir-9277,efu-mir-9277,	efu-mir-9277	tcgtggccgagtggttaaggcgatggacttgaaatccattggggtctccccgcgcaGGTTCGAATCCTGCCGACTACGCagttacgctt	efu-mir-9277-p3	caGGTTCGAATCCTGCCG	3'	New	gp1b	((((.(((..........))).))))........(((...((((...))))..(((((.......))))).......))).	17	60.5	-24.6	7	7	27	11	29	41	18	22	19	7	7	0	7.20956	4.06585	32.764	9.56011	39.115	46.1716	19.4934	24.2244	20.7078	5.39792	4.84847	0	middle
1	1	cli-miR-7b-5p	TGGAAGACTTGTGATTTTGTTGTT	24	Z	-	40685013	40685119	agtggatgttggtctagttctgtgTGGAAGACTAGTGATTTTGTTGTTtttagataattaaattgacaacaaatcacagtctgccatatggcacagatcatgcctct	16	cli-mir-7b,cli-mir-7b,mmu-mir-7b,mmu-mir-7b,rno-mir-7b,rno-mir-7b,cgr-mir-7b,cgr-mir-7b,cli-mir-7b,cli-mir-7b,mmu-mir-7b,mmu-mir-7b,rno-mir-7b,rno-mir-7b,cgr-mir-7b,cgr-mir-7b,	cli-mir-7b	catccccgggcaggcTGGAAGACTTGTGATTTTGTTGTTtccaatgtcaacgggagcgaacaacaaatcccagtctcctccctgccccgggcac	cli-miR-7b-5p	TGGAAGACTTGTGATTTTGTTGTT	5'	Yes	gp2a	((.((....((((((.((.(..(((((.(((((.((((.((((((((((((((....)))))..)))))))))))))))))).)))))..).))))))))..)).))	107	37.4	-39.8	4	6.5	2.5	4	5	10	0	0	0	0	0	0	4.11975	3.77543	3.03371	3.4764	6.74397	11.2614	0	0	0	0	0	0	middle
2	1	cli-miR-7b-5p	TGGAAGACTTGTGATTTTGTTGTT	24	chr10	-	13148128	13148224	gacggccgtggtgccctcTGGAAGACTAGTGATTTTGTTGTTgtatggctcatcccaccacaacaagtcacagtctgccttagggcgcacggccccg	16	cli-mir-7b,cli-mir-7b,mmu-mir-7b,mmu-mir-7b,rno-mir-7b,rno-mir-7b,cgr-mir-7b,cgr-mir-7b,cli-mir-7b,cli-mir-7b,mmu-mir-7b,mmu-mir-7b,rno-mir-7b,rno-mir-7b,cgr-mir-7b,cgr-mir-7b,	cli-mir-7b	catccccgggcaggcTGGAAGACTTGTGATTTTGTTGTTtccaatgtcaacgggagcgaacaacaaatcccagtctcctccctgccccgggcac	cli-miR-7b-5p	TGGAAGACTTGTGATTTTGTTGTT	5'	Yes	gp2a	...((((((.(((((((..((.(((((.((((.((((((((.((..((......)))).))))))))))))))))).))..)))))))))))))...	91	57.7	-50.1	4	6.5	2.5	4	5	10	0	0	0	0	0	0	4.11975	3.77543	3.03371	3.4764	6.74397	11.2614	0	0	0	0	0	0	middle
3	2	cli-miR-7b-5p_R-1	TGGAAGACTTGTGATTTTGTTGT	23	chr28	-	5324967	5325060	tgtggtctggctctgtgTGGAAGACTAGTGATTTTGTTGTtatgatttataaaggtgacaacaaatcatagcctgccatacagcacagatcttc	16	cli-mir-7b,cli-mir-7b,mmu-mir-7b,mmu-mir-7b,rno-mir-7b,rno-mir-7b,cgr-mir-7b,cgr-mir-7b,cli-mir-7b,cli-mir-7b,mmu-mir-7b,mmu-mir-7b,rno-mir-7b,rno-mir-7b,cgr-mir-7b,cgr-mir-7b,	cli-mir-7b	catccccgggcaggcTGGAAGACTTGTGATTTTGTTGTTtccaatgtcaacgggagcgaacaacaaatcccagtctcctccctgccccgggcac	cli-miR-7b-5p	TGGAAGACTTGTGATTTTGTTGTT	5'	Diff	gp2a	...((((((...((((((((.((.((.((((.(((((((((((...........))))))))))))))))).)).))))))))..))))))...	88	40.4	-35.5	3.5	2.5	3	0	4.5	6	0	0	0	0	0	0	3.60478	1.45209	3.64045	0	6.06957	6.75683	0	0	0	0	0	0	low
4	3	hsa-miR-15b-5p_R-1	TAGCAGCACATCATGGTTTAC	21	chr9	-	21897156	21897245	aggccttaaagtactcTAGCAGCACATCATGGTTTGCatgctgtagtgaagatgCGAATCATTATTTGCTGCTTTagaaatttaaggaag	100	hsa-mir-15b,ptr-mir-15b,ppy-mir-15b,ggo-mir-15b,ppa-mir-15b,hsa-mir-15b,ptr-mir-15b,ppy-mir-15b,ggo-mir-15b,ppa-mir-15b,mmu-mir-15b,eca-mir-15b,mmu-mir-15b,eca-mir-15b,bta-mir-15b,bta-mir-15b,mml-mir-15b,chi-mir-15b,mne-mir-15b,age-mir-15b,lla-mir-15b,mml-mir-15b,chi-mir-15b,mne-mir-15b,age-mir-15b,lla-mir-15b,cja-mir-15b,cja-mir-15b,cfa-mir-15b,tch-mir-15b,cfa-mir-15b,tch-mir-15b,efu-mir-15,efu-…	hsa-mir-15b	ttgaggccttaaagtactgTAGCAGCACATCATGGTTTACAtgctacagtcaagatgCGAATCATTATTTGCTGCTCTAgaaatttaaggaaattcat	hsa-miR-15b-5p	TAGCAGCACATCATGGTTTACA	5'	Diff	gp2a	...(((((((...((..(((((((.((.(((((((((((.((.......))))))))))))).)).)))))))..))...)))))))...	84	38.9	-35	23	94	15	7	0	0	0	0	0	0	0	0	23.6886	54.5985	18.2022	6.08371	0	0	0	0	0	0	0	0	middle
4	4	hsa-miR-15b-3p_R-1	CGAATCATTATTTGCTGCTCT	21	chr9	-	21897156	21897245	aggccttaaagtactcTAGCAGCACATCATGGTTTGCatgctgtagtgaagatgCGAATCATTATTTGCTGCTTTagaaatttaaggaag	100	hsa-mir-15b,ptr-mir-15b,ppy-mir-15b,ggo-mir-15b,ppa-mir-15b,hsa-mir-15b,ptr-mir-15b,ppy-mir-15b,ggo-mir-15b,ppa-mir-15b,mmu-mir-15b,eca-mir-15b,mmu-mir-15b,eca-mir-15b,bta-mir-15b,bta-mir-15b,mml-mir-15b,chi-mir-15b,mne-mir-15b,age-mir-15b,lla-mir-15b,mml-mir-15b,chi-mir-15b,mne-mir-15b,age-mir-15b,lla-mir-15b,cja-mir-15b,cja-mir-15b,cfa-mir-15b,tch-mir-15b,cfa-mir-15b,tch-mir-15b,efu-mir-15,efu-…	hsa-mir-15b	ttgaggccttaaagtactgTAGCAGCACATCATGGTTTACAtgctacagtcaagatgCGAATCATTATTTGCTGCTCTAgaaatttaaggaaattcat	hsa-miR-15b-3p	CGAATCATTATTTGCTGCTCTA	3'	Diff	gp2a	...(((((((...((..(((((((.((.(((((((((((.((.......))))))))))))).)).)))))))..))...)))))))...	84	38.9	-35	0	22	0	0	0	0	0	0	0	0	0	0	0	12.7784	0	0	0	0	0	0	0	0	0	0	middle
5	5	mmu-miR-16-1-3p_R+1	CCAGTATTGACTGTGCTGCTGAA	23	chr1	-	169278214	169278306	gatgtctgtcatactctagcagcacgtaaatattggtgttaaaactgtaaatatctCCAGTATTAACTGTGCTGCTGAAgtaaggctagccac	16	mmu-mir-16-1,mmu-mir-16-1,oan-mir-16a,oan-mir-16a,oan-mir-15a,oan-mir-15a,oan-mir-15a,oan-mir-15a,mmu-mir-16-1,mmu-mir-16-1,oan-mir-16a,oan-mir-16a,oan-mir-15a,oan-mir-15a,oan-mir-15a,oan-mir-15a,	mmu-mir-16-1	atgtcagcggtgcctTAGCAGCACGTAAATATTGGCGttaagattctgaaattacctCCAGTATTGACTGTGCTGCTGAagtaaggttggcaa	mmu-miR-16-1-3p	CCAGTATTGACTGTGCTGCTGA	3'	Diff	gp2a	...((..(((.((((..((((((((((.((((((((....................)))))))).)).))))))))..)))).)))..))...	87	39.8	-31.8	0	9	0	0	0	0	0	0	0	0	0	0	0	5.22752	0	0	0	0	0	0	0	0	0	0	low
6	6	hsa-miR-20b-5p_R+1	CAAAGTGCTCATAGTGCAGGTAGT	24	chr4	-	3924182	3924281	gcagctgtgtcctagcagtatCAAAGTGCTCATAGTGCAGGTAGCttggcattggacctactgtaatgtgggcacttacagtactgttagataaagtgcg	60	hsa-mir-20b,ppy-mir-20b,hsa-mir-20b,ppy-mir-20b,mmu-mir-20b,mmu-mir-20b,eca-mir-20b,cpo-mir-20b,eca-mir-20b,cpo-mir-20b,ptr-mir-20b,ptr-mir-20b,mdo-mir-20b,mdo-mir-20b,mml-mir-20b,mml-mir-20b,cja-mir-20b,cja-mir-20b,ggo-mir-20b,ggo-mir-20b,pal-mir-20b,pal-mir-20b,dno-mir-20b,dno-mir-20b,ocu-mir-20b,ocu-mir-20b,cgr-mir-20b,cgr-mir-20b,oan-mir-20b,oan-mir-20b,hsa-mir-20b,ppy-mir-20b,hsa-mir-20b,ppy…	hsa-mir-20b	agtacCAAAGTGCTCATAGTGCAGGTAGttttggcatgactctACTGTAGTATGGGCACTTCCAGtact	hsa-miR-20b-5p	CAAAGTGCTCATAGTGCAGGTAG	5'	Diff	gp2a	(((.((.(((.((((((((((..(((((((((((.(((((.(((.((.......)).)))))))).)))))))))))...))))))))))))).))))).	99	47	-40.1	8	0	5	7	0	0	15	13	11	13	16	5	8.2395	0	6.06741	6.08371	0	0	16.2445	14.3144	11.9887	10.0247	11.0822	4.26991	middle
7	7	mdo-miR-22-3p	AAGCTGCCAGTTGAAGAACTGC	22	chr19	-	5865668	5865763	tcctggctgcccggcagcagttcttcagtggcaagctttatgtccttctctagtagctaAAGCTGCCAGTTGAAGAACTGTtgaatgtagccacgt	4	mdo-mir-22,mdo-mir-22,mdo-mir-22,mdo-mir-22,	mdo-mir-22	ccgagccacagcAGTTCTTCAGTGGCGAGCTTTAtgtcttgtcccagctaAAGCTGCCAGTTGAAGAACTGCtgagctctg	mdo-miR-22-3p	AAGCTGCCAGTTGAAGAACTGC	3'	Yes	gp2a	...(((((((....(((((((((((((((((((.((((((.((.((.....))..))))))))))))).))))))))))))))...)))))))...	90	50	-46.2	5	10	0	0	0	7	0	0	8	0	14	5	5.14969	5.80836	0	0	0	7.88296	0	0	8.71908	0	9.69694	4.26991	low
8	8	hsa-miR-23a-5p_2ss12GC17GC	GGGGTTCCTGGCGATGCGATTT	22	chr30	+	440665	440772	ccggctgtgctgcggcccgccGGGGTTCCTGGCGATGCGATTTttttacccgctgacccaaaATCACATTGCCAGGGATTTCCAacgggccgcggcgaccgcagcgat	116	hsa-mir-23a,ptr-mir-23a,ppy-mir-23a,mml-mir-23a,ggo-mir-23a,ppa-mir-23a,mne-mir-23a,hsa-mir-23a,ptr-mir-23a,ppy-mir-23a,mml-mir-23a,ggo-mir-23a,ppa-mir-23a,mne-mir-23a,mmu-mir-23a,mmu-mir-23a,bta-mir-23a,oar-mir-23a,bta-mir-23a,oar-mir-23a,eca-mir-23a,eca-mir-23a,mdo-mir-23a,mdo-mir-23a,cja-mir-23a,oga-mir-23a,cja-mir-23a,oga-mir-23a,cfa-mir-23a,cfa-mir-23a,efu-mir-23a,efu-mir-23a,rno-mir-23a,rno…	hsa-mir-23a	ggccggctGGGGTTCCTGGGGATGGGATTTgcttcctgtcacaaATCACATTGCCAGGGATTTCCaaccgacc	hsa-miR-23a-5p	GGGGTTCCTGGGGATGGGATTT	5'	Diff	gp2a	...((((((((((((((((..(..(((((((((((((.((((((...............)))))).)))))))))))))..)...)))))))))))....)))))...	102	63.9	-61.4	32	103	37	53	42	32	0	6	5	17	17	26	32.958	59.8261	44.8988	46.0623	56.6494	36.0364	0	6.60665	5.44943	13.1092	11.7749	22.2035	middle
8	9	hsa-miR-23a-3p_R+1	ATCACATTGCCAGGGATTTCCA	22	chr30	+	440665	440772	ccggctgtgctgcggcccgccGGGGTTCCTGGCGATGCGATTTttttacccgctgacccaaaATCACATTGCCAGGGATTTCCAacgggccgcggcgaccgcagcgat	116	hsa-mir-23a,ptr-mir-23a,ppy-mir-23a,mml-mir-23a,ggo-mir-23a,ppa-mir-23a,mne-mir-23a,hsa-mir-23a,ptr-mir-23a,ppy-mir-23a,mml-mir-23a,ggo-mir-23a,ppa-mir-23a,mne-mir-23a,mmu-mir-23a,mmu-mir-23a,bta-mir-23a,oar-mir-23a,bta-mir-23a,oar-mir-23a,eca-mir-23a,eca-mir-23a,mdo-mir-23a,mdo-mir-23a,cja-mir-23a,oga-mir-23a,cja-mir-23a,oga-mir-23a,cfa-mir-23a,cfa-mir-23a,efu-mir-23a,efu-mir-23a,rno-mir-23a,rno…	hsa-mir-23a	ggccggctGGGGTTCCTGGGGATGGGATTTgcttcctgtcacaaATCACATTGCCAGGGATTTCCaaccgacc	hsa-miR-23a-3p	ATCACATTGCCAGGGATTTCC	3'	Diff	gp2a	...((((((((((((((((..(..(((((((((((((.((((((...............)))))).)))))))))))))..)...)))))))))))....)))))...	102	63.9	-61.4	1136	2002	780	1178	652	744	1397	1103	1188	1653	2005	1661	1170.01	1162.83	946.516	1023.8	879.414	837.846	1512.9	1214.52	1294.78	1274.68	1388.74	1418.46	high
9	10	oga-miR-26b_R-1	TTCAAGTAATCCAGGATAGGT	21	chr2	+	4564820	4564910	gaaggctgtcacctggTTCAAGTAATCCAGGATAGGCtgtatccattcctgctggcctattcttggttacttgcactgggaggcagccgca	4	oga-mir-26b,oga-mir-26b,oga-mir-26b,oga-mir-26b,	oga-mir-26b	TTCAAGTAATCCAGGATAGGTTgtgtgctgtccagcctgttctccattacttggctcg	oga-miR-26b	TTCAAGTAATCCAGGATAGGTT	5'	Diff	gp2a	...(((((((.((..((.(((((((((.(((((((((((((........))).)))))))))).))))))))).))..)).)))))))...	85	52.7	-50.1	9	28	0	0	0	0	0	0	0	0	0	0	9.26943	16.2634	0	0	0	0	0	0	0	0	0	0	middle
10	11	hsa-miR-27a-3p	TTCACAGTGGCTAAGTTCCGC	21	chr30	+	441469	441555	tgaggccccgtggcgcagggcttggcgcagctgtgaacagagcccgtcgtgTTCACAGTGGCTAAGTTCCGCgccccggggaccccc	128	hsa-mir-27a,ptr-mir-27a,mml-mir-27a,ggo-mir-27a,ppa-mir-27a,hsa-mir-27a,ptr-mir-27a,mml-mir-27a,ggo-mir-27a,ppa-mir-27a,mmu-mir-27a,mmu-mir-27a,bta-mir-27a,bta-mir-27a,eca-mir-27a,eca-mir-27a,mdo-mir-27a,mdo-mir-27a,ppy-mir-27a,ppy-mir-27a,cja-mir-27a,cja-mir-27a,cfa-mir-27a,cfa-mir-27a,efu-mir-27a,efu-mir-27a,rno-mir-27a,rno-mir-27a,ssc-mir-27a,ssc-mir-27a,cpo-mir-27a,cpo-mir-27a,pal-mir-27a,pal…	hsa-mir-27a	ctgaggagcAGGGCTTAGCTGCTTGTGAGCAgggtccacaccaagtcgtgTTCACAGTGGCTAAGTTCCGCcccccag	hsa-miR-27a-3p	TTCACAGTGGCTAAGTTCCGC	3'	Yes	gp2a	...(((((((.(((((.(..((((((.((.(((((((((((.....)).)))))))))))))))))..).))))).))))).))...	81	70.1	-53.2	445	1733	399	317	152	153	471	452	530	656	791	488	458.322	1006.59	484.179	275.505	205.017	172.299	510.076	497.701	577.639	505.862	547.877	416.743	high
11	12	bta-miR-30f_R-1	TGTAAACACCCTACACTCTCAGC	23	chr23	+	5294511	5294649	ggagcagacttgtgtgacgtggaccctaccatgctgtagcacgTGTAAACATCCTACACTCTCAGCtgtgaactcgaggtggctgggagaggattgtttacgccttctgccatggagtgaacatctggtgagctgtgtc	8	bta-mir-30f,bta-mir-30f,chi-mir-30f,chi-mir-30f,bta-mir-30f,bta-mir-30f,chi-mir-30f,chi-mir-30f,	bta-mir-30f	gagggccagatacTGTAAACACCCTACACTCTCAGCTgtgcacagtgagaaagctgggagaaggctgtttactctctctgcctt	bta-miR-30f	TGTAAACACCCTACACTCTCAGCT	5'	Diff	gp2a	...((((.((..(..((.((.....((.(((((..((((...(((((((((((((...((((((((..(.........)..)))))))))))).)))))))))...)))))))))))...)).))..)..))))))...	133	53.2	-47.9	8.5	13	13.5	0	0	0	0	0	0	0	0	0	8.75446	7.55086	16.382	0	0	0	0	0	0	0	0	0	middle
12	12	bta-miR-30f_R-1	TGTAAACACCCTACACTCTCAGC	23	chr3	+	82059639	82059767	tggtttgctttcaagagctctgagtgacaggtacTGTAAACATCCTACACTCTCAGCtgtggaaactaagaaagctgggagaaggctgtttactctccctggcttggaaatcatctggagggcgaggat	12	bta-mir-30f,bta-mir-30f,chi-mir-30f,chi-mir-30f,chi-mir-30f,chi-mir-30f,bta-mir-30f,bta-mir-30f,chi-mir-30f,chi-mir-30f,chi-mir-30f,chi-mir-30f,	bta-mir-30f	gagggccagatacTGTAAACACCCTACACTCTCAGCTgtgcacagtgagaaagctgggagaaggctgtttactctctctgcctt	bta-miR-30f	TGTAAACACCCTACACTCTCAGCT	5'	Diff	gp2a	...(((((..((.(((..((..(((..((((....(((((((.(((...(((((((((((....))......))))))))).))).)))))))....)))))))..)).....))).))..)))))...	123	48.1	-46.9	8.5	13	13.5	0	0	0	0	0	0	0	0	0	8.75446	7.55086	16.382	0	0	0	0	0	0	0	0	0	middle
13	13	ssc-miR-30a-3p_R+1	CTTTCAGTCGGATGTTTGCAGCC	23	chr3	+	82034722	82034811	tgacagtgagcgactgtaaacatcctcgactggaagctgtgaagcagcagatggggCTTTCAGTCGGATGTTTGCAGCTgccaactgcca	4	ssc-mir-30a,ssc-mir-30a,ssc-mir-30a,ssc-mir-30a,	ssc-mir-30a	tccctgcgacagtgagcggcTGTAAACATCCTCGACTGGAAGctgtgaggctgaagacgggCTTTCAGTCGGATGTTTGCAGCcgccgactgcctcccgcatcagga	ssc-miR-30a-3p	CTTTCAGTCGGATGTTTGCAGC	3'	Diff	gp2a	.(.((((..((..((((((((((((..(((((((((((................)))))))))))))))))))))))..))..)))).).	88	53.3	-41.4	0	0	0	6	0	0	6	0	0	0	0	5	0	0	0	5.21461	0	0	6.49778	0	0	0	0	4.26991	low
14	14	hsa-miR-31-5p_R+2	AGGCAAGATGCTGGCATAGCTGT	23	Z	-	83215121	83215232	agttctttcatgcagagctggaggggAGGCAAGATGTTGGCATAGCTGTtaacctaaaaacctgctatgccaacatattgtcatctttcctgtctgtttgcgtcagagacag	104	hsa-mir-31,ptr-mir-31,ppy-mir-31,mml-mir-31,ggo-mir-31,ppa-mir-31,mne-mir-31,hsa-mir-31,ptr-mir-31,ppy-mir-31,mml-mir-31,ggo-mir-31,ppa-mir-31,mne-mir-31,mmu-mir-31,mmu-mir-31,bta-mir-31,bta-mir-31,eca-mir-31,eca-mir-31,cja-mir-31,cja-mir-31,cfa-mir-31,ocu-mir-31,dma-mir-31,cfa-mir-31,ocu-mir-31,dma-mir-31,efu-mir-31,efu-mir-31,rno-mir-31a,rno-mir-31a,ssc-mir-31,ssc-mir-31,cpo-mir-31,cpo-mir-31,p…	hsa-mir-31	ggagaggAGGCAAGATGCTGGCATAGCTgttgaactgggaaccTGCTATGCCAACATATTGCCATctttcc	hsa-miR-31-5p	AGGCAAGATGCTGGCATAGCT	5'	Diff	gp2a	...(((((.(((((((((.(((..(..(((((.(((((((((((((.(((........)))..))))))))))))).)))))..)..))).))...))))))).)))))...	106	45.5	-48.4	0	22	0	7	0	0	0	0	0	0	0	0	0	12.7784	0	6.08371	0	0	0	0	0	0	0	0	middle
15	15	mmu-miR-92a-3p_R+1	TATTGCACTTGTCCCGGCCTGA	22	chr1	-	148016324	148016388	acacaggttgggatcagttgcaatgctgtgcgtttctgtggTATTGCACTTGTCCCGGCCTGTtg	84	hsa-mir-92b,hsa-mir-92b,mmu-mir-92a-2,mmu-mir-92a-2,mmu-mir-92b,mmu-mir-92b,bta-mir-92b,bta-mir-92b,eca-mir-92b,eca-mir-92b,ptr-mir-92b,ptr-mir-92b,mdo-mir-92b,mdo-mir-92b,ppy-mir-92b,ppy-mir-92b,mml-mir-92b,mml-mir-92b,cja-mir-92b,cja-mir-92b,cfa-mir-92b,cfa-mir-92b,efu-mir-92b,efu-mir-92b,rno-mir-92a-2,rno-mir-92a-2,rno-mir-92b,rno-mir-92b,ssc-mir-92b,ssc-mir-92b,cpo-mir-92b,cpo-mir-92b,pal-mir…	mmu-mir-92a-2	tgcccattcatccacAGGTGGGGATTGGTGGCATTACttgtgttagatataaagTATTGCACTTGTCCCGGCCTGaggaagaaagagggtt	mmu-miR-92a-3p	TATTGCACTTGTCCCGGCCTG	3'	Diff	gp2a	..(((((..((((..((.((((((((..(........)..))))))))))..))))..)))))..	61	52.3	-32.3	19.5	99	12.5	14.5	0	7	11	11.5	8	16.5	9.5	16	20.0838	57.5027	15.1685	12.602	0	7.88296	11.9126	12.6628	8.71908	12.7237	6.58007	13.6637	middle
16	15	mmu-miR-92a-3p_R+1	TATTGCACTTGTCCCGGCCTGA	22	chr4	-	3923826	3923916	gcgctggttcctccgtgggtggggatttgttgcattacttgtagctgtgtgtagagTATTGCACTTGTCCCGGCCTGTggaggaaaggagg	84	hsa-mir-92b,hsa-mir-92b,mmu-mir-92a-2,mmu-mir-92a-2,mmu-mir-92b,mmu-mir-92b,bta-mir-92b,bta-mir-92b,eca-mir-92b,eca-mir-92b,ptr-mir-92b,ptr-mir-92b,mdo-mir-92b,mdo-mir-92b,ppy-mir-92b,ppy-mir-92b,mml-mir-92b,mml-mir-92b,cja-mir-92b,cja-mir-92b,cfa-mir-92b,cfa-mir-92b,efu-mir-92b,efu-mir-92b,rno-mir-92a-2,rno-mir-92a-2,rno-mir-92b,rno-mir-92b,ssc-mir-92b,ssc-mir-92b,cpo-mir-92b,cpo-mir-92b,pal-mir…	mmu-mir-92a-2	tgcccattcatccacAGGTGGGGATTGGTGGCATTACttgtgttagatataaagTATTGCACTTGTCCCGGCCTGaggaagaaagagggtt	mmu-miR-92a-3p	TATTGCACTTGTCCCGGCCTG	3'	Diff	gp2a	...((..((((((((..((..(((((..((.(((.(((((...((...))...))))).)))))..)))))..))..)))))))).))...	85	54.9	-42.1	19.5	99	12.5	14.5	0	7	11	11.5	8	16.5	9.5	16	20.0838	57.5027	15.1685	12.602	0	7.88296	11.9126	12.6628	8.71908	12.7237	6.58007	13.6637	middle
17	16	oga-miR-100_R+1	AACCCGTAGATCCGAACTTGTGA	23	chr24	+	3390466	3390534	tgccacaAACCCGTAGATCCGAACTTGTGGtcatattccacacaagcttgtatctataggtatgtgtct	4	oga-mir-100,oga-mir-100,oga-mir-100,oga-mir-100,	oga-mir-100	AACCCGTAGATCCGAACTTGTGatgatagtccacacaagcttgtgtctataggtatg	oga-miR-100	AACCCGTAGATCCGAACTTGTG	5'	Diff	gp2a	...((((.(((..(((((.(((.((((((...........)))))).))).)))))..))).))))...	63	43.5	-24.3	755	906	587	738	413	461	1015	782	745	1771	1839	1917	777.602	526.237	712.314	641.396	557.052	519.149	1099.21	861.067	811.965	1365.67	1273.76	1637.08	high
18	17	mmu-miR-101b-3p_L-1R+4	TACAGTACTGTGATAGCTGAAG	22	Z	+	27926099	27926174	tatcctttttcggttatcatggtaccggtgctgtatacgtgaaaggTACAGTACTGTGATAACTGAAGaatggtgg	8	mmu-mir-101b,mmu-mir-101b,rno-mir-101b,rno-mir-101b,mmu-mir-101b,mmu-mir-101b,rno-mir-101b,rno-mir-101b,	mmu-mir-101b	atctgagactgaactgcccttttTCGGTTATCATGGTACCGATGCTgtagctctgaaagGTACAGTACTGTGATAGCTgaagaatggcggtgccatc	mmu-miR-101b-3p	GTACAGTACTGTGATAGCT	3'	Diff	gp2a	((((.((((((((((((((..((((..(((((............))))).))))..)))))))))))))).)))).	75	42.1	-31.8	14	168.5	14	11.5	8.5	26.5	0	2.5	0	0	0	0	14.4191	97.8708	16.9888	9.99466	11.4648	29.8426	0	2.75277	0	0	0	0	middle
19	17	mmu-miR-101b-3p_L-1R+4	TACAGTACTGTGATAGCTGAAG	22	chr8	-	27947768	27947854	acaggctgccctggctcagttatcacagtgctgatgctgtctcttgtaaaggTACAGTACTGTGATAACTGAAGgatggcagccatc	8	mmu-mir-101b,mmu-mir-101b,rno-mir-101b,rno-mir-101b,mmu-mir-101b,mmu-mir-101b,rno-mir-101b,rno-mir-101b,	mmu-mir-101b	atctgagactgaactgcccttttTCGGTTATCATGGTACCGATGCTgtagctctgaaagGTACAGTACTGTGATAGCTgaagaatggcggtgccatc	mmu-miR-101b-3p	GTACAGTACTGTGATAGCT	3'	Diff	gp2a	...(((((((.....((((((((((((((((((.((((............)))))))))))))))))))))).....)))))))...	81	49.4	-47.1	14	168.5	14	11.5	8.5	26.5	0	2.5	0	0	0	0	14.4191	97.8708	16.9888	9.99466	11.4648	29.8426	0	2.75277	0	0	0	0	middle
20	18	cli-miR-129-3p_R+1	AAGCCCTTACCCCAAAAAGTAT	22	chr5	+	21051917	21052032	ccgcggcagactttgtccttcgcgaatctttttgcggtctgggcttgctgtacataactacctacccgggAAGCCCTTACCCCAAAAAGCATtcgcggagggcgcattcgccgaag	96	cli-mir-129,cli-mir-129,hsa-mir-129-1,ppy-mir-129-1,mml-mir-129-1,hsa-mir-129-1,ppy-mir-129-1,mml-mir-129-1,mmu-mir-129-1,mmu-mir-129-1,bta-mir-129-1,bta-mir-129-1,eca-mir-129a,eca-mir-129a,ptr-mir-129-1,ptr-mir-129-1,mdo-mir-129,mdo-mir-129,cja-mir-129-2,cja-mir-129-2,cfa-mir-129-1,tch-mir-129-1,cfa-mir-129-1,tch-mir-129-1,cfa-mir-129-1,tch-mir-129-1,cfa-mir-129-1,tch-mir-129-1,efu-mir-129b,efu-…	cli-mir-129	tgtccctctcgggtCTTTTTGCGGTCTGGGCTTGCtgttcctcccgcagcactcaggAAGCCCTTACCCCAAAAAGTAtctgcggggggtca	cli-miR-129-3p	AAGCCCTTACCCCAAAAAGTA	3'	Diff	gp2a	...((((.((...(((((((((((((((((((((.(((..((((((.(((................))).))))))..))).))))))).))))))))))))))...))))))...	110	56.9	-56.2	12	11	13	15	0	7	0	0	0	0	0	0	12.3592	6.38919	15.7753	13.0365	0	7.88296	0	0	0	0	0	0	middle
21	19	hsa-miR-130b-5p_R+1	ACTCTTTCCCTGTTGCACTACT	22	chr15	-	420542	420600	CCTCTTTCCCTGTTGCACTACTgtcacggtcgcagcgagcagtgcaataatgaaagggc	72	hsa-mir-130b,hsa-mir-130b,mmu-mir-130b,mmu-mir-130b,bta-mir-130b,bta-mir-130b,eca-mir-130b,eca-mir-130b,ptr-mir-130b,ptr-mir-130b,ppy-mir-130b,ppy-mir-130b,mml-mir-130b,mml-mir-130b,cja-mir-130b,cja-mir-130b,cfa-mir-130b,dno-mir-130b,cfa-mir-130b,dno-mir-130b,rno-mir-130b,rno-mir-130b,ssc-mir-130b,ssc-mir-130b,ggo-mir-130b,ggo-mir-130b,cpo-mir-130b,cpo-mir-130b,ocu-mir-130b,ocu-mir-130b,chi-mir-1…	hsa-mir-130b	ggcctgcccgacACTCTTTCCCTGTTGCACTACtataggccgctgggaagCAGTGCAATGATGAAAGGGCATcggtcaggtc	hsa-miR-130b-5p	ACTCTTTCCCTGTTGCACTAC	5'	Diff	gp2a	.(((((((..(((((((((.((((.......)))).....)))))))))..))))))).	57	54.2	-20.1	0	40	6	0	0	0	0	0	0	0	0	0	0	23.2334	7.28089	0	0	0	0	0	0	0	0	0	middle
22	20	tgu-miR-132_R+1	TAACAGTCTACAGCCATGGTCGT	23	chr19	-	6000394	6000464	ccgggcgaccgtggctttagattgttactgtgctgctgggggggTAACAGTCTACAGCCATGGTCGCcggg	84	tgu-mir-132,tgu-mir-132,tgu-mir-132,tgu-mir-132,hsa-mir-132,ppy-mir-132,mml-mir-132,hsa-mir-132,ppy-mir-132,mml-mir-132,hsa-mir-132,ppy-mir-132,mml-mir-132,hsa-mir-132,ppy-mir-132,mml-mir-132,mmu-mir-132,mmu-mir-132,bta-mir-132,bta-mir-132,eca-mir-132,eca-mir-132,mdo-mir-132,mdo-mir-132,cja-mir-132,cja-mir-132,cfa-mir-132,cfa-mir-132,cfa-mir-132,cfa-mir-132,efu-mir-132,ssc-mir-132,efu-mir-132,ssc…	tgu-mir-132	atccgacgccgcccgggcgaccgtggctttagatagttactgttccactgggggagTAACAGTCTACAGCCATGGTCGccgggacaggcagactcg	tgu-miR-132	TAACAGTCTACAGCCATGGTCG	3'	Diff	gp2a	((.(((((((((((((.((((((((((((...((....))..)))))))))))).))))))))))))).))	71	62	-46.1	5	15	8	0	0	0	0	0	0	0	0	0	5.14969	8.71253	9.70786	0	0	0	0	0	0	0	0	0	low
23	21	hsa-miR-135b-5p	TATGGCTTTTCATTCCTATGTGA	23	chr12	-	3187601	3187689	ggagcgcctcactgtcctgTATGGCTTTTTATTCCTATGTGAttatacatcccgcttcatatagggattgaagccgtgcaaggcgctgg	64	hsa-mir-135b,mml-mir-135b,hsa-mir-135b,mml-mir-135b,mmu-mir-135b,mmu-mir-135b,bta-mir-135b,bta-mir-135b,eca-mir-135b,eca-mir-135b,ptr-mir-135b,ptr-mir-135b,mdo-mir-135b,mdo-mir-135b,ppy-mir-135b,ppy-mir-135b,cfa-mir-135b,cfa-mir-135b,rno-mir-135b,rno-mir-135b,ggo-mir-135b,ggo-mir-135b,cpo-mir-135b,cpo-mir-135b,dno-mir-135b,dno-mir-135b,ocu-mir-135b,ocu-mir-135b,chi-mir-135b,chi-mir-135b,tch-mir-1…	hsa-mir-135b	cactctgctgtggccTATGGCTTTTCATTCCTATGTGAttgctgtcccaaactcATGTAGGGCTAAAAGCCATGGGctacagtgaggggcgagctcc	hsa-miR-135b-5p	TATGGCTTTTCATTCCTATGTGA	5'	Yes	gp2a	..(((((((........(((((((((((..((((((((((((..............)))))))))))).))))))))))))))))))..	85	49.4	-41.2	0	11.5	0	0	0	0	0	0	0	0	0	0	0	6.67961	0	0	0	0	0	0	0	0	0	0	low
24	21	hsa-miR-135b-5p	TATGGCTTTTCATTCCTATGTGA	23	chr26	-	2160015	2160091	gctgtggtcTATGGCTTTTTATTCCTATGTGAttgcttttcctaactcatgtagggcgaaaagccatgggctactca	64	hsa-mir-135b,mml-mir-135b,hsa-mir-135b,mml-mir-135b,mmu-mir-135b,mmu-mir-135b,bta-mir-135b,bta-mir-135b,eca-mir-135b,eca-mir-135b,ptr-mir-135b,ptr-mir-135b,mdo-mir-135b,mdo-mir-135b,ppy-mir-135b,ppy-mir-135b,cfa-mir-135b,cfa-mir-135b,rno-mir-135b,rno-mir-135b,ggo-mir-135b,ggo-mir-135b,cpo-mir-135b,cpo-mir-135b,dno-mir-135b,dno-mir-135b,ocu-mir-135b,ocu-mir-135b,chi-mir-135b,chi-mir-135b,tch-mir-1…	hsa-mir-135b	cactctgctgtggccTATGGCTTTTCATTCCTATGTGAttgctgtcccaaactcATGTAGGGCTAAAAGCCATGGGctacagtgaggggcgagctcc	hsa-miR-135b-5p	TATGGCTTTTCATTCCTATGTGA	5'	Yes	gp2a	...(((((((((((((((((..(((((..((((((.......))).)))..))))).)))))))))))))))))...	71	44.2	-34.2	0	11.5	0	0	0	0	0	0	0	0	0	0	0	6.67961	0	0	0	0	0	0	0	0	0	0	low
25	22	mmu-miR-146a-5p_R+1	TGAGAACTGAATTCCATGGGTTT	23	chr13	-	7417875	7417967	cgtgtatcctcagcttTGAGAACTGAATTCCATGGGTTGtaattgaatcctttgtcagacccatggggctcagttcttcagcttggatatttc	28	mmu-mir-146a,mmu-mir-146a,bta-mir-146a,bta-mir-146a,rno-mir-146a,rno-mir-146a,dno-mir-146a,dno-mir-146a,chi-mir-146a,chi-mir-146a,cgr-mir-146a,cgr-mir-146a,oan-mir-146a,oan-mir-146a,mmu-mir-146a,mmu-mir-146a,bta-mir-146a,bta-mir-146a,rno-mir-146a,rno-mir-146a,dno-mir-146a,dno-mir-146a,chi-mir-146a,chi-mir-146a,cgr-mir-146a,cgr-mir-146a,oan-mir-146a,oan-mir-146a,	mmu-mir-146a	agctcTGAGAACTGAATTCCATGGGTTatatcaatgtcagaCCTGTGAAATTCAGTTCTTCAGct	mmu-miR-146a-5p	TGAGAACTGAATTCCATGGGTT	5'	Diff	gp2a	...((((((..((((..(((((((((..((((((((((.....(((........)))))))))))))..))))))))).)))).))))))...	87	44.1	-39.6	53.5	726	56	395	125	127	451	331	325	604	696	645	55.1016	421.687	67.955	343.295	168.599	143.019	488.417	364.467	354.213	465.763	482.076	550.818	middle
26	23	hsa-miR-146b-5p_R-1	TGAGAACTGAATTCCATAGGCT	22	chr6	+	23929098	23929186	ctggctgcttggcttTGAGAACTGAATTCCATAGGCGttaaagcatccaaaaatgccctatggattcagttctgcagttgggcagcaaa	104	hsa-mir-146b,hsa-mir-146b,mmu-mir-146b,mmu-mir-146b,bta-mir-146b,bta-mir-146b,bta-mir-146a,bta-mir-146a,eca-mir-146b,eca-mir-146b,ptr-mir-146b,ptr-mir-146b,mdo-mir-146b,mdo-mir-146b,ppy-mir-146b,ppy-mir-146b,mml-mir-146b,mml-mir-146b,cja-mir-146b,cja-mir-146b,cfa-mir-146b,cfa-mir-146b,efu-mir-146,efu-mir-146,rno-mir-146b,rno-mir-146b,ssc-mir-146b,ssc-mir-146b,ggo-mir-146b,ggo-mir-146b,pal-mir-146…	hsa-mir-146b	cctggcacTGAGAACTGAATTCCATAGGCTGtgagctctagcaatGCCCTGTGGACTCAGTTCTGGTgcccgg	hsa-miR-146b-5p	TGAGAACTGAATTCCATAGGCTG	5'	Diff	gp2a	...((((((..(((...((((((((((.(((((((((((............)))).)))))))))))))))))..)))..))))))...	83	46.1	-43.7	39.5	556	40	52	21	19	0	0	0	0	0	0	40.6825	322.945	48.5393	45.1932	28.3247	21.3966	0	0	0	0	0	0	middle
27	24	oan-mir-150-p3_2ss9TC18GA	CGGGGCCGCGGGAGAGGA	18	chr2	-	32584477	32584533	cccctcccccgcgcccgacgcatcgcgcctcgcccgccCGGGGCCGCGGGAGAGGAa	4	oan-mir-150,oan-mir-150,oan-mir-150,oan-mir-150,	oan-mir-150	cgcccctcggcgcccccTCTCCCAACCCTTGTACCAGAGcataaactgaaccCCTGGTACGGGGCCGTGGGAGAGggggagccggggccccgcg	oan-mir-150-p3	CGGGGCCGTGGGAGAGgg	3'	New	gp2a	..((((.(((((((((...((...(((...)))..))...))).)))))).))))..	53	84.2	-29.2	0	7	0	5	0	16	8	13	5	0	6	0	0	4.06585	0	4.3455	0	18.0182	8.66371	14.3144	5.44943	0	4.15583	0	middle
28	25	hsa-miR-152-3p	TCAGTGCATGACAGAACTTGG	21	chr34	-	754396	754483	ggcagcgcccgggccgaggttctgtcctacactccggctgtggctatgggcagTCAGTGCATCACAGAACTTGGtcccgggagctcag	200	hsa-mir-148b,ppy-mir-148b,mml-mir-148b,hsa-mir-148b,ppy-mir-148b,mml-mir-148b,hsa-mir-152,mml-mir-152,hsa-mir-152,mml-mir-152,mmu-mir-148b,mmu-mir-148b,mmu-mir-152,mmu-mir-152,bta-mir-148b,bta-mir-148b,bta-mir-152,bta-mir-152,eca-mir-148b,eca-mir-148b,ptr-mir-148b,ptr-mir-148b,ptr-mir-152,ptr-mir-152,mdo-mir-152,mdo-mir-152,ppy-mir-152,ppy-mir-152,cja-mir-148b,cja-mir-148b,cja-mir-152,cja-mir-152…	hsa-mir-152	tgtcccccccggcccAGGTTCTGTGATACACTCCGACTcgggctctggagcagTCAGTGCATGACAGAACTTGGgcccggaaggacc	hsa-miR-152-3p	TCAGTGCATGACAGAACTTGG	3'	Yes	gp2a	...(((.((((((((.(((((((((....((((..((((((........))))))))))....))))))))))).)))))).)))...	82	64.8	-42.6	301	1172	222	166	88	97	16	5	0	13	19	15	310.011	680.739	269.393	144.271	118.694	109.235	17.3274	5.50554	0	10.0247	13.1601	12.8097	middle
29	26	mmu-miR-155-5p_R-1	TTAATGCTAATTGTGATAGGGG	22	chr1	+	102588192	102588325	ccagtctctagagttcttctgtaggctgtatgttgTTAATGCTAATCGTGATAGGGGtttttacctctgaatgactcctacatgttagcattaacactgtaccatgcctctcatcagaactcacaaggaacaaa	12	mmu-mir-155,rno-mir-155,mmu-mir-155,rno-mir-155,ssc-mir-155,ssc-mir-155,mmu-mir-155,rno-mir-155,mmu-mir-155,rno-mir-155,ssc-mir-155,ssc-mir-155,	mmu-mir-155	ctgTTAATGCTAATTGTGATAGGGGTtttggcctctgactgaCTCCTACCTGTTAGCATTAACag	mmu-miR-155-5p	TTAATGCTAATTGTGATAGGGGT	5'	Diff	gp2a	...((..((.(((((((..((.((((.((((..((((((((((((.((((.((((((((((((....)))).))))))))))))))))))))))))..))))...))))..))..)))))))...))..))...	128	41	-50.8	0	136	0	0	0	0	0	0	0	0	0	0	0	78.9936	0	0	0	0	0	0	0	0	0	0	middle
30	27	mdo-miR-181a-5p_R+3	AACATTCAACGCTGTCGGTGAGTTTT	26	chr17	+	10104791	10104921	gtgcatgtacacagccatctttggatagcttcagtgAACATTCAACGCTGTCGGTGAGTTTGagaactaagaaaaaccatcgaccgttgactgtaccttgaggtttatcacaaaccctctgttaaatggag	8	mdo-mir-181a-2,mdo-mir-181a-2,sha-mir-181a-2,sha-mir-181a-2,mdo-mir-181a-2,mdo-mir-181a-2,sha-mir-181a-2,sha-mir-181a-2,	mdo-mir-181a-2	AACATTCAACGCTGTCGGTGAGTttttagatttaaaagaaaCCATCGACCGTTGACTGTGCC	mdo-miR-181a-5p	AACATTCAACGCTGTCGGTGAGT	5'	Diff	gp2a	...(((....((((.....(((((((((((((((...(((.((((((..(((((((.((((............))))))))))))))))).)))...)))))))).))).))))....))))...)))...	125	43.5	-36.3	3.5	16	0	3	0	10.5	7	9.5	4	2.5	4	3	3.60478	9.29337	0	2.6073	0	11.8244	7.58075	10.4605	4.35954	1.92783	2.77055	2.56194	middle
31	27	mdo-miR-181a-5p_R+3	AACATTCAACGCTGTCGGTGAGTTTT	26	chr8	+	2003509	2003605	gtagtggttgcttcagtgAACATTCAACGCTGTCGGTGAGTTTGgaatttaagtgaaaaccatcgaccgttgattgtaccctccagctaaccatcct	88	hsa-mir-181d,hsa-mir-181d,mmu-mir-181d,mmu-mir-181d,bta-mir-181d,bta-mir-181d,ptr-mir-181d,ptr-mir-181d,mdo-mir-181a-2,mdo-mir-181a-2,ppy-mir-181d,ppy-mir-181d,mml-mir-181d,mml-mir-181d,cja-mir-181d,cja-mir-181d,cfa-mir-181d,cfa-mir-181d,efu-mir-181d,efu-mir-181d,rno-mir-181d,rno-mir-181d,ssc-mir-181d,ssc-mir-181d,ggo-mir-181d,ggo-mir-181d,pal-mir-181d,pal-mir-181d,dno-mir-181d,dno-mir-181d,ocu-m…	mdo-mir-181a-2	AACATTCAACGCTGTCGGTGAGTttttagatttaaaagaaaCCATCGACCGTTGACTGTGCC	mdo-miR-181a-5p	AACATTCAACGCTGTCGGTGAGT	5'	Diff	gp2a	...(((((((((..((...(((.((((((..(((((((.((((...((....))..))))))))))))))))).)))...))..))).))))))...	91	45.4	-31.2	3.5	16	0	3	0	10.5	7	9.5	4	2.5	4	3	3.60478	9.29337	0	2.6073	0	11.8244	7.58075	10.4605	4.35954	1.92783	2.77055	2.56194	middle
32	28	hsa-miR-181d-5p	AACATTCATTGTTGTCGGTGGGT	23	chr17	+	10106422	10106547	tgtcagcgctccggcccagcatctaatggctgcaatcAACATTCATTGCTGTCGGTGGGTtttcattgctatcaactcactgatcaatgaatgcaaactgcggaccagctggctaagaggctgcgt	80	hsa-mir-181d,hsa-mir-181d,mmu-mir-181d,mmu-mir-181d,bta-mir-181d,bta-mir-181d,ptr-mir-181d,ptr-mir-181d,ppy-mir-181d,ppy-mir-181d,mml-mir-181d,mml-mir-181d,cja-mir-181d,cja-mir-181d,cfa-mir-181d,cfa-mir-181d,efu-mir-181d,efu-mir-181d,rno-mir-181d,rno-mir-181d,ssc-mir-181d,ssc-mir-181d,ggo-mir-181d,ggo-mir-181d,pal-mir-181d,pal-mir-181d,dno-mir-181d,dno-mir-181d,ocu-mir-181d,ocu-mir-181d,chi-mir-1…	hsa-mir-181d	gtcccctcccctaggccacagccgaggtcacaatcAACATTCATTGTTGTCGGTGGGTtgtgaggactgaggccagacCCACCGGGGGATGAATGTCACtgtggctgggccagacacggcttaaggggaatggggac	hsa-miR-181d-5p	AACATTCATTGTTGTCGGTGGGT	5'	Yes	gp2a	.(.((((.(((.((.(((((......((((((((.....(((((((((..(((((((((((............)))))))))))))))))))).....))))).))))))))))..))))))))..	123	50.8	-49.4	6	110	0	0	0	5	0	0	0	0	0	0	6.17962	63.8919	0	0	0	5.63069	0	0	0	0	0	0	middle
33	29	mmu-miR-182-5p	TTTGGCAATGGTAGAACTCACACCG	25	chr1	-	1380912	1380994	cctggctgctTTTGGCAATGGTAGAACTCACACTGgtgcgctcgcaggatccggtggttctagacttgccaactacagccccg	12	mmu-mir-182,mmu-mir-182,rno-mir-182,rno-mir-182,cgr-mir-182,cgr-mir-182,mmu-mir-182,mmu-mir-182,rno-mir-182,rno-mir-182,cgr-mir-182,cgr-mir-182,	mmu-mir-182	accattTTTGGCAATGGTAGAACTCACACCGgtaaggtaatgggacccgGTGGTTCTAGACTTGCCAACTatggt	mmu-miR-182-5p	TTTGGCAATGGTAGAACTCACACCG	5'	Yes	gp2a	...(((((...(((((((...((((((...(((((((((....)))....))))))))))))...)))))))...)))))...	77	57.8	-32.9	0	5	0	0	0	0	6	0	0	0	0	0	0	2.90418	0	0	0	0	6.49778	0	0	0	0	0	low
34	30	hsa-miR-190b-5p	TGATATGTTTGATATTGGGTTG	22	chr25	-	1891597	1891688	cccgccctgcctctgtcTGATATGTTTGATATTAGGTTGtttgattggaaaccaactaaatatcaaacatattcttacagcggcagggcctc	76	hsa-mir-190b,ppy-mir-190b,hsa-mir-190b,ppy-mir-190b,mmu-mir-190b,mmu-mir-190b,bta-mir-190b,bta-mir-190b,eca-mir-190b,eca-mir-190b,ptr-mir-190b,ptr-mir-190b,mdo-mir-190b,mdo-mir-190b,mml-mir-190b,mml-mir-190b,cja-mir-190b,cja-mir-190b,cfa-mir-190b,cfa-mir-190b,ssc-mir-190b,chi-mir-190b,ssc-mir-190b,chi-mir-190b,ggo-mir-190b,ggo-mir-190b,cpo-mir-190b,ocu-mir-190b,tch-mir-190b,cpo-mir-190b,ocu-mir-1…	hsa-mir-190b	tgcttctgtgTGATATGTTTGATATTGGGTTGtttaattaggaaccaACTAAATGTCAAACATATTCTtacagcagcag	hsa-miR-190b-5p	TGATATGTTTGATATTGGGTTG	5'	Yes	gp2a	...((((((((.((((..(((((((((((((((..(((((((......))).))))..)))))))))))))).)..)))).))))))))...	86	43.5	-45	0	5	0	0	0	0	0	0	0	0	0	0	0	2.90418	0	0	0	0	0	0	0	0	0	0	low
35	31	hsa-miR-193b-3p	AACTGGCCCTCAAAGTCCCGCT	22	chr14	+	775104	775180	gttccagagtcggggttttgggggcgagatgagcttatgttttatccAACTGGCCCACAAAGTCCCGCTtttggtgg	32	hsa-mir-193b,ppy-mir-193b,mml-mir-193b,hsa-mir-193b,ppy-mir-193b,mml-mir-193b,ptr-mir-193b,ptr-mir-193b,cja-mir-193,cja-mir-193,ggo-mir-193b,ggo-mir-193b,nle-mir-193b,pha-mir-193b,nle-mir-193b,pha-mir-193b,hsa-mir-193b,ppy-mir-193b,mml-mir-193b,hsa-mir-193b,ppy-mir-193b,mml-mir-193b,ptr-mir-193b,ptr-mir-193b,cja-mir-193,cja-mir-193,ggo-mir-193b,ggo-mir-193b,nle-mir-193b,pha-mir-193b,nle-mir-193b,…	hsa-mir-193b	gtggtctcagaatCGGGGTTTTGAGGGCGAGATGAgtttatgttttatccAACTGGCCCTCAAAGTCCCGCTtttggggtcat	hsa-miR-193b-3p	AACTGGCCCTCAAAGTCCCGCT	3'	Yes	gp2a	...(((((..((((..((((.((((.((.(((((....))).....)).)).)))).))))..))))..)))))...	71	53.2	-30.2	0	13	0	0	0	5	0	0	0	0	0	0	0	7.55086	0	0	0	5.63069	0	0	0	0	0	0	low
36	32	bta-miR-193a-5p_R+1	TGGGTCTTTGCGGGCGAGATGAA	23	chr18	+	7050370	7050450	cgagctgagggcTGGGTCTTTGCGGGCGAGATGAGaggttcgtgtcttcaactggcctacaaagtcccagttctcggctcc	8	bta-mir-193a,bta-mir-193a,ppy-mir-193a,ppy-mir-193a,bta-mir-193a,bta-mir-193a,ppy-mir-193a,ppy-mir-193a,	bta-mir-193a	tgggagctgagagcTGGGTCTTTGCGGGCGAGATGAaggtgtcggttcAACTGGCCTACAAAGTCCCAGTcctcggccccc	bta-miR-193a-5p	TGGGTCTTTGCGGGCGAGATGA	5'	Diff	gp2a	.((((((((..(((((.(((((..(((.((.(((.(((......)))))).)).)))..))))).)))))..)))))))).	79	59.3	-49.5	0	0	5	0	0	0	7	0	0	0	8	0	0	0	6.06741	0	0	0	7.58075	0	0	0	5.54111	0	low
37	33	hsa-miR-194-5p_R+1	TGTAACAGCAACTCCATGTGGAA	23	chr3	+	18493680	18493798	tcaagacagaccactggtgctctcataTGTAACAGCAACTCCATGTGGACtacactgacttccagtggagatgctgttacttttgatagcggctcaaagactccggatcagctgctact	68	hsa-mir-194-2,hsa-mir-194-2,mmu-mir-194-2,mmu-mir-194-2,bta-mir-194-2,bta-mir-194-2,eca-mir-194-1,eca-mir-194-1,mml-mir-194-2,mml-mir-194-2,cfa-mir-194,cfa-mir-194,efu-mir-194-2,efu-mir-194-2,rno-mir-194-2,rno-mir-194-2,ssc-mir-194a,ssc-mir-194a,cpo-mir-194,cpo-mir-194,pal-mir-194b,pal-mir-194b,dno-mir-194,dno-mir-194,cgr-mir-194-2,cgr-mir-194-2,tch-mir-194,tch-mir-194,oar-mir-194,oar-mir-194,oan…	hsa-mir-194-2	tggttcccgcccccTGTAACAGCAACTCCATGTGGAagtgcccactggttCCAGTGGGGCTGCTGTTATCTGgggcgagggccag	hsa-miR-194-5p	TGTAACAGCAACTCCATGTGGA	5'	Diff	gp2a	...((.(((....((((((((.(((...(((((((((.((((((.((((...........)))))))))).)))))))))...))).))))...........)))).....)))))...	113	47.9	-39	115	151	35	24	19	12	230	174	0	14	6	10	118.443	87.7062	42.4719	20.8584	25.6271	13.5137	249.082	191.593	0	10.7958	4.15583	8.53981	middle
38	34	mmu-miR-199b-5p	CCCAGTGTTTAGACTACCTGTTC	23	chr8	+	4639879	4639972	agatcctgctccgtcgcCCCAGTGTTCAGACTACCTGTTCaggacaatgctgttgtACAGTAGTCTGCACATTGGTTagactgggcaagggaaa	12	mmu-mir-199b,mmu-mir-199b,ppy-mir-199b,ppy-mir-199b,cgr-mir-199b,cgr-mir-199b,mmu-mir-199b,mmu-mir-199b,ppy-mir-199b,ppy-mir-199b,cgr-mir-199b,cgr-mir-199b,	mmu-mir-199b	ccagaggatacctccactccgtctaCCCAGTGTTTAGACTACCTGTTCaggactcccaaattgtACAGTAGTCTGCACATTGGTTAggctgggctgggttagaccctcgg	mmu-miR-199b-5p	CCCAGTGTTTAGACTACCTGTTC	5'	Yes	gp2a	...((((((((.(((...(((((((.((((((((.(((....((((....))))..))))))))))).)))))))...))).))))).)))...	88	51.1	-40.2	0	376	0	30	0	5	6	17	0	0	14	0	0	218.394	0	26.073	0	5.63069	6.49778	18.7188	0	0	9.69694	0	middle
38	35	mmu-miR-199a-3p_R-1_1ss7GT	ACAGTATTCTGCACATTGGTT	21	chr8	+	4639879	4639972	agatcctgctccgtcgcCCCAGTGTTCAGACTACCTGTTCaggacaatgctgttgtACAGTAGTCTGCACATTGGTTagactgggcaagggaaa	12	mmu-mir-199b,mmu-mir-199b,ppy-mir-199b,ppy-mir-199b,cgr-mir-199b,cgr-mir-199b,mmu-mir-199b,mmu-mir-199b,ppy-mir-199b,ppy-mir-199b,cgr-mir-199b,cgr-mir-199b,	mmu-mir-199b	ccagaggatacctccactccgtctaCCCAGTGTTTAGACTACCTGTTCaggactcccaaattgtACAGTAGTCTGCACATTGGTTAggctgggctgggttagaccctcgg	mmu-miR-199a-3p	ACAGTAGTCTGCACATTGGTTA	3'	Diff	gp2a	...((((((((.(((...(((((((.((((((((.(((....((((....))))..))))))))))).)))))))...))).))))).)))...	88	51.1	-40.2	0	7	0	0	0	0	0	0	0	0	0	0	0	4.06585	0	0	0	0	0	0	0	0	0	0	low
39	36	hsa-miR-200a-3p_R-1_1ss17CA	TAACACTGTCTGGTAAAGATG	21	chr21	-	2591087	2591181	cagtggtcctctgtgggcatcttactagacagtgctggatttcttggatctattcTAACACTGTCTGGTAACGATGtttaaagggtgaaccaaac	152	hsa-mir-200a,hsa-mir-200a,hsa-mir-141,hsa-mir-141,mmu-mir-200a,cfa-mir-200a,mmu-mir-200a,cfa-mir-200a,mmu-mir-141,mmu-mir-141,bta-mir-200a,oar-mir-200a,bta-mir-200a,oar-mir-200a,bta-mir-141,chi-mir-141,bta-mir-141,chi-mir-141,eca-mir-200a,eca-mir-200a,eca-mir-141,eca-mir-141,ptr-mir-200a,ptr-mir-200a,ptr-mir-141,ptr-mir-141,mdo-mir-141,mdo-mir-141,ppy-mir-200a,ppy-mir-200a,ppy-mir-141,ppy-mir-141…	hsa-mir-200a	ccgggcccctgtgagCATCTTACCGGACAGTGCTGGAtttcccagcttgactcTAACACTGTCTGGTAACGATGTtcaaaggtgacccgc	hsa-miR-200a-3p	TAACACTGTCTGGTAACGATGT	3'	Diff	gp2a	...(((((((((.(..((((((((((((((((((.((((..............)))).))))))))))))).)))))..).)))).)).)))...	89	44.2	-39.3	0	58	0	6	0	0	0	0	0	0	0	0	0	33.6885	0	5.21461	0	0	0	0	0	0	0	0	middle
40	37	hsa-miR-200b-3p_R+1	TAATACTGCCTGGTAATGATGAC	23	chr21	-	2593416	2593505	cctgagatgccattaccatcttactgggcagcattggatgttctctgtttttcTAATACTGCCTGGTAATGATGATtgtggtgtttcgtg	128	hsa-mir-200b,hsa-mir-200b,hsa-mir-200c,ppy-mir-200c,mml-mir-200c,hsa-mir-200c,ppy-mir-200c,mml-mir-200c,mmu-mir-200b,mmu-mir-200b,mmu-mir-200c,rno-mir-200c,mmu-mir-200c,rno-mir-200c,bta-mir-200c,oar-mir-200c,bta-mir-200c,oar-mir-200c,eca-mir-200b,eca-mir-200b,eca-mir-200c,eca-mir-200c,ptr-mir-200c,ptr-mir-200c,mdo-mir-200c,mdo-mir-200c,cja-mir-200c,cja-mir-200c,cfa-mir-200b,cfa-mir-200b,cfa-mir-2…	hsa-mir-200b	ccagctcgggcagccgtggcCATCTTACTGGGCAGCATTGGAtggagtcaggtctcTAATACTGCCTGGTAATGATGAcggcggagccctgcacg	hsa-miR-200b-3p	TAATACTGCCTGGTAATGATGA	3'	Diff	gp2a	..(((((..((((...((((((((..(((((.((((((.............)))))).)))))..)))).))))...))))..)))))..	86	43.3	-38.4	7	815	7	17	9	0	52	39	0	0	0	0	7.20956	473.381	8.49438	14.7747	12.1391	0	56.3141	42.9432	0	0	0	0	middle
41	38	hsa-miR-203a-3p_L-1R+1	TGAAATGTTTAGGACCACTAGA	22	chr5	+	50197305	50197404	cctcctcagcctccttggtgcagtggttcttaacagttcaacagttctctatcataattgTGAAATGTTTAGGACCACTTGAccagcgaggcccgggcat	28	hsa-mir-203a,hsa-mir-203a,mmu-mir-203,mmu-mir-203,ptr-mir-203,ptr-mir-203,ppy-mir-203,ppy-mir-203,mml-mir-203,mml-mir-203,cja-mir-203,cja-mir-203,rno-mir-203a,rno-mir-203a,hsa-mir-203a,hsa-mir-203a,mmu-mir-203,mmu-mir-203,ptr-mir-203,ptr-mir-203,ppy-mir-203,ppy-mir-203,mml-mir-203,mml-mir-203,cja-mir-203,cja-mir-203,rno-mir-203a,rno-mir-203a,	hsa-mir-203a	gtgttggggactcgcgcgctgggtccAGTGGTTCTTAACAGTTCAACAGTTctgtagcgcaattGTGAAATGTTTAGGACCACTAGacccggcgggcgcggcgacagcga	hsa-miR-203a-3p	GTGAAATGTTTAGGACCACTAG	3'	Diff	gp2a	...(((..(((((..((((..(((((((((.((((.((((.(((((.........))))))))).)))).)))))))))..))))..)))))..)))...	94	49	-39.2	6	29	0	0	0	0	0	0	0	0	0	0	6.17962	16.8442	0	0	0	0	0	0	0	0	0	0	middle
42	39	hsa-miR-210-3p	CTGTGCGTGTGACAGCGGCTGA	22	chr5	+	15483446	15483585	caggtgggccccgccgccccgtcaccctccaggagcaggtgagccactgactaacgcacattgtgctctcggcgactccaCTGTGCGTGTGACAGCGGCTAAcctgctcctcggacatcgctgtgcggccgcctcacgtc	76	hsa-mir-210,hsa-mir-210,mmu-mir-210,mmu-mir-210,bta-mir-210,bta-mir-210,ptr-mir-210,ptr-mir-210,mml-mir-210,mml-mir-210,cfa-mir-210,cfa-mir-210,efu-mir-210,efu-mir-210,rno-mir-210,rno-mir-210,ssc-mir-210,ssc-mir-210,ggo-mir-210,ggo-mir-210,cpo-mir-210,cpo-mir-210,dno-mir-210,dno-mir-210,cgr-mir-210,cgr-mir-210,tch-mir-210,tch-mir-210,ppa-mir-210,nle-mir-210,pha-mir-210-1,pha-mir-210-2,ppa-mir-210…	hsa-mir-210	acccggcagtgcctccaggcgcagggcAGCCCCTGCCCACCGCACACTGcgctgccccagacccaCTGTGCGTGTGACAGCGGCTGAtctgtgcctgggcagcgcgaccc	hsa-miR-210-3p	CTGTGCGTGTGACAGCGGCTGA	3'	Yes	gp2a	...((((((...(((((...((.....(((((((((((((.((((.(((....(((((((.(((((.....)))....)).)))))))....))).)))).)))))))))).)))....))...))))).))).)))...	134	67.1	-66.7	8	36	13	7	14	13	0	0	0	0	0	0	8.2395	20.9101	15.7753	6.08371	18.8831	14.6398	0	0	0	0	0	0	middle
43	40	mmu-miR-215-5p	ATGACCTATGATTTGACAGAC	21	chr3	+	18493999	18494106	ttcagtaagaactggtgtccaggaaaATGACCTATGAATTGACAGACtgctttcaaaatgtgcctgtcatttctataggccaatattctgtgcacttttcctactttg	296	hsa-mir-215,hsa-mir-215,hsa-mir-215,hsa-mir-215,hsa-mir-192,ppy-mir-192,hsa-mir-192,ppy-mir-192,hsa-mir-192,ppy-mir-192,hsa-mir-192,ppy-mir-192,mmu-mir-215,mmu-mir-215,mmu-mir-192,mmu-mir-192,mmu-mir-192,mmu-mir-192,bta-mir-215,bta-mir-215,bta-mir-215,bta-mir-215,bta-mir-192,bta-mir-192,bta-mir-192,bta-mir-192,eca-mir-215,eca-mir-215,eca-mir-215,eca-mir-215,eca-mir-192,eca-mir-192,eca-mir-192,eca…	mmu-mir-215	agctctcagcatcaacggtgtacaggagaATGACCTATGATTTGACAGACcgtgcagctgtgtatgTCTGTCATTCTGTAGGCCAATattctgtatgtcactgctacttaaa	mmu-miR-215-5p	ATGACCTATGATTTGACAGAC	5'	Yes	gp2a	...((((.(((..((((..(((((...((.((((((((.((((((...((...........)))))))).))).))))).))...)))))..)))).))).))))...	102	38.9	-33.4	39	42	25	8	0	0	183	106	0	0	0	0	40.1675	24.3951	30.3371	6.95281	0	0	198.182	116.718	0	0	0	0	middle
44	41	hsa-miR-219a-5p_R+2	TGATTGTCCAAACGCAATTCTCG	23	chr17	+	5623148	5623246	acgggaatctctgctccTGATTGTCCAAACGCAATTCTTGtgcgctggagccgtacgaaccaAGAATTGTGTCTGGACATCTGTagcagagatttcgac	136	hsa-mir-219a-1,ggo-mir-219,hsa-mir-219a-1,ggo-mir-219,hsa-mir-219a-2,eca-mir-219-2,ppy-mir-219-2,mml-mir-219-2,hsa-mir-219a-2,eca-mir-219-2,ppy-mir-219-2,mml-mir-219-2,mmu-mir-219a-1,mmu-mir-219a-1,mmu-mir-219a-2,mmu-mir-219a-2,bta-mir-219-1,bta-mir-219-1,bta-mir-219-2,bta-mir-219-2,eca-mir-219-1,eca-mir-219-1,ptr-mir-219-1,ptr-mir-219-1,ptr-mir-219-2,ptr-mir-219-2,mdo-mir-219-2,mdo-mir-219-2,mdo…	hsa-mir-219a-2	actcaggggcttcgccacTGATTGTCCAAACGCAATTCTtgtacgagtctgcggccaaccgAGAATTGTGGCTGGACATCTGTggctgagctccggg	hsa-miR-219a-5p	TGATTGTCCAAACGCAATTCT	5'	Diff	gp2a	...((((((((((((...(((.(((((.(((((((((((((((((....).))))).....))))))))))).))))))))...))))))))))))...	93	49.5	-47	6	0	0	0	0	0	0	0	0	0	0	0	6.17962	0	0	0	0	0	0	0	0	0	0	0	low
44	42	hsa-miR-219a-2-3p	AGAATTGTGGCTGGACATCTGT	22	chr17	+	5623148	5623246	acgggaatctctgctccTGATTGTCCAAACGCAATTCTTGtgcgctggagccgtacgaaccaAGAATTGTGTCTGGACATCTGTagcagagatttcgac	136	hsa-mir-219a-1,ggo-mir-219,hsa-mir-219a-1,ggo-mir-219,hsa-mir-219a-2,eca-mir-219-2,ppy-mir-219-2,mml-mir-219-2,hsa-mir-219a-2,eca-mir-219-2,ppy-mir-219-2,mml-mir-219-2,mmu-mir-219a-1,mmu-mir-219a-1,mmu-mir-219a-2,mmu-mir-219a-2,bta-mir-219-1,bta-mir-219-1,bta-mir-219-2,bta-mir-219-2,eca-mir-219-1,eca-mir-219-1,ptr-mir-219-1,ptr-mir-219-1,ptr-mir-219-2,ptr-mir-219-2,mdo-mir-219-2,mdo-mir-219-2,mdo…	hsa-mir-219a-2	actcaggggcttcgccacTGATTGTCCAAACGCAATTCTtgtacgagtctgcggccaaccgAGAATTGTGGCTGGACATCTGTggctgagctccggg	hsa-miR-219a-2-3p	AGAATTGTGGCTGGACATCTGT	3'	Yes	gp2a	...((((((((((((...(((.(((((.(((((((((((((((((....).))))).....))))))))))).))))))))...))))))))))))...	93	49.5	-47	63	64	76	50	69	131	0	0	0	0	0	0	64.886	37.1735	92.2247	43.455	93.0668	147.524	0	0	0	0	0	0	middle
45	43	mmu-miR-298-5p_R-3	GGCAGAGGAGGGCTGTTCTT	20	chr2	-	147880020	147880115	ccgtagggattgtagcttatttaGGCAGAGGAGGGCTGTTCATgagggcaggacgcagtcctctcaggcctgggtgagaggtagcaatccctgggc	12	mmu-mir-298,mmu-mir-298,rno-mir-298,rno-mir-298,cgr-mir-298,cgr-mir-298,mmu-mir-298,mmu-mir-298,rno-mir-298,rno-mir-298,cgr-mir-298,cgr-mir-298,	mmu-mir-298	ccaggcctttGGCAGAGGAGGGCTGTTCTTCCCttgagttttatgactggGAGGAACTAGCCTTCTCTCAGCTTaggagtgg	mmu-miR-298-5p	GGCAGAGGAGGGCTGTTCTTCCC	5'	Diff	gp2a	((.((((((((((..(((((..((((...((((((((((((.((....)).)).))))))))))...))))..))))).....)))))))))))).	95	58.3	-48.5	0	0	0	5	0	0	0	0	0	0	0	0	0	0	0	4.3455	0	0	0	0	0	0	0	0	low
46	43	mmu-miR-298-5p_R-3	GGCAGAGGAGGGCTGTTCTT	20	chr2	-	147884842	147884956	gggcttccgtagggattgtatcttatttaGGCAGAGGAGGGCTGTTCATgagggtaggacgcagtcctctcaggcctgggtgagaggttgcaatccctgagctgaacgggagggt	12	mmu-mir-298,mmu-mir-298,rno-mir-298,rno-mir-298,cgr-mir-298,cgr-mir-298,mmu-mir-298,mmu-mir-298,rno-mir-298,rno-mir-298,cgr-mir-298,cgr-mir-298,	mmu-mir-298	ccaggcctttGGCAGAGGAGGGCTGTTCTTCCCttgagttttatgactggGAGGAACTAGCCTTCTCTCAGCTTaggagtgg	mmu-miR-298-5p	GGCAGAGGAGGGCTGTTCTTCCC	5'	Diff	gp2a	...(((((((((((((((((((((((..((((...((((((((((((..........)).))))))))))...))))..))))))...)))))))))).......)))))))...	109	56.5	-54.8	0	0	0	5	0	0	0	0	0	0	0	0	0	0	0	4.3455	0	0	0	0	0	0	0	0	low
47	44	hsa-miR-326_R-1	CCTCTGGGCCCTTCCTCCA	19	chr4	+	11074164	11074243	gtcCTTCTGGGCCCTTCCTCCAaggtaagctcagagcaaactagtgcactggcagggcatgaatgaggggccaggagtct	64	hsa-mir-326,ppy-mir-326,hsa-mir-326,ppy-mir-326,mmu-mir-326,mmu-mir-326,bta-mir-326,bta-mir-326,eca-mir-326,eca-mir-326,ptr-mir-326,ptr-mir-326,cfa-mir-326,cfa-mir-326,rno-mir-326,rno-mir-326,ssc-mir-326,ssc-mir-326,ggo-mir-326,ggo-mir-326,cpo-mir-326,cpo-mir-326,dno-mir-326,dno-mir-326,ocu-mir-326,ocu-mir-326,chi-mir-326,chi-mir-326,cgr-mir-326,cgr-mir-326,tch-mir-326,tch-mir-326,hsa-mir-326,ppy…	hsa-mir-326	ctcatctgtctgttgggctggaggcagggcctttgtgaaggcgggtggtgctcagatcgCCTCTGGGCCCTTCCTCCAGccccgaggcggattca	hsa-miR-326	CCTCTGGGCCCTTCCTCCAG	5'	Diff	gp2a	...(((((((.(((((..((....((..((.(((.(((......))).)))))...))..))..))))).)))))))...	74	57.5	-31.4	0	5	0	0	0	0	0	0	0	0	0	0	0	2.90418	0	0	0	0	0	0	0	0	0	0	low
48	45	hsa-miR-375-3p	TTTGTTCGTTCGGCTCGCGTGA	22	chr7	+	21968134	21968221	actctgcacttgcctggcgtcgagccccacgtgcaagacctgacctgaacgtTTTGTTCGTTCGGCTCGCGTTAggcaggtccagcct	64	hsa-mir-375,mmu-mir-375,bta-mir-375,ppy-mir-375,mml-mir-375,hsa-mir-375,mmu-mir-375,bta-mir-375,ppy-mir-375,mml-mir-375,ptr-mir-375,ptr-mir-375,mdo-mir-375,mdo-mir-375,cfa-mir-375,cfa-mir-375,efu-mir-375,efu-mir-375,rno-mir-375,rno-mir-375,ssc-mir-375,ssc-mir-375,ggo-mir-375,ggo-mir-375,cpo-mir-375,pal-mir-375,dno-mir-375,ocu-mir-375,cpo-mir-375,pal-mir-375,dno-mir-375,ocu-mir-375,hsa-mir-375,mmu…	hsa-mir-375	ccccGCGACGAGCCCCTCGCACAAACCggacctgagcgtTTTGTTCGTTCGGCTCGCGTGAggc	hsa-miR-375-3p	TTTGTTCGTTCGGCTCGCGTGA	3'	Yes	gp2a	...(((.((((((((..((.((((((..(((..((((((...........))))))..)))..))))))))..)))))))).)))...	82	60.2	-42.3	9	181	12	10	0	8	25	5	0	12	0	0	9.26943	105.131	14.5618	8.69101	0	9.0091	27.0741	5.50554	0	9.25357	0	0	middle
49	46	hsa-miR-425-5p	AATGACACGATCACTCCCGTTGA	23	chr12	+	11829593	11829685	agagagacggctttggAATGACACGATCACTCCCGCTGAgcgcgcagccacagagccatcggggatgtcgtgtctgtcctaagctctttcggc	80	hsa-mir-425,ppy-mir-425,hsa-mir-425,ppy-mir-425,mmu-mir-425,mmu-mir-425,bta-mir-425,bta-mir-425,eca-mir-425,eca-mir-425,ptr-mir-425,ptr-mir-425,mdo-mir-425,mdo-mir-425,mml-mir-425,mml-mir-425,cfa-mir-425,cpo-mir-425,cfa-mir-425,cpo-mir-425,rno-mir-425,rno-mir-425,ssc-mir-425,ssc-mir-425,pal-mir-425,pal-mir-425,dno-mir-425,dno-mir-425,ocu-mir-425,ocu-mir-425,chi-mir-425,chi-mir-425,cgr-mir-425,cgr…	hsa-mir-425	gaaagcgctttggAATGACACGATCACTCCCGTTGAgtgggcacccgagaagccATCGGGAATGTCGTGTCCGCCCagtgctctttc	hsa-miR-425-5p	AATGACACGATCACTCCCGTTGA	5'	Yes	gp2a	.((((((..((((.(((..(((((((.((..((((.((.((.............)))).))))..)))))))))..))).))))))))))...	89	59.1	-39.8	20	106	0	14	0	5	0	0	0	0	0	0	20.5987	61.5686	0	12.1674	0	5.63069	0	0	0	0	0	0	middle
50	47	cfa-miR-429_R+1	TAATACTGTCTGGTAATGCCGTT	23	chr21	-	2588577	2588670	tgagcgcctgctgattgctgtcttaccaggcaaagttagatctagctatttctgtcTAATACTGTCTGGTAATGCCGTCaatcgcatgggcaaa	4	cfa-mir-429,cfa-mir-429,cfa-mir-429,cfa-mir-429,	cfa-mir-429	agcctgctgatgggcgtcttaccagacacggttagatctgggttctggtgtcTAATACTGTCTGGTAATGCCGTtcatccatggc	cfa-miR-429	TAATACTGTCTGGTAATGCCGT	3'	Diff	gp2a	...((.(((((.((((((.(..((((((((((..(((((((..((......)))))))))..))))))))))..).).)))))))).))))...	88	45.7	-34.6	6	0	0	0	0	0	0	0	0	0	0	0	6.17962	0	0	0	0	0	0	0	0	0	0	0	low
51	48	mmu-mir-451a-p3	TTTAGTAATGGTAACGGTTCTC	22	chr19	-	6347708	6347775	catggctggcagggaaaccgttaccattactgagTTTAGTAATGGTAACGGTTCTGctgacggccagg	40	mmu-mir-451a,mmu-mir-451a,bta-mir-451,chi-mir-451,bta-mir-451,chi-mir-451,eca-mir-451,eca-mir-451,cja-mir-451,cja-mir-451,ssc-mir-451,ssc-mir-451,dno-mir-451,dno-mir-451,ocu-mir-451,ocu-mir-451,cgr-mir-451a,cgr-mir-451a,oan-mir-451,oan-mir-451,mmu-mir-451a,mmu-mir-451a,bta-mir-451,chi-mir-451,bta-mir-451,chi-mir-451,eca-mir-451,eca-mir-451,cja-mir-451,cja-mir-451,ssc-mir-451,ssc-mir-451,dno-mir-4…	mmu-mir-451a	cttgggaatggcgaggAAACCGTTACCATTACTGAGTTtagtaatggtaacggttctcttgctgctcccaca	mmu-mir-451a-p3	TTtagtaatggtaacggttctc	3'	New	gp2a	..((((((.(((((.(((((((((((((((((....))))))))))))))))))).))).))))))..	64	51.5	-38.9	0	9	0	0	0	0	0	0	0	0	0	0	0	5.22752	0	0	0	0	0	0	0	0	0	0	low
52	49	mmu-miR-455-3p_R+1	GCAGTCCACGGGCATATACACT	22	chr17	+	5377597	5377672	ggtgtgagggtatgtgcccttggactacatcgtggaagccagcaccatGCAGTCCATGGGCATATACACTtgcctc	12	mmu-mir-455,mmu-mir-455,rno-mir-455,cgr-mir-455,rno-mir-455,cgr-mir-455,mmu-mir-455,mmu-mir-455,rno-mir-455,cgr-mir-455,rno-mir-455,cgr-mir-455,	mmu-mir-455	ctccctggtgtgagcgTATGTGCCTTTGGACTACATCGtgaacgcagcaccatGCAGTCCACGGGCATATACACttgcctca	mmu-miR-455-3p	GCAGTCCACGGGCATATACAC	3'	Diff	gp2a	((.(..((.((((((((((.((((((.(((.(((........))).))).)))))).)))))))))).))..))).	75	55.3	-38	0	14	0	0	0	0	0	0	0	0	0	0	0	8.1317	0	0	0	0	0	0	0	0	0	0	low
53	50	hsa-miR-493-3p_R-1	TGAAGGTCTACTGTGTGCCAG	21	chr24	-	4404842	4404921	ttagaaaagcttaagcagtTTAAGGTCTACTGTGTGCCAGgggaagtgtcacaggtgagatcagagcttgaggattcaca	60	hsa-mir-493,ppy-mir-493,mml-mir-493,hsa-mir-493,ppy-mir-493,mml-mir-493,bta-mir-493,bta-mir-493,cja-mir-493,cja-mir-493,cfa-mir-493,cfa-mir-493,efu-mir-493,efu-mir-493,rno-mir-493,rno-mir-493,ssc-mir-493,ssc-mir-493,ggo-mir-493,ggo-mir-493,pal-mir-493,pal-mir-493,chi-mir-493,oar-mir-493,chi-mir-493,oar-mir-493,ppa-mir-493,ppa-mir-493,oga-mir-493,oga-mir-493,hsa-mir-493,ppy-mir-493,mml-mir-493,hsa…	hsa-mir-493	ctggcctccagggctTTGTACATGGTAGGCTTTCATTcattcgtttgcacattcggTGAAGGTCTACTGTGTGCCAGGccctgtgccag	hsa-miR-493-3p	TGAAGGTCTACTGTGTGCCAGG	5'	Diff	gp2a	...(((...(((((((.......((((((((.((((.((.......)).))))))).)))))...)))))))..)))...	74	45	-16.7	9	8	0	0	0	0	0	0	0	0	0	0	9.26943	4.64668	0	0	0	0	0	0	0	0	0	0	low
54	51	hsa-miR-499a-5p	TTAAGACTTGCAGTGATGTTT	21	chr20	-	2972519	2972576	TTAAGACTTGTAGTGATGTTTagataatgtattacatgaacatcactttaagtctgtg	84	hsa-mir-499a,hsa-mir-499a,mmu-mir-499,mmu-mir-499,bta-mir-499,bta-mir-499,eca-mir-499,eca-mir-499,ptr-mir-499,ptr-mir-499,mdo-mir-499,mdo-mir-499,ppy-mir-499,ppy-mir-499,mml-mir-499,mml-mir-499,cja-mir-499a,cja-mir-499a,cfa-mir-499,pal-mir-499a,cfa-mir-499,pal-mir-499a,efu-mir-499,efu-mir-499,rno-mir-499,rno-mir-499,ssc-mir-499,ssc-mir-499,ggo-mir-499a,ggo-mir-499a,cpo-mir-499,ocu-mir-499,cpo-mir…	hsa-mir-499a	gccctgtcccctgtgccttgggcgggcggctgTTAAGACTTGCAGTGATGTTTaactcctctccacgtgAACATCACAGCAAGTCTGTGCTgcttcccgtccctacgctgcctgggcagggt	hsa-miR-499a-5p	TTAAGACTTGCAGTGATGTTT	5'	Yes	gp2a	...((((((..(((((((((((..(((....)))..)))))))))))..))))))...	52	29.3	-21.1	113	107	173	72	71	171	0	0	0	0	0	0	116.383	62.1494	209.932	62.5753	95.7644	192.57	0	0	0	0	0	0	middle
55	52	cja-mir-518a-p3_1ss3GA	AGAGTTGCACTTTCTGCT	18	chr13	-	15600040	15600097	gaaggcaggcaggtgcggttttgttgtgtttttgagaAGAGTTGCACTTTCTGCTcac	4	cja-mir-518a,cja-mir-518a,cja-mir-518a,cja-mir-518a,	cja-mir-518a	tcaagctgtgacaTTCCAGAGGGTTGCACTTTCTgctgtctaaaataaaagaaagtgcttccctttagagtgttacggtttga	cja-mir-518a-p3	AGGGTTGCACTTTCTgct	3'	New	gp2a	...((((((.((((((..((((...............))))..))))))))))))...	52	48.3	-17.9	0	0	0	0	5	0	0	0	0	0	0	0	0	0	0	0	6.74397	0	0	0	0	0	0	0	low
56	53	hsa-miR-574-5p_R-1_1ss22GT	TGAGTGTGTGTGTGTGAGTGTT	22	chr1	-	87889320	87889399	ttcagaatttatatgtggaTGAGTGTGTGTGTGTGTGTGTTaacacatggatatatatatatccacatataaattttcaa	60	hsa-mir-574,hsa-mir-574,mmu-mir-574,mmu-mir-574,bta-mir-574,bta-mir-574,mml-mir-574,cfa-mir-574,pal-mir-574,ocu-mir-574,ppa-mir-574,mml-mir-574,cfa-mir-574,pal-mir-574,ocu-mir-574,ppa-mir-574,efu-mir-574-2,efu-mir-574-2,ssc-mir-574,ssc-mir-574,ggo-mir-574,ggo-mir-574,cpo-mir-574,cpo-mir-574,dno-mir-574,dno-mir-574,cgr-mir-574,cgr-mir-574,oga-mir-574,oga-mir-574,hsa-mir-574,hsa-mir-574,mmu-mir-574…	hsa-mir-574	gggacctgcgtgggtgcgggcgtgTGAGTGTGTGTGTGTGAGTGTGTgtcgctccgggtcCACGCTCATGCACACACCCACAcgcccacactcagg	hsa-miR-574-5p	TGAGTGTGTGTGTGTGAGTGTGT	5'	Diff	gp2a	...((((((((((((((((((..(((((((..((((((....))))))..)))))))..))))))))))))))))))...	74	28.8	-34.9	0	8	0	0	0	0	0	0	0	0	0	0	0	4.64668	0	0	0	0	0	0	0	0	0	0	low
57	54	hsa-miR-1246	AATGGATTTTTGGAGCAGG	19	chr4	-	17152882	17152951	AATGGATTTTTGGATCAGGctctgagtacttcttatgctttctgctatttgaactaaagaaaattcctct	12	hsa-mir-1246,hsa-mir-1246,bta-mir-1246,bta-mir-1246,ptr-mir-1246,ptr-mir-1246,hsa-mir-1246,hsa-mir-1246,bta-mir-1246,bta-mir-1246,ptr-mir-1246,ptr-mir-1246,	hsa-mir-1246	tgtatccttgAATGGATTTTTGGAGCAGGagtggacacctgacccaaaggaaatcaatccataggctagcaat	hsa-miR-1246	AATGGATTTTTGGAGCAGG	5'	Yes	gp2a	...((((((((((.((((((...(((((.......)))))...)))...))).)))))))....)))...	64	34.3	-13.6	21	20	5	13	0	10	0	0	0	0	0	0	21.6287	11.6167	6.06741	11.2983	0	11.2614	0	0	0	0	0	0	middle
58	55	ppy-mir-1268-p3_1ss7TC	GCTACTCGGGAGGCTGAG	18	chr5	+	57351265	57351354	gtgagcagagctgtagtagcggcgctgcggcggtgccgctgccgggcgcggtggcgcacgcctgtagtcccaGCTACTCGGGAGGCTGAG	8	ppy-mir-1268,ppy-mir-1268,ssc-mir-1285,ssc-mir-1285,ppy-mir-1268,ppy-mir-1268,ssc-mir-1285,ssc-mir-1285,	ppy-mir-1268	tagcCGGGCGTGGTGGTGGGCGcctgtggtcccagctacttgggaggctgag	ppy-mir-1268-p3	gctacttgggaggctgag	3'	New	gp2a	...(((....(((.((((((((..((((((((((((((((((.....)))))))))).)))).))))..)).)))))))))...)))...	84	72.2	-50.1	0	0	0	0	3	0	0	0	0	2.5	3.5	0	0	0	0	0	4.04638	0	0	0	0	1.92783	2.42424	0	low
59	55	ppy-mir-1268-p3_1ss7TC	GCTACTCGGGAGGCTGAG	18	chr5	-	57456990	57457081	gcacagccggcatcgggtggcggcgctgcggcggtgccgctgccgggcgcggtggcgcacgcctgtagtcccaGCTACTCGGGAGGCTGAGc	8	ppy-mir-1268,ppy-mir-1268,ssc-mir-1285,ssc-mir-1285,ppy-mir-1268,ppy-mir-1268,ssc-mir-1285,ssc-mir-1285,	ppy-mir-1268	tagcCGGGCGTGGTGGTGGGCGcctgtggtcccagctacttgggaggctgag	ppy-mir-1268-p3	gctacttgggaggctgag	3'	New	gp2a	((.(((((....(((((((((((..((((((((((((((((((.....)))))))))).)))).))))..)).)))))))))..))))).))	92	77.2	-60.9	0	0	0	0	3	0	0	0	0	2.5	3.5	0	0	0	0	0	4.04638	0	0	0	0	1.92783	2.42424	0	low
60	56	oan-miR-1386	CTCCTGGCTGGCTCGCCA	18	W	+	2856348	2856438	tCTCCTGGCTGGCTCGCCAaaactgacttgcagaacaaactcaataaccacgaatgtagagcaggtgcgttttatttggccagccgggtgc	4	oan-mir-1386,oan-mir-1386,oan-mir-1386,oan-mir-1386,	oan-mir-1386	aggttccggccagagtgggCTCCTGGCTGGCTCGCCAgacttctccatcaccgtggatggcacgaccatccttcccgtcccgcaggcccgcaatct	oan-miR-1386	CTCCTGGCTGGCTCGCCA	5'	Yes	gp2a	...(((((((((((....(((((..((((((...(((...((.........)).)))...))))))..)))))....)))))))))))...	85	51.6	-31.8	62	107	49	60	63	80	6	0	0	6	0	5	63.8561	62.1494	59.4606	52.1461	84.974	90.091	6.49778	0	0	4.62679	0	4.26991	middle
61	57	hsa-mir-4511-p5_1ss5AG	AAAAGAAAGGGAAAGAAGAA	20	chr7	-	28172919	28172999	ttAAAAGAAAGGGAAAGAAGAGaggaaaaaataatgttttaacattttctttttctttctttctttctttctttctttctt	4	hsa-mir-4511,hsa-mir-4511,hsa-mir-4511,hsa-mir-4511,	hsa-mir-4511	aaaaaaaagggaaaGAAGAACTGTTGCATTTGCCCTgcactcagtttgcacagggtaaatgcaatagttcttctttcccttttttta	hsa-mir-4511-p5	aaaaaaaagggaaaGAAGAA	5'	New	gp2a	...((((((((((((((((((((((((((...(((((....)))))...)))))))))))).))))))..))))))))...	75	23.5	-27.3	0	5	0	0	0	0	0	0	0	0	0	0	0	2.90418	0	0	0	0	0	0	0	0	0	0	low
62	58	mmu-miR-5119_L-1_1ss5TG	ATCGCATCCTGGGGCTGG	18	chr2	-	63347223	63347300	acagATCGCATCCTGGGGCTGGaggtcacagctggagacaccagagtggctgccatggtccttccagatgtaatcgta	4	mmu-mir-5119,mmu-mir-5119,mmu-mir-5119,mmu-mir-5119,	mmu-mir-5119	cagggctggcctatgggacagatactataagtCATCTCATCCTGGGGCTGGgtctgc	mmu-miR-5119	CATCTCATCCTGGGGCTGG	5'	Diff	gp2a	...(((..((((..((((((((..(((((..((((.....)))).)))))..))..))))))....))))..)))...	72	56.4	-30.6	320	40	269	130	72	150	21	10	26	38	26	19	329.58	23.2334	326.427	112.983	97.1132	168.921	22.7422	11.0111	28.337	29.303	18.0086	16.2256	middle
63	59	mmu-miR-5126_L-1R-2_1ss18CT	CGGGCGGGGCCGGGGGTGG	19	chr20	-	10968446	10968558	gcgctgcgggggcgacggcgcgggccCGGGCGGGGCCGGGGGCGGccgaggggagcggtgctgagccgggtcgcccccggcagagccttcgcgtcgcgctcgccacgcagaac	4	mmu-mir-5126,mmu-mir-5126,mmu-mir-5126,mmu-mir-5126,	mmu-mir-5126	gggaccggacgcctcctgcagctgcgggagcccgtggttccccgggcaaccGCGGGCGGGGCCGGGGGCGGGGccca	mmu-miR-5126	GCGGGCGGGGCCGGGGGCGGGG	5'	Diff	gp2a	...(((((..(((((..((((((((..((((...(((((((((((((..((..(((...)))...)).)))))))))))))...))))..)).))))))))))).)))))...	107	84.1	-75.4	0	5	0	0	0	0	0	0	0	0	0	0	0	2.90418	0	0	0	0	0	0	0	0	0	0	low
64	60	hsa-mir-6124-p5_1ss16GA	AAGGAAGGGGGAGGAAAA	18	chr4	+	36527823	36527887	taAAGGAAGGGGGAGGAAAAatgtttaggctgagcagacagtccttattttctctcatttctaca	4	hsa-mir-6124,hsa-mir-6124,hsa-mir-6124,hsa-mir-6124,	hsa-mir-6124	ggggaggtaGGGAAAAGGAAGGGGGAGGAgaaggtgagaccaatgtcctgggtgccactcctgcccagtgcctcccttcctcgtt	hsa-mir-6124-p5	AAGGAAGGGGGAGGAgaa	5'	New	gp2a	...(((((..(((((((((.......((((((......))).)))..))))))))).)))))...	59	40	-17.1	0	0	0	0	0	6	0	0	0	0	0	0	0	0	0	0	0	6.75683	0	0	0	0	0	0	low
65	61	hsa-mir-8085-p5_1ss8GA	GGGATGGAAGAGAGGACT	18	chr16	+	779403	779540	cgggggccgggggcggtcttctgcccgccggcgggacgccGGGATGGAAGAGAGGACTccgggcggggcgcggcggcgcgccccgccggccctctccctcccgagcccgccggcggcgtcggccgtcgccgcgccctc	4	hsa-mir-8085,hsa-mir-8085,hsa-mir-8085,hsa-mir-8085,	hsa-mir-8085	ctaggagggaTGGGAGAGAGGACTGTGAGGCatgggtggctctatggtcacgcccatcttcctac	hsa-mir-8085-p5	gggaTGGGAGAGAGGACT	5'	New	gp2a	.(((((((((.(((((((...((.(((((((((((....(((((.((..((((((...((.(((((((((((....))))))))))))).)))))))))))))..)))))))))))))..))))))).))).))))))	137	85.5	-109.2	0	0	0	5	4	7	0	0	4.5	3	6.5	0	0	0	0	4.3455	5.39518	7.88296	0	0	4.90448	2.31339	4.50215	0	low
66	61	hsa-mir-8085-p5_1ss8GA	GGGATGGAAGAGAGGACT	18	chr16	+	1127926	1128063	cgggggccgggggcggtcttctgcccgccggcgggacgccGGGATGGAAGAGAGGACTccgggcggggcgcggcggcgcgccccgccggccctctccctcccgagcccgccggcggcgtcggccgtcgccgcgccctc	4	hsa-mir-8085,hsa-mir-8085,hsa-mir-8085,hsa-mir-8085,	hsa-mir-8085	ctaggagggaTGGGAGAGAGGACTGTGAGGCatgggtggctctatggtcacgcccatcttcctac	hsa-mir-8085-p5	gggaTGGGAGAGAGGACT	5'	New	gp2a	.(((((((((.(((((((...((.(((((((((((....(((((.((..((((((...((.(((((((((((....))))))))))))).)))))))))))))..)))))))))))))..))))))).))).))))))	137	85.5	-109.2	0	0	0	5	4	7	0	0	4.5	3	6.5	0	0	0	0	4.3455	5.39518	7.88296	0	0	4.90448	2.31339	4.50215	0	low
67	62	efu-miR-9226_L+1R-1	TTCAAGTCCCTGTTCGGGCGCC	22	chr26	-	1848707	1848866	tcagagcccggatagctcagtcggtagagcatcagacttttaatctgagggtccagggTTCAAGTCCCTGTTCGGGCGCTgcaatttttgccttttgctgtgggatttggattctttcctctctgatggtcgtttgttttccttcttttttttcccctct	4	efu-mir-9226,efu-mir-9226,efu-mir-9226,efu-mir-9226,	efu-mir-9226	acttctcggagcgacccgctcgcctgacttttgagagtacccctgtacTCAAGTCCCTGTTCGGGCGCCGaatgtggata	efu-miR-9226	TCAAGTCCCTGTTCGGGCGCCG	5'	Diff	gp2a	..((((...(((......((..((.((((((...((((....(((.(((((...((..((((((((((.((..(((((..........)))))...))...))))))))))..))...))))).)))))))...))))))))..))......))).))))	158	47.5	-49.1	0	0	0	0	0	7	0	0	0	0	0	0	0	0	0	0	0	7.88296	0	0	0	0	0	0	low
68	63	hsa-let-7f-5p_R+2	TGAGGTAGTAGATTGTATAGTTTT	24	chr12	-	6271341	6271442	cttctctgtcagagTGAGGTAGTAGATTGTATAGTTGTagggtagttattttaccctgttcaggagataactatacaatctattgccttccctgaggagtaa	60	hsa-let-7f-2,mmu-let-7f-2,bta-let-7f-2,ppy-let-7f-2,mml-let-7f-2,rno-let-7f-2,ssc-let-7f-1,oar-let-7f,hsa-let-7f-2,mmu-let-7f-2,bta-let-7f-2,ppy-let-7f-2,mml-let-7f-2,rno-let-7f-2,ssc-let-7f-1,oar-let-7f,ptr-let-7f-2,ptr-let-7f-2,mdo-let-7f-2,mdo-let-7f-2,cpo-let-7f-2,dno-let-7f-2,cpo-let-7f-2,dno-let-7f-2,ocu-let-7f-2,ocu-let-7f-2,oan-let-7f-2,oan-let-7f-2,oan-let-7f-1,oan-let-7f-1,hsa-let-7f-2,…	hsa-let-7f-2	tgtgggaTGAGGTAGTAGATTGTATAGTTttagggtcataccccatcttggagataaCTATACAGTCTACTGTCTTTCCcacg	hsa-let-7f-5p	TGAGGTAGTAGATTGTATAGTT	5'	Diff	gp2a	...((((.((((...((((((((((((((((((((((((((((((.....))))))).........)))))))))))))))))))))))..))))))))...	96	39.2	-45.8	0	3	0	0	0	0	0	0	0	3.5	0	0	0	1.74251	0	0	0	0	0	0	0	2.69896	0	0	low
69	64	hsa-let-7f-5p_R+1	TGAGGTAGTAGATTGTATAGTTT	23	chr12	-	6271762	6271864	tgcctgcactgtgggaTGAGGTAGTAGGTTGTATAGTTTtagggtcatacccgcaactgggagataactatacaatctactgtctttcctaaagcagcagaaa	152	hsa-let-7f-2,mmu-let-7f-2,bta-let-7f-2,ppy-let-7f-2,mml-let-7f-2,rno-let-7f-2,ssc-let-7f-1,oar-let-7f,hsa-let-7f-2,mmu-let-7f-2,bta-let-7f-2,ppy-let-7f-2,mml-let-7f-2,rno-let-7f-2,ssc-let-7f-1,oar-let-7f,hsa-let-7e,bta-let-7e,ppy-let-7e,mml-let-7e,hsa-let-7e,bta-let-7e,ppy-let-7e,mml-let-7e,mmu-let-7e,rno-let-7e,mmu-let-7e,rno-let-7e,eca-let-7e,eca-let-7e,ptr-let-7f-2,ptr-let-7f-2,ptr-let-7e,ptr-…	hsa-let-7f-2	tgtgggaTGAGGTAGTAGATTGTATAGTTttagggtcataccccatcttggagataaCTATACAGTCTACTGTCTTTCCcacg	hsa-let-7f-5p	TGAGGTAGTAGATTGTATAGTT	5'	Diff	gp2a	...((((.((.(((((.(((..((((((((((((((((.....(((...((((....)))).)))))))))))))))))))..)))))))).))..))))...	97	43.7	-42	118.5	854.5	145	64	40.5	80.5	108	70	46.5	55.5	67	52.5	122.048	496.324	175.955	55.6225	54.6262	90.6541	116.96	77.0776	50.6797	42.7978	46.4068	44.834	middle
70	64	hsa-let-7f-5p_R+1	TGAGGTAGTAGATTGTATAGTTT	23	chr26	-	1686132	1686240	gtactgctctgtggaggTGAGGTAGTAGGTTGTATAGTTTggtgggagggattctgtcccatttcaggtgataactatacagtctattgccttccttaaagagcagcaa	152	hsa-let-7f-2,mmu-let-7f-2,bta-let-7f-2,ppy-let-7f-2,mml-let-7f-2,rno-let-7f-2,ssc-let-7f-1,oar-let-7f,hsa-let-7f-2,mmu-let-7f-2,bta-let-7f-2,ppy-let-7f-2,mml-let-7f-2,rno-let-7f-2,ssc-let-7f-1,oar-let-7f,hsa-let-7e,bta-let-7e,ppy-let-7e,mml-let-7e,hsa-let-7e,bta-let-7e,ppy-let-7e,mml-let-7e,mmu-let-7e,rno-let-7e,mmu-let-7e,rno-let-7e,eca-let-7e,eca-let-7e,ptr-let-7f-2,ptr-let-7f-2,ptr-let-7e,ptr-…	hsa-let-7f-2	tgtgggaTGAGGTAGTAGATTGTATAGTTttagggtcataccccatcttggagataaCTATACAGTCTACTGTCTTTCCcacg	hsa-let-7f-5p	TGAGGTAGTAGATTGTATAGTT	5'	Diff	gp2a	...(((((((...((((.((((((((((..(((((((((...((..((((((...))))).)..))......)))))))))..))))))))))))))..)))))))...	103	45	-52.6	118.5	854.5	145	64	40.5	80.5	108	70	46.5	55.5	67	52.5	122.048	496.324	175.955	55.6225	54.6262	90.6541	116.96	77.0776	50.6797	42.7978	46.4068	44.834	middle
1	1	hsa-mir-17-p5_1ss18GC	TATGTGCATCTACTGCAC	18	chr1	-	134936973	134936994	aTATGTGCATCTCCTGCACtga	92	hsa-mir-17,bta-mir-17,ptr-mir-17,mml-mir-17,ggo-mir-17,ppa-mir-17,mne-mir-17,age-mir-17,lla-mir-17,sla-mir-17,lca-mir-17,hsa-mir-17,bta-mir-17,ptr-mir-17,mml-mir-17,ggo-mir-17,ppa-mir-17,mne-mir-17,age-mir-17,lla-mir-17,sla-mir-17,lca-mir-17,eca-mir-17,eca-mir-17,cja-mir-17,cja-mir-17,cfa-mir-17,cpo-mir-17,dno-mir-17,ocu-mir-17,cfa-mir-17,cpo-mir-17,dno-mir-17,ocu-mir-17,efu-mir-17,efu-mir-17,pal…	hsa-mir-17	gtcagaataatgtCAAAGTGCTTACAGTGCAGGTAGtgatatgtgcatctACTGCAGTGAAGGCACTTGTAGcattatggtgac	hsa-mir-17-p5	tatgtgcatctACTGCAG	5'	New	gp2b	....(((((.....)))))...	15	45.5	-5.7	0	10	5	0	14	13	0	0	0	0	0	0	0	5.80836	6.06741	0	18.8831	14.6398	0	0	0	0	0	0	middle
2	2	hsa-miR-25-3p_R-2	CATTGCACTTGTCTCGGTCT	20	chr1	-	17411946	17411972	tcagagaCTTTGCACTTGTCTCGGTCT	120	hsa-mir-25,mmu-mir-25,eca-mir-25,ptr-mir-25,ppy-mir-25,mml-mir-25,ggo-mir-25,ppa-mir-25,mne-mir-25,lla-mir-25,aja-mir-25,hsa-mir-25,mmu-mir-25,eca-mir-25,ptr-mir-25,ppy-mir-25,mml-mir-25,ggo-mir-25,ppa-mir-25,mne-mir-25,lla-mir-25,aja-mir-25,bta-mir-25,oar-mir-25,bta-mir-25,oar-mir-25,mdo-mir-25,mdo-mir-25,cja-mir-25,cpo-mir-25,pal-mir-25,dno-mir-25,ocu-mir-25,tch-mir-25,nle-mir-25,oga-mir-25,pha…	hsa-mir-25	ggccagtgttgagAGGCGGAGACTTGGGCAATTGctggacgctgccctgggCATTGCACTTGTCTCGGTCTGAcagtgccggcc	hsa-miR-25-3p	CATTGCACTTGTCTCGGTCTGA	3'	Diff	gp2b	...(((((.........))))).....	19	48.1	-6.4	14	72.5	16.5	4	0	5.5	0	0	0	0	0	0	14.4191	42.1106	20.0225	3.4764	0	6.19376	0	0	0	0	0	0	middle
3	2	hsa-miR-25-3p_R-2	CATTGCACTTGTCTCGGTCT	20	chr9	+	10441761	10441809	ctCAGTGCACTTGTCTCGGTCTtcccctggctgtcatggtgcaactaaa	120	hsa-mir-25,mmu-mir-25,eca-mir-25,ptr-mir-25,ppy-mir-25,mml-mir-25,ggo-mir-25,ppa-mir-25,mne-mir-25,lla-mir-25,aja-mir-25,hsa-mir-25,mmu-mir-25,eca-mir-25,ptr-mir-25,ppy-mir-25,mml-mir-25,ggo-mir-25,ppa-mir-25,mne-mir-25,lla-mir-25,aja-mir-25,bta-mir-25,oar-mir-25,bta-mir-25,oar-mir-25,mdo-mir-25,mdo-mir-25,cja-mir-25,cpo-mir-25,pal-mir-25,dno-mir-25,ocu-mir-25,tch-mir-25,nle-mir-25,oga-mir-25,pha…	hsa-mir-25	ggccagtgttgagAGGCGGAGACTTGGGCAATTGctggacgctgccctgggCATTGCACTTGTCTCGGTCTGAcagtgccggcc	hsa-miR-25-3p	CATTGCACTTGTCTCGGTCTGA	5'	Diff	gp2b	...((((((((.....(((((.......)))))....)))))).))...	43	53.1	-14.1	14	72.5	16.5	4	0	5.5	0	0	0	0	0	0	14.4191	42.1106	20.0225	3.4764	0	6.19376	0	0	0	0	0	0	middle
4	3	hsa-miR-26b-5p_R-1	TTCAAGTAATTCAGGATAGG	20	chr34	+	2416118	2416206	gggggggcgcggcccgcTTCAAGTAATCCAGGATAGGctgtgccccccccggcctgtcctccgttacttggggtgggacgcggcccagg	96	hsa-mir-26b,ppy-mir-26b,mml-mir-26b,hsa-mir-26b,ppy-mir-26b,mml-mir-26b,mmu-mir-26b,mmu-mir-26b,bta-mir-26b,oar-mir-26b,bta-mir-26b,oar-mir-26b,ptr-mir-26b,ptr-mir-26b,cja-mir-26b,cja-mir-26b,cfa-mir-26b,tch-mir-26b,ppa-mir-26b,mmr-mir-26b,dma-mir-26b,cfa-mir-26b,tch-mir-26b,ppa-mir-26b,mmr-mir-26b,dma-mir-26b,efu-mir-26b,efu-mir-26b,rno-mir-26b,rno-mir-26b,ssc-mir-26b,ssc-mir-26b,ggo-mir-26b,ggo…	hsa-mir-26b	ccgggacccagTTCAAGTAATTCAGGATAGGTtgtgtgctgtccagCCTGTTCTCCATTACTTGGCTcggggaccgg	hsa-miR-26b-5p	TTCAAGTAATTCAGGATAGGT	5'	Diff	gp2b	...(((.((((.(((((..((((((((..(((((((((((.........)))))))))))..))))))))..))))).)))).)))...	83	71.9	-58	7.5	29.5	6	5	2.5	0	0	0	0	0	0	0	7.72453	17.1346	7.28089	4.3455	3.37199	0	0	0	0	0	0	0	middle
5	3	hsa-miR-26b-5p_R-1	TTCAAGTAATTCAGGATAGG	20	chr7	-	22167365	22167454	agaggctggtgctgggTTCAAGTAATCCAGGATAGGctgtggtctggcagtcagcctgttctaggttacttggctccggagcccgcccga	96	hsa-mir-26b,ppy-mir-26b,mml-mir-26b,hsa-mir-26b,ppy-mir-26b,mml-mir-26b,mmu-mir-26b,mmu-mir-26b,bta-mir-26b,oar-mir-26b,bta-mir-26b,oar-mir-26b,ptr-mir-26b,ptr-mir-26b,cja-mir-26b,cja-mir-26b,cfa-mir-26b,tch-mir-26b,ppa-mir-26b,mmr-mir-26b,dma-mir-26b,cfa-mir-26b,tch-mir-26b,ppa-mir-26b,mmr-mir-26b,dma-mir-26b,efu-mir-26b,efu-mir-26b,rno-mir-26b,rno-mir-26b,ssc-mir-26b,ssc-mir-26b,ggo-mir-26b,ggo…	hsa-mir-26b	ccgggacccagTTCAAGTAATTCAGGATAGGTtgtgtgctgtccagCCTGTTCTCCATTACTTGGCTcggggaccgg	hsa-miR-26b-5p	TTCAAGTAATTCAGGATAGGT	5'	Diff	gp2b	...(((.((..((((..((((((((((.(((((((((((..(.....)...))))))))))).))))))))))..))))..)).)))...	84	58.9	-47.8	7.5	29.5	6	5	2.5	0	0	0	0	0	0	0	7.72453	17.1346	7.28089	4.3455	3.37199	0	0	0	0	0	0	0	middle
6	4	hsa-miR-26b-5p_R-3	TTCAAGTAATTCAGGATA	18	chr9	-	12219571	12219599	TTCAAGTAATTCAGCATAagtgtgtttca	96	hsa-mir-26b,ppy-mir-26b,mml-mir-26b,hsa-mir-26b,ppy-mir-26b,mml-mir-26b,mmu-mir-26b,mmu-mir-26b,bta-mir-26b,oar-mir-26b,bta-mir-26b,oar-mir-26b,ptr-mir-26b,ptr-mir-26b,cja-mir-26b,cja-mir-26b,cfa-mir-26b,tch-mir-26b,ppa-mir-26b,mmr-mir-26b,dma-mir-26b,cfa-mir-26b,tch-mir-26b,ppa-mir-26b,mmr-mir-26b,dma-mir-26b,efu-mir-26b,efu-mir-26b,rno-mir-26b,rno-mir-26b,ssc-mir-26b,ssc-mir-26b,ggo-mir-26b,ggo…	hsa-mir-26b	ccgggacccagTTCAAGTAATTCAGGATAGGTtgtgtgctgtccagCCTGTTCTCCATTACTTGGCTcggggaccgg	hsa-miR-26b-5p	TTCAAGTAATTCAGGATAGGT	5'	Diff	gp2b	............(((((....)))))...	14	31	-1.6	0	2.5	0	0	0	3	0	0	0	0	0	0	0	1.45209	0	0	0	3.37841	0	0	0	0	0	0	low
7	5	oan-miR-103-3p_R+1	AGCAGCATTGTACAGGGCTATGAG	24	chr13	+	4329824	4329899	gctgccttcggcttctttacagtgctgccttgttgcatatggatcaAGCAGCATTGTACAGGGCTATGAAggcact	4	oan-mir-103-1,oan-mir-103-1,oan-mir-103-1,oan-mir-103-1,	oan-mir-103-1	cttgaactgtaaacatgtggaagattgctccttgcccTCGGCTTCTTTACAGTGCTGCCTTGttgcatatggatcaAGCAGCATTGTACAGGGCTATGAgggcattgagactttatcttcaaag	oan-miR-103-3p	AGCAGCATTGTACAGGGCTATGA	3'	Diff	gp2b	..((((((((((.(((.(((((((((((.(((............)))))))))))))).))))))..)))))))..	72	50	-33.6	0	10.5	0	0	0	0	0	0	0	0	0	0	0	6.09877	0	0	0	0	0	0	0	0	0	0	low
8	5	oan-miR-103-3p_R+1	AGCAGCATTGTACAGGGCTATGAG	24	chr4	-	88116774	88116863	gtatctctgtgctttcagcttctttacagtgctgccttgttgcgttcatgtcaAGCAGCATTGTACAGGGCTATGAAagaacagaggcat	4	oan-mir-103-1,oan-mir-103-1,oan-mir-103-1,oan-mir-103-1,	oan-mir-103-1	cttgaactgtaaacatgtggaagattgctccttgcccTCGGCTTCTTTACAGTGCTGCCTTGttgcatatggatcaAGCAGCATTGTACAGGGCTATGAgggcattgagactttatcttcaaag	oan-miR-103-3p	AGCAGCATTGTACAGGGCTATGA	3'	Diff	gp2b	...(((((((.((((((((.(((.(((((((((((.(((..(((....))))))))))))))))).))))))..))))).)))))))...	84	45.6	-37.4	0	10.5	0	0	0	0	0	0	0	0	0	0	0	6.09877	0	0	0	0	0	0	0	0	0	0	low
9	6	hsa-miR-106b-5p_R-1	TAAAGTGCTGACAGTGCAGA	20	chr6	-	5687529	5687571	TAAGGTGCTGACAGTGCAGActgtctacaaagaaaagcatagt	104	hsa-mir-106b,ptr-mir-106b,ppy-mir-106b,ggo-mir-106b,ppa-mir-106b,age-mir-106b,sla-mir-106b,hsa-mir-106b,ptr-mir-106b,ppy-mir-106b,ggo-mir-106b,ppa-mir-106b,age-mir-106b,sla-mir-106b,mmu-mir-106b,rno-mir-106b,mmu-mir-106b,rno-mir-106b,bta-mir-106b,bta-mir-106b,eca-mir-106b,eca-mir-106b,mml-mir-106b,mne-mir-106b,mml-mir-106b,mne-mir-106b,cja-mir-106b,dno-mir-106b,cja-mir-106b,dno-mir-106b,cfa-mir-1…	hsa-mir-106b	cctgccggggcTAAAGTGCTGACAGTGCAGATagtggtcctctccgtgctaCCGCACTGTGGGTACTTGCTGCtccagcagg	hsa-miR-106b-5p	TAAAGTGCTGACAGTGCAGAT	5'	Diff	gp2b	....(((((((((((....))))))..........)))))...	36	41.9	-10.3	0	32	12	0	0	0	0	0	0	0	0	0	0	18.5867	14.5618	0	0	0	0	0	0	0	0	0	middle
10	7	hsa-miR-139-5p_R-2_1ss21AT	TCTACAGTGCACGTGTCTCCT	21	chr1	-	143759444	143759538	TCTTCAGTGCACGTGTCTCCTgtgagtctacctcccatttacccattgctgctaaactggtaaaccacagcactgacaaaatgtgaatgcacgcc	80	hsa-mir-139,mmu-mir-139,ppy-mir-139,mml-mir-139,rno-mir-139,ssc-mir-139,ppa-mir-139,lla-mir-139,hsa-mir-139,mmu-mir-139,ppy-mir-139,mml-mir-139,rno-mir-139,ssc-mir-139,ppa-mir-139,lla-mir-139,bta-mir-139,bta-mir-139,eca-mir-139,eca-mir-139,ptr-mir-139,ptr-mir-139,cja-mir-139,cja-mir-139,efu-mir-139,efu-mir-139,ggo-mir-139,ggo-mir-139,cpo-mir-139,cpo-mir-139,pal-mir-139,pal-mir-139,dno-mir-139,dno…	hsa-mir-139	gtgtatTCTACAGTGCACGTGTCTCCAGTgtggctcggaggcTGGAGACGCGGCCCTGTTGGAGTaac	hsa-miR-139-5p	TCTACAGTGCACGTGTCTCCAGT	5'	Diff	gp2b	......(((((..((((..(((((.((.((((..........................)))).)))))))....)))).........)))))...	86	48.4	-19.8	0	10	0	0	0	0	0	0	0	0	0	0	0	5.80836	0	0	0	0	0	0	0	0	0	0	low
11	8	mmu-miR-151-3p_R-2	CTAGACTGAGGCTCCTTGA	19	chr2	-	64086240	64086264	agaagaCTAGACTGAGTCTCCTTGA	28	mmu-mir-151,mmu-mir-151,cfa-mir-151,cfa-mir-151,rno-mir-151,rno-mir-151,cpo-mir-151,cpo-mir-151,cgr-mir-151,cgr-mir-151,mmr-mir-151,mmr-mir-151,dma-mir-151,dma-mir-151,mmu-mir-151,mmu-mir-151,cfa-mir-151,cfa-mir-151,rno-mir-151,rno-mir-151,cpo-mir-151,cpo-mir-151,cgr-mir-151,cgr-mir-151,mmr-mir-151,mmr-mir-151,dma-mir-151,dma-mir-151,	mmu-mir-151	cctgcccTCGAGGAGCTCACAGTCTAGTatgtctcctccctaCTAGACTGAGGCTCCTTGAGGacagg	mmu-miR-151-3p	CTAGACTGAGGCTCCTTGAGG	3'	Diff	gp2b	((.(((((......))))).))...	22	44	-4.6	0	9	0	0	0	0	0	0	0	0	0	0	0	5.22752	0	0	0	0	0	0	0	0	0	0	low
12	9	oan-mir-153-1-p5_1ss3CT	ATTTGCAGCTTAGTACTC	18	MT	+	7207	7301	ATTTGCAGCTTAGTACTCtaccttctaactcttatacttatagaaaaactatcatcaaacaccgtagatgcccaagaagttgaactaatctgaac	4	oan-mir-153-1,oan-mir-153-1,oan-mir-153-1,oan-mir-153-1,	oan-mir-153-1	tgtctgtctctgcctgtctgtctctctgtctctctctctctctcacagctgccagtGTCATTTTTGTGATCTGCAGCTtagtactctggctccagTTGCATAGTCACAAAAGTGATCattggcaggtgtggcggctgcacggacg	oan-mir-153-1-p5	ATCTGCAGCTtagtactc	5'	New	gp2b	.....(((.(((((..((...(((((.............((((.....))))((((..........))))....)))))..))))))).)))...	87	34.7	-12	0	19	0	0	0	0	0	0	0	0	0	0	0	11.0359	0	0	0	0	0	0	0	0	0	0	middle
13	10	hsa-miR-185-5p_R-2	TGGAGAGAAAGGCAGTTCCT	20	chr12	-	1411630	1411708	aaaccgttctgtctttgagctgatgaatTGGAGAGAAAGGCTGTTCCTattgctctaagaggaaggacaagaatggccc	80	hsa-mir-185,ppy-mir-185,hsa-mir-185,ppy-mir-185,mmu-mir-185,mmu-mir-185,bta-mir-185,bta-mir-185,eca-mir-185,eca-mir-185,ptr-mir-185,ptr-mir-185,mml-mir-185,mml-mir-185,cja-mir-185,cja-mir-185,cfa-mir-185,tch-mir-185,cfa-mir-185,tch-mir-185,efu-mir-185,efu-mir-185,rno-mir-185,rno-mir-185,ssc-mir-185,ssc-mir-185,ggo-mir-185,ggo-mir-185,cpo-mir-185,cpo-mir-185,pal-mir-185,pal-mir-185,dno-mir-185,dno…	hsa-mir-185	agggggcgagggatTGGAGAGAAAGGCAGTTCCTGAtggtcccctccccAGGGGCTGGCTTTCCTCTGGTCcttccctccca	hsa-miR-185-5p	TGGAGAGAAAGGCAGTTCCTGA	5'	Diff	gp2b	...(((((((((((((...((......((((((..(.(((.....))).)..))))))..)))))))).)))))))...	73	45.6	-21.4	0	5	6	0	0	8	0	0	0	0	0	0	0	2.90418	7.28089	0	0	9.0091	0	0	0	0	0	0	low
14	11	hsa-miR-186-5p_R-3	CAAAGAATTCTCCTTTTGG	19	chr1	-	155240923	155240962	tccacagtgaCAAAGAATTCTCCTATTGGctactagtaat	108	hsa-mir-186,ptr-mir-186,ppy-mir-186,ggo-mir-186,ppa-mir-186,hsa-mir-186,ptr-mir-186,ppy-mir-186,ggo-mir-186,ppa-mir-186,mmu-mir-186,mmu-mir-186,bta-mir-186,chi-mir-186,bta-mir-186,chi-mir-186,eca-mir-186,eca-mir-186,mdo-mir-186,mdo-mir-186,mml-mir-186,mml-mir-186,cja-mir-186,cja-mir-186,cfa-mir-186,dno-mir-186,cfa-mir-186,dno-mir-186,rno-mir-186,rno-mir-186,ssc-mir-186,ssc-mir-186,cpo-mir-186,cpo…	hsa-mir-186	tgcttgtaactttcCAAAGAATTCTCCTTTTGGGCTttctggttttattttaaGCCCAAAGGTGAATTTTTTGGGaagtttgagct	hsa-miR-186-5p	CAAAGAATTCTCCTTTTGGGCT	5'	Diff	gp2b	...((((((.(((((.......)).)))..)))).))...	34	37.5	-2.5	0	15	0	0	5	0	0	0	0	0	0	0	0	8.71253	0	0	6.74397	0	0	0	0	0	0	0	low
15	12	eca-mir-191b-p3_1ss12CA	AGGCAGAAGAGAAGGGAAC	19	chr3	+	45926410	45926509	atatctcttttagatgcctaagttagggctgatgcatcttgtctatattgaaatatctagtgtggaaaaggaggacctggAGGCAGAAGAGAAGGGAAGa	4	eca-mir-191b,eca-mir-191b,eca-mir-191b,eca-mir-191b,	eca-mir-191b	actaagacgctgctcaggcagaagagcaggGAACGAAATCCAAGCGCAGCTGgaatgctctggagacaacagctgcttttgggattccgttgcccgctgtccagccgttgggggcgggg	eca-mir-191b-p3	aggcagaagagcaggGAAC	3'	New	gp2b	...((((((((...(((((....((((((....)).((((.(((((((((.......))))))))).))))....)))).)))))....))))))))...	94	41	-27.9	0	0	0	0	0	5	0	0	0	0	0	0	0	0	0	0	0	5.63069	0	0	0	0	0	0	low
16	12	eca-mir-191b-p3_1ss12CA	AGGCAGAAGAGAAGGGAAC	19	chr7	+	24721945	24722010	ttatcctcttttttgtaatcactctcctatttcaaccttaacaggagAGGCAGAAGGGAAGGGAAC	4	eca-mir-191b,eca-mir-191b,eca-mir-191b,eca-mir-191b,	eca-mir-191b	actaagacgctgctcaggcagaagagcaggGAACGAAATCCAAGCGCAGCTGgaatgctctggagacaacagctgcttttgggattccgttgcccgctgtccagccgttgggggcgggg	eca-mir-191b-p3	aggcagaagagcaggGAAC	3'	New	gp2b	...(((((..((((((.....(((((((.((........)).)))))))))))))..)).)))...	60	40.9	-19.6	0	0	0	0	0	5	0	0	0	0	0	0	0	0	0	0	0	5.63069	0	0	0	0	0	0	low
17	13	hsa-miR-195-5p_R+1	TAGCAGCACAGAAATATTGGCA	22	chr2	+	8226474	8226497	CAGCAGCACAGAAATATTGGCAat	80	hsa-mir-195,ppy-mir-195,ggo-mir-195,ppa-mir-195,hsa-mir-195,ppy-mir-195,ggo-mir-195,ppa-mir-195,mmu-mir-195a,mmu-mir-195a,bta-mir-195,bta-mir-195,eca-mir-195,eca-mir-195,ptr-mir-195,ptr-mir-195,mml-mir-195,mml-mir-195,cfa-mir-195,cfa-mir-195,rno-mir-195,rno-mir-195,ssc-mir-195,ssc-mir-195,cpo-mir-195,cpo-mir-195,pal-mir-195,pal-mir-195,dno-mir-195,dno-mir-195,ocu-mir-195,ocu-mir-195,cgr-mir-195,c…	hsa-mir-195	agcttccctggctcTAGCAGCACAGAAATATTGGCacagggaagcgagtctgCCAATATTGGCTGTGCTGCTCCaggcagggtggtg	hsa-miR-195-5p	TAGCAGCACAGAAATATTGGC	5'	Diff	gp2b	.....((.(((.....)))))...	16	41.7	-1.5	0	51	0	0	0	8	0	0	0	0	0	0	0	29.6226	0	0	0	9.0091	0	0	0	0	0	0	middle
18	14	ptr-mir-203-p3_1ss19AG	CTCGGCGGGCGCGGCGACG	19	chr24	-	5717611	5717714	tcatcgtcacgggggccgagggctacacgcagttcatgaactgagggtcgcgctgaggaaggccgggcggcacagagCTCGGCGGGCGCGGCCACGggcgggtt	4	ptr-mir-203,ptr-mir-203,ptr-mir-203,ptr-mir-203,	ptr-mir-203	tgttggggactcgcgcgctgggtccagtggttcttaacagttcaacagttctgtagcgcaattGTGAAATGTTTAGGACCACTAGactcggcgggcgcggcgacagcga	ptr-mir-203-p3	ctcggcgggcgcggcgaca	3'	New	gp2b	...(((((.((..((((...)))).....(((((....)))))..(((((((((.......(((((((........))))))).))))))))).)))))))...	48	71.2	-43.7	0	0	0	0	5	5	0	0	0	0	0	0	0	0	0	0	6.74397	5.63069	0	0	0	0	0	0	low
19	14	ptr-mir-203-p3_1ss19AG	CTCGGCGGGCGCGGCGACG	19	chr26	-	1192399	1192497	gcgtcccccccccccccgacgtccgcccacctgaagaagaagacgacgtcgggcagctcggggctggcgggggggaacagCTCGGGGGGCGCGGCGACG	4	ptr-mir-203,ptr-mir-203,ptr-mir-203,ptr-mir-203,	ptr-mir-203	tgttggggactcgcgcgctgggtccagtggttcttaacagttcaacagttctgtagcgcaattGTGAAATGTTTAGGACCACTAGactcggcgggcgcggcgacagcga	ptr-mir-203-p3	ctcggcgggcgcggcgaca	3'	New	gp2b	(((((((((((((((((((((((.......((.....)).....)))))))..((((.....))))..)))))))........))))))))).......	92	77.8	-50.2	0	0	0	0	5	5	0	0	0	0	0	0	0	0	0	0	6.74397	5.63069	0	0	0	0	0	0	low
20	15	hsa-miR-320a-3p_L-1R-3	AAAGCTGGGTTGAGAGGG	18	Z	-	71780923	71781022	ACAGCTGGGTTGAGAGGGaagaatttgggaaagcactagaattgcagaggtatttctggcttaaagcctccatgacatcttgccctgtttgctttggtct	180	hsa-mir-320a,hsa-mir-320a,hsa-mir-320c-1,hsa-mir-320c-1,hsa-mir-320b-1,hsa-mir-320b-1,hsa-mir-320b-2,hsa-mir-320b-2,hsa-mir-320c-2,hsa-mir-320c-2,mmu-mir-320,mmu-mir-320,bta-mir-320a-1,bta-mir-320a-1,bta-mir-320a-2,bta-mir-320a-2,ptr-mir-320c-2,ptr-mir-320c-2,ptr-mir-320b-2,ptr-mir-320b-2,ptr-mir-320b-1,ptr-mir-320b-1,ptr-mir-320a,ptr-mir-320a,ptr-mir-320c-1,ptr-mir-320c-1,ppy-mir-320b-2,ppy-mir-…	hsa-mir-320a	ctcccctccGCCTTCTCTTCCCGGTTCTTCCcggagtcgggAAAAGCTGGGTTGAGAGGGCGAaaaaggatg	hsa-miR-320a-3p	AAAAGCTGGGTTGAGAGGGCGA	5'	Diff	gp2b	...((..(((..(.((((((((...(((.........((((.(((....))).))))(((.....))).))).....)))).)))).)..)).)..))..	95	46	-24.5	0	6	5	0	0	6	0	0	0	0	0	0	0	3.48501	6.06741	0	0	6.75683	0	0	0	0	0	0	low
21	16	hsa-mir-320d-1-p3_1ss20TA	AAAAGCTGGGTTGAGAGGAA	20	chr6	-	10194049	10194101	ttgccatgtcaaacaaatcctAAAAGCTGGGCTGAGAGGAAagtgcatggaaa	216	hsa-mir-320d-1,hsa-mir-320d-1,hsa-mir-320d-2,hsa-mir-320d-2,hsa-mir-320a,hsa-mir-320a,hsa-mir-320c-1,hsa-mir-320c-1,hsa-mir-320b-1,hsa-mir-320b-1,hsa-mir-320b-2,hsa-mir-320b-2,hsa-mir-320c-2,hsa-mir-320c-2,mmu-mir-320,mmu-mir-320,bta-mir-320a-1,bta-mir-320a-1,bta-mir-320a-2,bta-mir-320a-2,ptr-mir-320d-2,ptr-mir-320d-2,ptr-mir-320c-2,ptr-mir-320c-2,ptr-mir-320b-1,ptr-mir-320b-1,ptr-mir-320b-2,ptr-…	hsa-mir-320d-1	aaaatgttggccttctcgtcccagttcttcccaaagttgagAAAAGCTGGGTTGAGAGGAtgaaaagaaaaa	hsa-mir-320d-1-p3	AAAAGCTGGGTTGAGAGGAt	3'	New	gp2b	...((((((...((...((((...(((...)))...))))..))))))))...	47	43.4	-13.8	0	40	15	0	5	13	0	0	0	0	0	0	0	23.2334	18.2022	0	6.74397	14.6398	0	0	0	0	0	0	middle
22	17	mmu-miR-325-5p_R-2	CCTAGTAGGTGCTCAGTAAGT	21	chr3	+	48143598	48143654	gaCCTAGGAGGTGCTCAGTAAGTgtaggtttagcattgcctgtagtgttactagaaa	12	mmu-mir-325,rno-mir-325,mmu-mir-325,rno-mir-325,cgr-mir-325,cgr-mir-325,mmu-mir-325,rno-mir-325,mmu-mir-325,rno-mir-325,cgr-mir-325,cgr-mir-325,	mmu-mir-325	atatagtgcttggttCCTAGTAGGTGCTCAGTAAGTGTttgtgacataattcgTTTATTGAGCACCTCCTATCAAtcaagcactgtgctaggctctgg	mmu-miR-325-5p	CCTAGTAGGTGCTCAGTAAGTGT	5'	Diff	gp2b	...((((...(..(((((..(((((.......)))))..))).))..)..))))...	51	43.9	-13.8	0	0	0	0	0	6	0	0	0	0	0	0	0	0	0	0	0	6.75683	0	0	0	0	0	0	low
23	18	mmu-miR-329-3p_R-1	AACACACCCAGCTAACCTTTT	21	chr1	-	92449354	92449448	AACACACCCAGCTAACCTTTGgcagtcacaaattgacagacttcttgacatcagcagcttagtcaccactgatgtagcccctttgggaatgcaca	8	mmu-mir-329,rno-mir-329,mmu-mir-329,rno-mir-329,mmu-mir-329,rno-mir-329,mmu-mir-329,rno-mir-329,	mmu-mir-329	tgttcgcttctggtaccggaagAGAGGTTTTCTGGGTCTCTGTTtctttgatgagaatgaAACACACCCAGCTAACCTTTTTttcagtatcaaatcc	mmu-miR-329-3p	AACACACCCAGCTAACCTTTTT	5'	Diff	gp2b	..........((...(((..(((.((((.....))))..........(((((((..............))))))).))).....)))...))...	82	47.4	-19.1	0	0	0	0	0	8	0	0	0	0	0	0	0	0	0	0	0	9.0091	0	0	0	0	0	0	low
24	19	hsa-miR-330-5p_R-2	TCTCTGGGCCTGTGTCTTAG	20	chr1	+	135684920	135685029	agagtgaagaTCTCTGGGTCTGTGTCTTAGcctcctgcatccctaagactttggtaaggtggatgcaaaagccctagaggtgaaagagagacttaaatcagataaaagca	80	hsa-mir-330,ppy-mir-330,mml-mir-330,hsa-mir-330,ppy-mir-330,mml-mir-330,mmu-mir-330,mmu-mir-330,bta-mir-330,bta-mir-330,eca-mir-330,eca-mir-330,ptr-mir-330,ptr-mir-330,cja-mir-330,cja-mir-330,cfa-mir-330,cfa-mir-330,efu-mir-330,efu-mir-330,rno-mir-330,rno-mir-330,ssc-mir-330,ssc-mir-330,ggo-mir-330,ggo-mir-330,cpo-mir-330,cpo-mir-330,pal-mir-330,pal-mir-330,dno-mir-330,dno-mir-330,chi-mir-330,chi…	hsa-mir-330	ctttggcgatcactgccTCTCTGGGCCTGTGTCTTAGGCtctgcaagatcaaccgaGCAAAGCACACGGCCTGCAGAGAggcagcgctctgccc	hsa-miR-330-5p	TCTCTGGGCCTGTGTCTTAGGC	5'	Diff	gp2b	...((....((((.(..((((...((((.(((((.(((((((((...((....))..)).))))))).........)))))..)))).))))..)....))))....)).	106	44.5	-27.2	0	3	0	0	0	4	0	0	0	0	0	0	0	1.74251	0	0	0	4.50455	0	0	0	0	0	0	low
25	19	hsa-miR-330-5p_R-2	TCTCTGGGCCTGTGTCTTAG	20	chr2	-	58733126	58733165	TCTATGGGCCTGTGTCTTAGctgaagagatgggttcaaca	80	hsa-mir-330,ppy-mir-330,mml-mir-330,hsa-mir-330,ppy-mir-330,mml-mir-330,mmu-mir-330,mmu-mir-330,bta-mir-330,bta-mir-330,eca-mir-330,eca-mir-330,ptr-mir-330,ptr-mir-330,cja-mir-330,cja-mir-330,cfa-mir-330,cfa-mir-330,efu-mir-330,efu-mir-330,rno-mir-330,rno-mir-330,ssc-mir-330,ssc-mir-330,ggo-mir-330,ggo-mir-330,cpo-mir-330,cpo-mir-330,pal-mir-330,pal-mir-330,dno-mir-330,dno-mir-330,chi-mir-330,chi…	hsa-mir-330	ctttggcgatcactgccTCTCTGGGCCTGTGTCTTAGGCtctgcaagatcaaccgaGCAAAGCACACGGCCTGCAGAGAggcagcgctctgccc	hsa-miR-330-5p	TCTCTGGGCCTGTGTCTTAGGC	5'	Diff	gp2b	....((..((..(.((((.....)))).)..))..))...	33	47.5	-14.1	0	3	0	0	0	4	0	0	0	0	0	0	0	1.74251	0	0	0	4.50455	0	0	0	0	0	0	low
26	20	hsa-miR-339-5p_R-3	TCCCTGTCCTCCAGGAGCTC	20	chr3	+	11494803	11494855	cctTGCCTGTCCTCCAGGAGCTCtacagcgaagaggctacacagcaggtaacg	76	hsa-mir-339,hsa-mir-339,mmu-mir-339,mmu-mir-339,bta-mir-339b,bta-mir-339b,bta-mir-339a,bta-mir-339a,ptr-mir-339,ptr-mir-339,ppy-mir-339,ppy-mir-339,mml-mir-339,mml-mir-339,cfa-mir-339-1,cfa-mir-339-1,efu-mir-339,efu-mir-339,rno-mir-339,rno-mir-339,ssc-mir-4334,ssc-mir-4334,ssc-mir-339-1,ssc-mir-339-1,ssc-mir-339-2,ssc-mir-339-2,ggo-mir-339,ggo-mir-339,cpo-mir-339,cpo-mir-339,pal-mir-339a,pal-mir-…	hsa-mir-339	cggggcggccgctcTCCCTGTCCTCCAGGAGCTCACGtgtgcctgcctgTGAGCGCCTCGACGACAGAGCCGgcgcctgccccagtgtctgcgc	hsa-miR-339-5p	TCCCTGTCCTCCAGGAGCTCACG	5'	Diff	gp2b	..((((((((((((.....(((....)))...)))).......))))))))..	49	58.5	-15.1	266	478	160	222	253	266	6	0	0	24	21	16	273.963	277.639	194.157	192.94	341.245	299.553	6.49778	0	0	18.5071	14.5454	13.6637	middle
27	21	hsa-miR-339-5p_R-4	TCCCTGTCCTCCAGGAGCT	19	chr3	+	99720502	99720539	gcagcgcctcagaggtcTCCCTGTCCTCTAGGAGCTat	80	hsa-mir-339,hsa-mir-339,mmu-mir-339,mmu-mir-339,bta-mir-339a,bta-mir-339a,bta-mir-339b,bta-mir-339b,ptr-mir-339,ptr-mir-339,ppy-mir-339,ppy-mir-339,mml-mir-339,mml-mir-339,cfa-mir-339-1,cfa-mir-339-1,efu-mir-339,efu-mir-339,rno-mir-339,rno-mir-339,ssc-mir-339-2,ssc-mir-339-2,ssc-mir-4334,ssc-mir-4334,ssc-mir-339-1,ssc-mir-339-1,ggo-mir-339,ggo-mir-339,cpo-mir-339,cpo-mir-339,pal-mir-339b,pal-mir-…	hsa-mir-339	cggggcggccgctcTCCCTGTCCTCCAGGAGCTCACGtgtgcctgcctgTGAGCGCCTCGACGACAGAGCCGgcgcctgccccagtgtctgcgc	hsa-miR-339-5p	TCCCTGTCCTCCAGGAGCTCACG	3'	Diff	gp2b	..(((.(((.(((((.........)))))))).)))..	34	60.5	-13.8	3.5	4.5	0	0	3.5	3	0	0	0	0	0	0	3.60478	2.61376	0	0	4.72078	3.37841	0	0	0	0	0	0	low
28	22	hsa-miR-339-5p_R-5	TCCCTGTCCTCCAGGAGC	18	chr3	-	99668656	99668679	ggtcTCCCTGTCCTCTAGGAGCta	80	hsa-mir-339,hsa-mir-339,mmu-mir-339,mmu-mir-339,bta-mir-339b,bta-mir-339b,bta-mir-339a,bta-mir-339a,ptr-mir-339,ptr-mir-339,ppy-mir-339,ppy-mir-339,mml-mir-339,mml-mir-339,cfa-mir-339-1,cfa-mir-339-1,efu-mir-339,efu-mir-339,rno-mir-339,rno-mir-339,ssc-mir-339-1,ssc-mir-339-1,ssc-mir-4334,ssc-mir-4334,ssc-mir-339-2,ssc-mir-339-2,ggo-mir-339,ggo-mir-339,cpo-mir-339,cpo-mir-339,pal-mir-339a,pal-mir-…	hsa-mir-339	cggggcggccgctcTCCCTGTCCTCCAGGAGCTCACGtgtgcctgcctgTGAGCGCCTCGACGACAGAGCCGgcgcctgccccagtgtctgcgc	hsa-miR-339-5p	TCCCTGTCCTCCAGGAGCTCACG	3'	Diff	gp2b	((.((((..........)))))).	23	58.3	-4.2	9.5	17.5	0	25	18.5	18	0	0	0	0	0	0	9.7844	10.1646	0	21.7275	24.9527	20.2705	0	0	0	0	0	0	middle
29	23	hsa-miR-340-5p_R-2	TTATAAAGCAATGAGACTGA	20	chr4	-	62442903	62442952	TTATAAAGCAAGGAGACTGAaatgttcaaaagaacactttggtgtccact	104	hsa-mir-340,hsa-mir-340,mmu-mir-340,mmu-mir-340,bta-mir-340,bta-mir-340,eca-mir-340,eca-mir-340,ptr-mir-340,ptr-mir-340,ppy-mir-340,ppy-mir-340,mml-mir-340,mml-mir-340,cja-mir-340,cja-mir-340,cfa-mir-340,cfa-mir-340,rno-mir-340-1,rno-mir-340-2,rno-mir-340-2,rno-mir-340-1,ssc-mir-340-1,ssc-mir-340-1,ssc-mir-340-2,ssc-mir-340-2,ggo-mir-340,ggo-mir-340,cpo-mir-340,cpo-mir-340,pal-mir-340,pal-mir-340…	hsa-mir-340	ttgtacctggtgtgaTTATAAAGCAATGAGACTGATTgtcatatgtcgtttgtgggaTCCGTCTCAGTTACTTTATAGCcatacctggtatctta	hsa-miR-340-5p	TTATAAAGCAATGAGACTGATT	5'	Diff	gp2b	...........(((.((..((.(((((....))))).))..)).)))...	36	36	-16.2	0	5.5	0	0	0	0	0	0	0	0	0	0	0	3.1946	0	0	0	0	0	0	0	0	0	0	low
30	23	hsa-miR-340-5p_R-2	TTATAAAGCAATGAGACTGA	20	chr5	+	32423074	32423119	caagataaggcTTATAAAGCAATGAAACTGAaatggtctgatcaga	104	hsa-mir-340,hsa-mir-340,mmu-mir-340,mmu-mir-340,bta-mir-340,bta-mir-340,eca-mir-340,eca-mir-340,ptr-mir-340,ptr-mir-340,ppy-mir-340,ppy-mir-340,mml-mir-340,mml-mir-340,cja-mir-340,cja-mir-340,cfa-mir-340,cfa-mir-340,rno-mir-340-1,rno-mir-340-2,rno-mir-340-2,rno-mir-340-1,ssc-mir-340-1,ssc-mir-340-1,ssc-mir-340-2,ssc-mir-340-2,ggo-mir-340,ggo-mir-340,cpo-mir-340,cpo-mir-340,pal-mir-340,pal-mir-340…	hsa-mir-340	ttgtacctggtgtgaTTATAAAGCAATGAGACTGATTgtcatatgtcgtttgtgggaTCCGTCTCAGTTACTTTATAGCcatacctggtatctta	hsa-miR-340-5p	TTATAAAGCAATGAGACTGATT	5'	Diff	gp2b	...(((.(((((.....((........)).....))))).)))...	40	34.8	-7.2	0	5.5	0	0	0	0	0	0	0	0	0	0	0	3.1946	0	0	0	0	0	0	0	0	0	0	low
31	24	mmu-miR-341-3p	TCGGTCGATCGGTCGGTCGGT	21	chr1	-	133686211	133686246	cctcggtccgTCGGTCGGTCGGTCGGTCGGTcggtg	32	mmu-mir-341,rno-mir-341,mmu-mir-341,rno-mir-341,mmu-mir-341,rno-mir-341,mmu-mir-341,rno-mir-341,mmu-mir-341,rno-mir-341,mmu-mir-341,rno-mir-341,mmu-mir-341,rno-mir-341,mmu-mir-341,rno-mir-341,mmu-mir-341,rno-mir-341,mmu-mir-341,rno-mir-341,mmu-mir-341,rno-mir-341,mmu-mir-341,rno-mir-341,mmu-mir-341,rno-mir-341,mmu-mir-341,rno-mir-341,mmu-mir-341,rno-mir-341,mmu-mir-341,rno-mir-341,	mmu-mir-341	aaaatgatgatgtcagttggcCGGTCGGCCGATCGCTCGGTCtgtcagtcagtcggTCGGTCGATCGGTCGGTCGGTcagtcggcttcctgtcttc	mmu-miR-341-3p	TCGGTCGATCGGTCGGTCGGT	3'	Yes	gp2b	..((((.((((((..(....)..))).)))))))..	32	75	-13.2	0	7	8	0	8	14	0	0	0	0	0	0	0	4.06585	9.70786	0	10.7904	15.7659	0	0	0	0	0	0	middle
32	25	mmu-miR-341-3p_R+1	TCGGTCGATCGGTCGGTCGGTT	22	chr22	-	1401112	1401152	aaactcccaccgTCGGTCGGTCGGTCGGTCGGTTggggacg	8	mmu-mir-341,rno-mir-341,mmu-mir-341,rno-mir-341,mmu-mir-341,rno-mir-341,mmu-mir-341,rno-mir-341,	mmu-mir-341	aaaatgatgatgtcagttggcCGGTCGGCCGATCGCTCGGTCtgtcagtcagtcggTCGGTCGATCGGTCGGTCGGTcagtcggcttcctgtcttc	mmu-miR-341-3p	TCGGTCGATCGGTCGGTCGGT	3'	Diff	gp2b	....(((((((((((..(....)..))).))).)))))...	34	68.3	-17.9	0	0	0	0	6	0	0	0	0	0	0	0	0	0	0	0	8.09277	0	0	0	0	0	0	0	low
33	26	mmu-miR-376b-3p_1ss6AG	ATCATGGAGGAACATCCACTT	21	chr1	+	49488923	49488955	TTCATGGAGGAACATCCACTTgagtttccagca	8	mmu-mir-376b,mmu-mir-376b,rno-mir-376b,rno-mir-376b,mmu-mir-376b,mmu-mir-376b,rno-mir-376b,rno-mir-376b,	mmu-mir-376b	tggtatttaaaagGTGGATATTCCTTCTATGGTTAcgtgcttcctggataATCATAGAGGAACATCCACTTtttcagtatca	mmu-miR-376b-3p	ATCATAGAGGAACATCCACTT	5'	Diff	gp2b	((((((((......))))..)))).........	24	45.5	-4.9	0	0	5	0	0	8	0	0	0	0	0	0	0	0	6.06741	0	0	9.0091	0	0	0	0	0	0	low
34	27	hsa-miR-378d	ACTGGACTTGGAGTCAGAAA	20	chr1	-	105655157	105655246	ACTGCACTTGGAGTCAGAAAtggggtatctcgtattctaagagttcaaatattttattagtttttcactttcttgtgctgacctccaccc	8	hsa-mir-378d-1,hsa-mir-378d-1,hsa-mir-378d-2,hsa-mir-378d-2,hsa-mir-378d-1,hsa-mir-378d-1,hsa-mir-378d-2,hsa-mir-378d-2,	hsa-mir-378d-2	gaatggttacaaggagagaacACTGGACTTGGAGTCAGAAAactttcatccaagtcattccctgctctaagtcccatttctgttccatgagattgttt	hsa-miR-378d	ACTGGACTTGGAGTCAGAAA	5'	Yes	gp2b	........(((((((((.((((..(((((((.........))).....))))..)))).......(((......))))))).)))))...	79	38.9	-16.9	0	6.5	3	2.5	3.5	5.5	0	0	0	0	0	0	0	3.77543	3.64045	2.17275	4.72078	6.19376	0	0	0	0	0	0	low
35	28	hsa-miR-378c_L-1R-5	CTGGACTTGGAGTCAGAAG	19	chr19	-	8687784	8687839	gggagcaagCTGGAGTTGGAGTCAGAAGaatctctgattatgatgcagatgctaaa	136	hsa-mir-378c,hsa-mir-378c,hsa-mir-378a,hsa-mir-378a,mmu-mir-378a,bta-mir-378-1,eca-mir-378,mml-mir-378a,mmu-mir-378a,bta-mir-378-1,eca-mir-378,mml-mir-378a,mmu-mir-378c,mmu-mir-378c,mmu-mir-378b,mmu-mir-378b,bta-mir-378c,bta-mir-378c,bta-mir-378-2,bta-mir-378-2,bta-mir-378d,bta-mir-378d,ptr-mir-378a,ptr-mir-378a,mml-mir-378d,mml-mir-378d,cja-mir-378,cfa-mir-378,cpo-mir-378,ocu-mir-378,tch-mir-378…	hsa-mir-378c	ggaggccatcACTGGACTTGGAGTCAGAAGAGTGGagtcgggtcagacttcaactctgactttgaaggtggtgagtgcctc	hsa-miR-378c	ACTGGACTTGGAGTCAGAAGAGTGG	5'	Diff	gp2b	...((((..(((..(((..(((((((......)))))))..))).))).))))...	50	44.6	-15.2	0	4.5	0	5.5	6	15	0	0	0	0	0	0	0	2.61376	0	4.78005	8.09277	16.8921	0	0	0	0	0	0	middle
36	29	hsa-miR-378c_R-5	ACTGGACTTGGAGTCAGAAG	20	chr2	+	82359168	82359242	ctctcttctgtgctgttttttcatctgtccatctaccttcccttaatattgACTGGACTTGCAGTCAGAAGaaac	184	hsa-mir-378a,hsa-mir-378a,hsa-mir-378c,hsa-mir-378c,hsa-mir-378d-2,hsa-mir-378d-2,hsa-mir-378d-1,hsa-mir-378d-1,mmu-mir-378c,mmu-mir-378c,mmu-mir-378a,bta-mir-378-1,eca-mir-378,mml-mir-378a,mmu-mir-378a,bta-mir-378-1,eca-mir-378,mml-mir-378a,mmu-mir-378b,mmu-mir-378b,bta-mir-378-2,bta-mir-378-2,bta-mir-378c,bta-mir-378c,bta-mir-378d,bta-mir-378d,ptr-mir-378a,ptr-mir-378a,ppy-mir-378d,ppy-mir-378d…	hsa-mir-378c	ggaggccatcACTGGACTTGGAGTCAGAAGAGTGGagtcgggtcagacttcaactctgactttgaaggtggtgagtgcctc	hsa-miR-378c	ACTGGACTTGGAGTCAGAAGAGTGG	3'	Diff	gp2b	...(((((((.(((((..........(((((((.................)).)))))..))))))))))))...	69	41.3	-19	67.5	305	52	106	55	115	9	8	0	0	0	0	69.5207	177.155	63.1011	92.1247	74.1837	129.506	9.74668	8.80887	0	0	0	0	middle
37	30	hsa-miR-378d_R-2	ACTGGACTTGGAGTCAGA	18	chr2	-	107615810	107615882	gaaattccgtggatagACTGGACTTGGAGTCAGTaaaactgatctaatattccttttcttatctgggaatggc	148	hsa-mir-378d-1,hsa-mir-378d-1,hsa-mir-378d-2,hsa-mir-378d-2,hsa-mir-378c,hsa-mir-378c,hsa-mir-378a,hsa-mir-378a,mmu-mir-378a,bta-mir-378-1,eca-mir-378,mml-mir-378a,mmu-mir-378a,bta-mir-378-1,eca-mir-378,mml-mir-378a,mmu-mir-378c,mmu-mir-378c,mmu-mir-378b,mmu-mir-378b,bta-mir-378c,bta-mir-378c,bta-mir-378-2,bta-mir-378-2,bta-mir-378d,bta-mir-378d,ptr-mir-378a,ptr-mir-378a,ppy-mir-378d,ppy-mir-378d…	hsa-mir-378d-2	gaatggttacaaggagagaacACTGGACTTGGAGTCAGAAAactttcatccaagtcattccctgctctaagtcccatttctgttccatgagattgttt	hsa-miR-378d	ACTGGACTTGGAGTCAGAAA	5'	Diff	gp2b	...(((((...((((((..(((.(((((.((((.....)))))))))...)))...)).))))..)))))...	67	39.7	-17.4	13.5	33	12	20	10.5	29.5	0	0	0	0	0	0	13.9041	19.1676	14.5618	17.382	14.1623	33.2211	0	0	0	0	0	0	middle
38	31	mmu-miR-384-3p	ATTCCTAGAAATTGTTCACAAT	22	chr2	-	91843971	91844075	ataATTCCTAGAAATTGTCCACAATgaagtccacggctatcgtatttgattcaaacaagagcaggtgagcatgttatgggctgagtggaaagttgtttaagagtg	24	mmu-mir-384,mmu-mir-384,eca-mir-384,eca-mir-384,cfa-mir-384,ocu-mir-384,cfa-mir-384,ocu-mir-384,rno-mir-384,rno-mir-384,cgr-mir-384,cgr-mir-384,mmu-mir-384,mmu-mir-384,eca-mir-384,eca-mir-384,cfa-mir-384,ocu-mir-384,cfa-mir-384,ocu-mir-384,rno-mir-384,rno-mir-384,cgr-mir-384,cgr-mir-384,	mmu-mir-384	tgttaaatcaggaatTGTAAACAATTCCTAGGCAATGTgtataatgttggtaagtcATTCCTAGAAATTGTTCACAATgcctgtaaca	mmu-miR-384-3p	ATTCCTAGAAATTGTTCACAAT	5'	Yes	gp2b	...((((.((((((((.(((((.....((((((..((.....((..((.(((......)))))..)).....))..))))))..))))).)))).)))).)))).	101	40	-27	0	0	0	0	0	6	0	0	0	0	0	0	0	0	0	0	0	6.75683	0	0	0	0	0	0	low
39	32	hsa-miR-423-5p_R-4	TGAGGGGCAGAGAGCGAGA	19	chr1	+	89806248	89806313	TGAGGGGCAGAGAGTGAGAgggtaggtctctctaaatgaactcttataatgatctctagtttcaga	104	hsa-mir-423,hsa-mir-423,mmu-mir-423,mmu-mir-423,bta-mir-423,mml-mir-423,bta-mir-423,mml-mir-423,eca-mir-423,eca-mir-423,ptr-mir-423,ptr-mir-423,ppy-mir-423,ppy-mir-423,cja-mir-423,cja-mir-423,cfa-mir-423a,cpo-mir-423,pal-mir-423,dno-mir-423,ocu-mir-423,tch-mir-423,ppa-mir-423,nle-mir-423,oga-mir-423,pha-mir-423,dma-mir-423,sbo-mir-423,cfa-mir-423a,cpo-mir-423,pal-mir-423,dno-mir-423,ocu-mir-423,t…	hsa-mir-423	ataaaggaagttaggcTGAGGGGCAGAGAGCGAGACTTTtctattttccaaaAGCTCGGTCTGAGGCCCCTCAGTcttgcttcctaacccgcgc	hsa-miR-423-5p	TGAGGGGCAGAGAGCGAGACTTT	5'	Diff	gp2b	...(..((((((((((((((..((((....))))......))))))).....))))).))..)...	60	42.4	-17.1	12.5	35	0	17.5	6.5	7.5	0	0	0	0	0	0	12.8742	20.3292	0	15.2093	8.76716	8.44603	0	0	0	0	0	0	middle
40	32	hsa-miR-423-5p_R-4	TGAGGGGCAGAGAGCGAGA	19	chr13	+	1082765	1082804	gatGGAGGGGCAGAGAGCGAGAatcatttgcttttccttt	108	hsa-mir-423,hsa-mir-423,mmu-mir-423,mmu-mir-423,bta-mir-423,mml-mir-423,bta-mir-423,mml-mir-423,bta-mir-11971,bta-mir-11971,eca-mir-423,eca-mir-423,ptr-mir-423,ptr-mir-423,ppy-mir-423,ppy-mir-423,cja-mir-423,cja-mir-423,cfa-mir-423a,cpo-mir-423,pal-mir-423,dno-mir-423,ocu-mir-423,tch-mir-423,ppa-mir-423,nle-mir-423,oga-mir-423,pha-mir-423,dma-mir-423,sbo-mir-423,cfa-mir-423a,cpo-mir-423,pal-mir-4…	hsa-mir-423	ataaaggaagttaggcTGAGGGGCAGAGAGCGAGACTTTtctattttccaaaAGCTCGGTCTGAGGCCCCTCAGTcttgcttcctaacccgcgc	hsa-miR-423-5p	TGAGGGGCAGAGAGCGAGACTTT	5'	Diff	gp2b	...(((..((((((((.......)).))))))..)))...	34	47.5	-13.8	12.5	35	0	17.5	6.5	7.5	0	0	0	0	0	0	12.8742	20.3292	0	15.2093	8.76716	8.44603	0	0	0	0	0	0	middle
41	33	hsa-miR-452-5p_L-3R+1	TGTTTGCAGAGGAAACTGAG	20	chr7	+	35068722	35068753	atgTGTTTGCTGAGGAAACTGAGtgagcagga	60	hsa-mir-452,ppy-mir-452,mml-mir-452,hsa-mir-452,ppy-mir-452,mml-mir-452,mmu-mir-452,mmu-mir-452,bta-mir-452,bta-mir-452,ptr-mir-452,ptr-mir-452,cja-mir-452,cja-mir-452,cfa-mir-452,cfa-mir-452,efu-mir-452,efu-mir-452,rno-mir-452,rno-mir-452,ssc-mir-452,ssc-mir-452,ggo-mir-452,ggo-mir-452,cpo-mir-452,cpo-mir-452,pal-mir-452,pal-mir-452,ocu-mir-452,ocu-mir-452,hsa-mir-452,ppy-mir-452,mml-mir-452,hsa…	hsa-mir-452	gctaagcacttacAACTGTTTGCAGAGGAAACTGAgactttgtaactatgtctcagtCTCATCTGCAAAGAAGTAAGTGctttgc	hsa-miR-452-5p	AACTGTTTGCAGAGGAAACTGA	5'	Diff	gp2b	...((((..((.((....)).))..))))...	26	46.9	-13.8	0	12	0	0	5	6	0	0	0	0	0	0	0	6.97003	0	0	6.74397	6.75683	0	0	0	0	0	0	low
42	34	hsa-mir-574-p5	TGAGTGTGTGTGTGTGAGTGTGT	23	chr1	+	39612124	39612219	taagtgtttgtgtgtgtgtgtgtgtgtgtgTGAGTGTGTGTGTGTGAGTGTGTGTGTGTGAGTGTGTGtgtgtgagtgtgtgtgtgtgagtgtgtg	156	hsa-mir-574,hsa-mir-574,hsa-mir-574,hsa-mir-574,mmu-mir-574,mmu-mir-574,mmu-mir-574,mmu-mir-574,bta-mir-574,bta-mir-574,bta-mir-574,bta-mir-574,bta-mir-574,bta-mir-574,mml-mir-574,cfa-mir-574,pal-mir-574,ocu-mir-574,ppa-mir-574,mml-mir-574,cfa-mir-574,pal-mir-574,ocu-mir-574,ppa-mir-574,mml-mir-574,cfa-mir-574,pal-mir-574,ocu-mir-574,ppa-mir-574,mml-mir-574,cfa-mir-574,pal-mir-574,ocu-mir-574,ppa…	hsa-mir-574	gggacctgcgtgggtgcgggcgtgTGAGTGTGTGTGTGTGAGTGTGTgtcgctccgggtcCACGCTCATGCACACACCCACAcgcccacactcagg	hsa-mir-574-p5	TGAGTGTGTGTGTGTGAGTGTGT	5'	New	gp2b	...(..(((..(..(..(..((..(..(..(..(..(..(..(......)..)..)..)..)..)..)..)....)..)..)..)..)))..)...	90	47.9	-8	0	21.5	0	0	0	0	0	0	0	0	0	0	0	12.488	0	0	0	0	0	0	0	0	0	0	middle
42	35	hsa-miR-574-5p_R+1	TGAGTGTGTGTGTGTGAGTGTGTG	24	chr1	+	39612124	39612219	taagtgtttgtgtgtgtgtgtgtgtgtgtgTGAGTGTGTGTGTGTGAGTGTGTGTGTGTGAGTGTGTGtgtgtgagtgtgtgtgtgtgagtgtgtg	156	hsa-mir-574,hsa-mir-574,hsa-mir-574,hsa-mir-574,mmu-mir-574,mmu-mir-574,mmu-mir-574,mmu-mir-574,bta-mir-574,bta-mir-574,bta-mir-574,bta-mir-574,bta-mir-574,bta-mir-574,mml-mir-574,cfa-mir-574,pal-mir-574,ocu-mir-574,ppa-mir-574,mml-mir-574,cfa-mir-574,pal-mir-574,ocu-mir-574,ppa-mir-574,mml-mir-574,cfa-mir-574,pal-mir-574,ocu-mir-574,ppa-mir-574,mml-mir-574,cfa-mir-574,pal-mir-574,ocu-mir-574,ppa…	hsa-mir-574	gggacctgcgtgggtgcgggcgtgTGAGTGTGTGTGTGTGAGTGTGTgtcgctccgggtcCACGCTCATGCACACACCCACAcgcccacactcagg	hsa-miR-574-5p	TGAGTGTGTGTGTGTGAGTGTGT	3'	Diff	gp2b	...(..(((..(..(..(..((..(..(..(..(..(..(..(......)..)..)..)..)..)..)..)....)..)..)..)..)))..)...	90	47.9	-8	6	14	0	0	0	0	0	0	0	0	0	0	6.17962	8.1317	0	0	0	0	0	0	0	0	0	0	low
43	36	hsa-miR-574-5p_1ss23TA	TGAGTGTGTGTGTGTGAGTGTGA	23	JAENSK010000584.1	+	116968	117023	TGAGTGTGTGTGTGTGAGTGTGAcactgtgagtgtgagtgtgtgtgagtgtcagtg	60	hsa-mir-574,hsa-mir-574,mmu-mir-574,mmu-mir-574,bta-mir-574,bta-mir-574,mml-mir-574,cfa-mir-574,pal-mir-574,ocu-mir-574,ppa-mir-574,mml-mir-574,cfa-mir-574,pal-mir-574,ocu-mir-574,ppa-mir-574,efu-mir-574-2,efu-mir-574-2,ssc-mir-574,ssc-mir-574,ggo-mir-574,ggo-mir-574,cpo-mir-574,cpo-mir-574,dno-mir-574,dno-mir-574,cgr-mir-574,cgr-mir-574,oga-mir-574,oga-mir-574,hsa-mir-574,hsa-mir-574,mmu-mir-574…	hsa-mir-574	gggacctgcgtgggtgcgggcgtgTGAGTGTGTGTGTGTGAGTGTGTgtcgctccgggtcCACGCTCATGCACACACCCACAcgcccacactcagg	hsa-miR-574-5p	TGAGTGTGTGTGTGTGAGTGTGT	5'	Diff	gp2b	....................(((((((....(..(....)..)...)))))))...	33	50	-7.6	12	11	0	0	0	0	0	0	0	0	0	0	12.3592	6.38919	0	0	0	0	0	0	0	0	0	0	middle
44	37	hsa-miR-574-3p_R-1	CACGCTCATGCACACACCCAC	21	chr15	+	4875664	4875750	CACGCTCATGCACACACACACgcgtgcacacatgcacacgcacacacgtgcatgcacactcatgcacactcacacacacacgtacac	68	hsa-mir-574,hsa-mir-574,mmu-mir-574,mmu-mir-574,mmu-mir-574,mmu-mir-574,mml-mir-574,cfa-mir-574,pal-mir-574,ocu-mir-574,ppa-mir-574,mml-mir-574,cfa-mir-574,pal-mir-574,ocu-mir-574,ppa-mir-574,efu-mir-574-1,efu-mir-574-1,efu-mir-574-2,efu-mir-574-2,efu-mir-574-2,efu-mir-574-2,ssc-mir-574,ssc-mir-574,ggo-mir-574,ggo-mir-574,cpo-mir-574,cpo-mir-574,dno-mir-574,dno-mir-574,cgr-mir-574,cgr-mir-574,oga…	hsa-mir-574	gggacctgcgtgggtgcgggcgtgTGAGTGTGTGTGTGTGAGTGTGTgtcgctccgggtcCACGCTCATGCACACACCCACAcgcccacactcagg	hsa-miR-574-3p	CACGCTCATGCACACACCCACA	5'	Diff	gp2b	...((....)).........((.(((((....))))).)).......(((((((......)))))))....................	8	56.3	-19.5	0	0	0	5	0	0	0	0	0	0	0	0	0	0	0	4.3455	0	0	0	0	0	0	0	0	low
45	38	hsa-miR-574-3p_R-2	CACGCTCATGCACACACCCA	20	chr15	+	4876138	4876157	CACGCTCATGCACACACACA	60	hsa-mir-574,hsa-mir-574,mmu-mir-574,mmu-mir-574,mml-mir-574,cfa-mir-574,pal-mir-574,ocu-mir-574,ppa-mir-574,mml-mir-574,cfa-mir-574,pal-mir-574,ocu-mir-574,ppa-mir-574,efu-mir-574-1,efu-mir-574-1,efu-mir-574-2,efu-mir-574-2,ssc-mir-574,ssc-mir-574,ggo-mir-574,ggo-mir-574,cpo-mir-574,cpo-mir-574,dno-mir-574,dno-mir-574,cgr-mir-574,cgr-mir-574,oga-mir-574,oga-mir-574,hsa-mir-574,hsa-mir-574,mmu-mir…	hsa-mir-574	gggacctgcgtgggtgcgggcgtgTGAGTGTGTGTGTGTGAGTGTGTgtcgctccgggtcCACGCTCATGCACACACCCACAcgcccacactcagg	hsa-miR-574-3p	CACGCTCATGCACACACCCACA	3'	Diff	gp2b	...((....)).........	8	55	-1.5	0	7	0	0	0	0	0	0	0	0	0	0	0	4.06585	0	0	0	0	0	0	0	0	0	0	low
46	38	hsa-miR-574-3p_R-2	CACGCTCATGCACACACCCA	20	chr4	+	9575725	9575744	CACGCTCATGCACACACACA	60	hsa-mir-574,hsa-mir-574,mmu-mir-574,mmu-mir-574,mml-mir-574,cfa-mir-574,pal-mir-574,ocu-mir-574,ppa-mir-574,mml-mir-574,cfa-mir-574,pal-mir-574,ocu-mir-574,ppa-mir-574,efu-mir-574-1,efu-mir-574-1,efu-mir-574-2,efu-mir-574-2,ssc-mir-574,ssc-mir-574,ggo-mir-574,ggo-mir-574,cpo-mir-574,cpo-mir-574,dno-mir-574,dno-mir-574,cgr-mir-574,cgr-mir-574,oga-mir-574,oga-mir-574,hsa-mir-574,hsa-mir-574,mmu-mir…	hsa-mir-574	gggacctgcgtgggtgcgggcgtgTGAGTGTGTGTGTGTGAGTGTGTgtcgctccgggtcCACGCTCATGCACACACCCACAcgcccacactcagg	hsa-miR-574-3p	CACGCTCATGCACACACCCACA	3'	Diff	gp2b	...((....)).........	8	55	-1.5	0	7	0	0	0	0	0	0	0	0	0	0	0	4.06585	0	0	0	0	0	0	0	0	0	0	low
47	39	mmu-miR-582-3p_L-1	AACCTGTTGAACAACTGAAC	20	chr1	-	134705225	134705303	gAACTTGTTGAACAACTGAACccaggcactttagaatgtcttgtctcatcacctacattgctgaggacaaaacaaggac	12	mmu-mir-582,rno-mir-582,mmu-mir-582,rno-mir-582,cgr-mir-582,cgr-mir-582,mmu-mir-582,rno-mir-582,mmu-mir-582,rno-mir-582,cgr-mir-582,cgr-mir-582,	mmu-mir-582	actctttggATACAGTTGTTCAACCAGTTACtaatctaactaattgTAACCTGTTGAACAACTGAACccaaagggtgcaaa	mmu-miR-582-3p	TAACCTGTTGAACAACTGAAC	5'	Diff	gp2b	...((((((......(((....)))...(((((((((((..((......))...))))).))))))....))))))...	73	43	-15.1	0	13	0	0	0	0	0	0	0	0	0	0	0	7.55086	0	0	0	0	0	0	0	0	0	0	low
48	40	mmu-miR-674-3p_R-2	CACAGCTCCCATCTCAGAAC	20	chr20	+	955415	955521	actgtgaaaagtggctacgtactcatcaagtggacttgcctccacagaagcactccgcagcaaacagcaacaCACAGCTCCCATCTCAGAACacggccatgcaccga	12	mmu-mir-674,mmu-mir-674,rno-mir-674,rno-mir-674,cgr-mir-674,cgr-mir-674,mmu-mir-674,mmu-mir-674,rno-mir-674,rno-mir-674,cgr-mir-674,cgr-mir-674,	mmu-mir-674	ggcctagtcatcaccctgagccttGCACTGAGATGGGAGTGGTGTAaggctcaggtatgCACAGCTCCCATCTCAGAACAAggctcgggtgtgctcagct	mmu-miR-674-3p	CACAGCTCCCATCTCAGAACAA	3'	Diff	gp2b	...(((....(((((..(((..((.....(((((..(((.((....)).))).))))).......(((........))).........))..)))))))).)))...	101	53.3	-21.3	0	24	0	0	0	6	0	0	0	0	0	0	0	13.9401	0	0	0	6.75683	0	0	0	0	0	0	middle
49	41	bta-miR-769	TGAGACCTCCGGGTTCTGAGCT	22	chr11	-	462287	462398	ataggcagaaaaaggattcgtggagttagaagggtgttgtgctggcTGAGACCTCCGGGTTCTGAGATtgaaacgctccattttatttcaagctttataattaaatgccact	4	bta-mir-769,bta-mir-769,bta-mir-769,bta-mir-769,	bta-mir-769	gacttggtgctgattcccggcgctctgaccTGAGACCTCCGGGTTCTGAGCTgtgatgttgcttcccagctgggatctctggggtctcggttcagggtcgggacctctgggttctgagc	bta-miR-769	TGAGACCTCCGGGTTCTGAGCT	3'	Yes	gp2b	...((((.......((((.((..((((.((((((((((.......((.(((((....)).))).)).....)))))))........))).))))..))))))...))))...	106	42	-25.8	6	13	0	14	0	7	0	0	0	0	0	0	6.17962	7.55086	0	12.1674	0	7.88296	0	0	0	0	0	0	middle
50	42	mmu-mir-879-p5_1ss7CG	AGCTTTGGGAGCTGGAGA	18	MT	-	14912	14986	AGCTTTGGGAGCTGGAGAtggaggtttgagtcctccttttctgatactctaagaagggtggagtcttcagttttt	4	mmu-mir-879,mmu-mir-879,mmu-mir-879,mmu-mir-879,	mmu-mir-879	ttctaggtccAGAGGCTTATAGCTCTAAGCCttggatgaaagagGCTTATGGCTTCAAGCTTTCGGagctggagac	mmu-mir-879-p5	AGCTTTCGGagctggaga	5'	New	gp2b	........((((((((((((((((.......)))))........((((((....))))))..)))))))))))..	65	45.3	-25.1	4.5	12	3.5	4.5	3.5	5	0	7.5	0	0	0	0	4.63472	6.97003	4.24719	3.91095	4.72078	5.63069	0	8.25832	0	0	0	0	low
51	43	mmu-mir-879-p3_1ss7CG	AGCTTTGGGAGCTGGAGA	18	chr3	-	12298889	12298937	tcttcctcttcaccttctaaagagAGCTTTGGGAGCTGGAGAaggatgc	4	mmu-mir-879,mmu-mir-879,mmu-mir-879,mmu-mir-879,	mmu-mir-879	ttctaggtccAGAGGCTTATAGCTCTAAGCCttggatgaaagagGCTTATGGCTTCAAGCTTTCGGagctggagac	mmu-mir-879-p3	AGCTTTCGGagctggaga	3'	New	gp2b	...(((((((((.(((((((((....))))))))).)))))).)))...	43	49	-20.2	4.5	12	3.5	4.5	3.5	5	0	7.5	0	0	0	0	4.63472	6.97003	4.24719	3.91095	4.72078	5.63069	0	8.25832	0	0	0	0	low
52	44	bta-miR-1246_L+1	AAATGGATTTTTGGAGCAGG	20	chr1	+	84435031	84435114	ggtgtggtgtgcataaactaAAATGGATTTGTGGAGCAGGctagcatgctgaaatctattaccatttactggtgctactgtttt	4	bta-mir-1246,bta-mir-1246,bta-mir-1246,bta-mir-1246,	bta-mir-1246	caacatattaAATGGATTTTTGGAGCAGGaagttggaatagaggctttctcagacaaatactttactgtgcag	bta-miR-1246	AATGGATTTTTGGAGCAGG	5'	Diff	gp2b	...(..(((.((((......((((((....(((((...(((......)))....)))))..))))))....)))))))..)...	78	40.5	-20.1	0	2.5	0	0	0	5.5	0	0	0	0	0	0	0	1.45209	0	0	0	6.19376	0	0	0	0	0	0	low
53	45	hsa-miR-1246_L-2R+1	TGGATTTTTGGAGCAGGG	18	chr6	-	16095769	16095866	taatgggcctggatttgttgaatttccagtttcttacttgtgctaacatgagtggagcccccaacacaaggacaTGGATTTTTGGAGCAGGTccagag	20	hsa-mir-1246,hsa-mir-1246,hsa-mir-1290,hsa-mir-1290,bta-mir-1246,bta-mir-1246,ptr-mir-1246,ptr-mir-1246,ptr-mir-1290,ptr-mir-1290,hsa-mir-1246,hsa-mir-1246,hsa-mir-1290,hsa-mir-1290,bta-mir-1246,bta-mir-1246,ptr-mir-1246,ptr-mir-1246,ptr-mir-1290,ptr-mir-1290,	hsa-mir-1246	tgtatccttgAATGGATTTTTGGAGCAGGagtggacacctgacccaaaggaaatcaatccataggctagcaat	hsa-miR-1246	AATGGATTTTTGGAGCAGG	3'	Diff	gp2b	...((((((((......(..((..((((..((((((((..((....))..)))((.....)).....)))))..))))..))..)..))))))))...	92	45.9	-27.9	16	47.5	11	0	0	13.5	0	0	0	0	0	0	16.479	27.5897	13.3483	0	0	15.2029	0	0	0	0	0	0	middle
54	46	cgr-miR-1260	ATCCCACCGCTGCCACCA	18	MU179278.1	+	170027	170142	ctgtggcggcgcgcggtagcgtggccgagcggtccaaggcgctggatttaggctccagtccccgaggggacgtgggttcgaATCCCACCGCTGCCAACAgggcgcggcgcccactt	4	cgr-mir-1260,cgr-mir-1260,cgr-mir-1260,cgr-mir-1260,	cgr-mir-1260	acttgggaaATCCCACCGCTGCCACCAaataaagtgaaacacagtaaatggggatcgctatggagtcaaagcaagtttga	cgr-miR-1260	ATCCCACCGCTGCCACCA	3'	Yes	gp2b	.((.((((.((((((((((((.((((....)))).........((((((..((.((((((((....))))).)))))..))))))...)))))))......))))).))))))...	112	70.7	-59.8	22.5	81	25	42	30.5	30	9.5	13	21.5	22	28.5	12.5	23.1736	47.0477	30.3371	36.5022	41.1382	33.7841	10.2882	14.3144	23.4325	16.9649	19.7402	10.6748	middle
55	46	cgr-miR-1260	ATCCCACCGCTGCCACCA	18	chr16	-	2336872	2336903	ggcgtgggttcgaATCCCACCGCTGCCACAAa	4	cgr-mir-1260,cgr-mir-1260,cgr-mir-1260,cgr-mir-1260,	cgr-mir-1260	acttgggaaATCCCACCGCTGCCACCAaataaagtgaaacacagtaaatggggatcgctatggagtcaaagcaagtttga	cgr-miR-1260	ATCCCACCGCTGCCACCA	3'	Yes	gp2b	((((((((.......)))))....))).....	27	62.5	-11.3	22.5	81	25	42	30.5	30	9.5	13	21.5	22	28.5	12.5	23.1736	47.0477	30.3371	36.5022	41.1382	33.7841	10.2882	14.3144	23.4325	16.9649	19.7402	10.6748	middle
56	47	hsa-miR-1260a_R+1_1ss9TG	ATCCCACCGCTGCCACCAC	19	chr1	+	98925641	98925684	cATCCCACCCCTGCCACCACatcctgcgtagtgaggtgacatct	16	hsa-mir-1260a,hsa-mir-1260a,bta-mir-1260b,bta-mir-1260b,ppy-mir-1260a,ppy-mir-1260a,cgr-mir-1260,cgr-mir-1260,hsa-mir-1260a,hsa-mir-1260a,bta-mir-1260b,bta-mir-1260b,ppy-mir-1260a,ppy-mir-1260a,cgr-mir-1260,cgr-mir-1260,	hsa-mir-1260a	acctttccagctcATCCCACCTCTGCCACCAaaacactcatcgcggggtcagagggagtgccaaaaaaggtaa	hsa-miR-1260a	ATCCCACCTCTGCCACCA	5'	Diff	gp2b	.....((((.((((((........)).))))...))))......	33	59.1	-8.2	0	0	0	5.5	0	3.5	0	0	0	0	0	0	0	0	0	4.78005	0	3.94148	0	0	0	0	0	0	low
57	48	hsa-miR-1260a_L+1_1ss10TG	CATCCCACCGCTGCCACCA	19	chr24	+	4348151	4348181	ctaggcaaccgtCATCCCACCCCTGCCACCA	12	hsa-mir-1260a,hsa-mir-1260a,ppy-mir-1260a,ppy-mir-1260a,cgr-mir-1260,cgr-mir-1260,hsa-mir-1260a,hsa-mir-1260a,ppy-mir-1260a,ppy-mir-1260a,cgr-mir-1260,cgr-mir-1260,	hsa-mir-1260a	acctttccagctcATCCCACCTCTGCCACCAaaacactcatcgcggggtcagagggagtgccaaaaaaggtaa	hsa-miR-1260a	ATCCCACCTCTGCCACCA	3'	Diff	gp2b	...((((...((......))...))))....	24	64.5	-4.7	0	0	0	0	0	3.5	0	0	0	0	0	0	0	0	0	0	0	3.94148	0	0	0	0	0	0	low
58	49	bta-miR-1260b_R+1_1ss9AG	ATCCCACCGCTGCCACCAC	19	chr26	+	1980394	1980432	tctatggcggcttagggtggATCCCACCGCTGCCATCAC	8	bta-mir-1260b,bta-mir-1260b,cgr-mir-1260,cgr-mir-1260,bta-mir-1260b,bta-mir-1260b,cgr-mir-1260,cgr-mir-1260,	bta-mir-1260b	gttgctgctgctcgccatcgATCCCACCACTGCCACCActgctgctactgctccgcaggtgctgctggtggtgatgatgatagtccggcgggggcgctgg	bta-miR-1260b	ATCCCACCACTGCCACCA	3'	Diff	gp2b	...((((((((....(((((...)))))))))))))...	33	61.5	-18.4	0	0	0	5.5	0	3.5	0	0	0	0	0	0	0	0	0	4.78005	0	3.94148	0	0	0	0	0	0	low
59	50	cgr-miR-1260_L+1_1ss14CA	AATCCCACCGCTGACACCA	19	chr9	+	3404051	3404132	gctgtcaggcagtgctgtgtttgcacctggctgtcatttttgtttccttagccacatgcagtcAAACCCACCGCTGACACCA	4	cgr-mir-1260,cgr-mir-1260,cgr-mir-1260,cgr-mir-1260,	cgr-mir-1260	acttgggaaATCCCACCGCTGCCACCAaataaagtgaaacacagtaaatggggatcgctatggagtcaaagcaagtttga	cgr-miR-1260	ATCCCACCGCTGCCACCA	3'	Diff	gp2b	..((((((.(.(((...((..((((..((((((...............))))))..))))..))....))).)))))))...	77	52.4	-24.4	6	0	0	0	0	0	0	0	0	0	0	0	6.17962	0	0	0	0	0	0	0	0	0	0	0	low
60	51	hsa-miR-1290_1ss13TG	TGGATTTTTGGAGCAGGGA	19	chr1	+	65000462	65000560	tgcagcatagatgagattttcatccattgacattcatcctttcattcaaacgtattgcttaaaaaaggatgggtgaaggtTGGATTTATGGAGCAGGGA	12	hsa-mir-1290,hsa-mir-1290,bta-mir-1246,bta-mir-1246,ptr-mir-1290,ptr-mir-1290,hsa-mir-1290,hsa-mir-1290,bta-mir-1246,bta-mir-1246,ptr-mir-1290,ptr-mir-1290,	hsa-mir-1290	gagcgtcacgttgacactcaaaaagtttcagattttggaacatttcggatttTGGATTTTTGGATCAGGGAtgctcaa	hsa-miR-1290	TGGATTTTTGGATCAGGGA	3'	Diff	gp2b	(((..(((((((..((..((((((((..........((((((....(((.....)))......))))))))))))))..))..)))))))..)))....	95	38.4	-24.5	4.5	8	0	4.5	0	0	0	0	0	0	0	0	4.63472	4.64668	0	3.91095	0	0	0	0	0	0	0	0	low
61	51	hsa-miR-1290_1ss13TG	TGGATTTTTGGAGCAGGGA	19	chr26	+	4498640	4498719	tttctctctcatctctctctctttattggcgtctgttgtaatgctggagcaggagggcccTGGATTTTTGGAGCTGGGAg	12	hsa-mir-1290,hsa-mir-1290,bta-mir-1246,bta-mir-1246,ptr-mir-1290,ptr-mir-1290,hsa-mir-1290,hsa-mir-1290,bta-mir-1246,bta-mir-1246,ptr-mir-1290,ptr-mir-1290,	hsa-mir-1290	gagcgtcacgttgacactcaaaaagtttcagattttggaacatttcggatttTGGATTTTTGGATCAGGGAtgctcaa	hsa-miR-1290	TGGATTTTTGGATCAGGGA	3'	Diff	gp2b	.....((((((.(((((((((((..(..((((........))))..)...)))))))............)))).))))))	75	50	-21.6	4.5	8	0	4.5	0	0	0	0	0	0	0	0	4.63472	4.64668	0	3.91095	0	0	0	0	0	0	0	0	low
62	52	oan-miR-1386_L+2_2	GGCTCCTGGCTGGCTCGCCA	20	W	-	9018321	9018450	acaagctgctggtgggcccagggagtcctcctcttagcgggtctcacagttgagcagaaaGTCTCCTGGCTGGCTCGCCAattgaatttgagaaagctgacaaggtaacttgatacaccagtgagttatg	4	oan-mir-1386,oan-mir-1386,oan-mir-1386,oan-mir-1386,	oan-mir-1386	aggttccggccagagtgggCTCCTGGCTGGCTCGCCAgacttctccatcaccgtggatggcacgaccatccttcccgtcccgcaggcccgcaatct	oan-miR-1386	CTCCTGGCTGGCTCGCCA	3'	Diff	gp2b	...(((((((((((....((((....(((....(((((...(((((((((((.((((..((((....))))..)).))))))))....)))))..)))))..)))...))))...))))))).))))...	124	51.5	-45.6	0	0	0	0	2.5	0	0	0	0	0	0	0	0	0	0	0	3.37199	0	0	0	0	0	0	0	low
[truncated: 1,657 more rows]

## Sheet: Read Me1
Table S1_All_Expressed_miRNA is the total expression profile file of miRNAs
Term	Meaning
Pre-miRNA.Index	Precursor miRNA sequence ID; one miRNA precursor can generate multiple mature miRNAs
miRNA_Index	Mature miRNA sequence ID
miR_name	miRNA name; see [4.6.1 Naming rules for miRNAs] for details
miR_seq	Mature miRNA sequence obtained by sequencing, oriented 5’→3’
len	Length of the mature miRNA sequence obtained by sequencing
[truncated: 26 more rows]

## Sheet: Table S2
miRNA_index	miRNA_name	miRNA_seq	miRNA_len	type	control_1	control_2	control_3	chIFN-α_1	chIFN-α_2	chIFN-α_3	MDV_1	MDV_2	MDV_3	chIFN-α+MDV_1	chIFN-α+MDV_2	chIFN-α+MDV_3
[truncated: 11 more rows]

[truncated: 15 more sheets: Read Me2, Table S3, Read Me3, Table S4, Read Me4, Table S5, Read Me5, Table S6, Read Me6, Table S7, Read Me7, Table S8, Read Me8, Table S9, Read Me9]
